# Supplementary material for: Morphology and ultrastructure of Tilioideae pollen: how to differentiate Craigia, Mortoniodendron, and Tilia
Source: Bot Stud. 2025 Jun 9;66:15. doi: 10.1186/s40529-025-00463-1 (PMC12149084; doi:10.1186/s40529-025-00463-1)
Supplement: Supplementary file 1 — Supplementary Material 1. Georeferenced occurrences of Tilioideae. [file 40529_2025_463_MOESM1_ESM.xlsx]

## Sheet: Tabelle1
1	gbifID	species	authority	decimalLatitude	decimalLongitude	country Code	basisOfRecord	Köppen Nr.	Köppen abrev.	Biome Nr.	Biome	Elevatiom	Prec_01	Prec_02	Prec_03	Prec_04	Prec_05	Prec_06	Prec_07	Prec_08	Prec_09	Prec_10	Prec_11	Prec_12	Tavg_01	Tavg_02	Tavg_03	Tavg_04	Tavg_05	Tavg_06	Tavg_07	Tavg_08	Tavg_09	Tavg_10	Tavg_11	Tavg_12	Tmin_01	Tmin_02	Tmin_03	Tmin_04	Tmin_05	Tmin_06	Tmin_07	Tmin_08	Tmin_09	Tmin_10	Tmin_11	Tmin_12	BIO01
2	919597246	Craigia yunnanensis	W.W.Sm. & W.E.Evans	23	104.5	CHN	PRESERVED_SPECIMEN	321	Cwa	1	Tropical & Subtropical Moist Broadleaf Forests	1381	9	25	31	94	149	217	402	338	192	100	44	18	9.6	11.1	14.9	18.2	20.6	21.8	22	21.5	20.1	17.4	13.9	10.6	5.5	7	10.1	13.5	16.5	18.3	18.4	17.7	16.2	13.5	9.8	6.2	16.8042
3	1304053815	Craigia yunnanensis	W.W.Sm. & W.E.Evans	24	98	CHN	PRESERVED_SPECIMEN	321	Cwa	1	Tropical & Subtropical Moist Broadleaf Forests	1153	9	17	17	59	159	275	331	279	167	139	55	10	12.9	14.9	18.2	21.4	23.1	23.8	23.4	23.5	23	21.1	17.4	13.8	5	6.5	9.5	13.7	17.3	19.9	20.1	19.8	18.8	16.1	11.5	6.9	19.7167
4	1304053833	Craigia yunnanensis	W.W.Sm. & W.E.Evans	22.366667	103.866667	CHN	PRESERVED_SPECIMEN	321	Cwa	1	Tropical & Subtropical Moist Broadleaf Forests	1277	22	50	55	136	222	277	441	405	248	125	23	8	10.8	12.3	15.9	19	21.1	22.2	22.2	21.8	20.7	18.3	14.7	11.6	6.6	8	11.1	14.4	17	18.7	18.7	18.1	16.7	14.4	10.4	7.2	17.5542
5	1030939465	Craigia yunnanensis	W.W.Sm. & W.E.Evans	23.125462	104.702829	CHN	PRESERVED_SPECIMEN	321	Cwa	1	Tropical & Subtropical Moist Broadleaf Forests	1108	9	24	26	85	164	232	361	305	167	91	51	20	10.6	12.2	16	19.5	22	23.2	23.3	22.9	21.5	18.6	15	11.7	6.5	8	11.2	14.8	17.7	19.4	19.7	18.9	17.4	14.6	10.6	7.1	18.0208
6	1057330282	Craigia yunnanensis	W.W.Sm. & W.E.Evans	23.160603	106.288701	CHN	PRESERVED_SPECIMEN	321	Cwa	1	Tropical & Subtropical Moist Broadleaf Forests	948	18	34	33	73	186	270	297	300	148	87	38	22	11.2	12.9	16.9	20.9	23.4	24.9	25.3	24.9	23.2	20.1	16.3	12.8	7.8	9.7	13.3	17.1	19.8	21.7	22.2	21.4	19.6	16.3	12.2	8.5	19.3958
7	Manchester & Kvaček	Craigia yunnanensis	W.W.Sm. & W.E.Evans	23.166667	104.666667	CHN	PRESERVED_SPECIMEN	321	Cwa	1	Tropical & Subtropical Moist Broadleaf Forests	1168	9	24	27	85	160	227	355	301	166	92	51	21	10.4	12	15.8	19.3	21.8	23	23.1	22.7	21.3	18.3	14.8	11.4	6.2	7.7	10.9	14.5	17.5	19.2	19.4	18.7	17.2	14.3	10.4	6.9	17.825
8	Manchester & Kvaček	Craigia yunnanensis	W.W.Sm. & W.E.Evans	23.298608	103.494193	CHN	PRESERVED_SPECIMEN	322	Cwb	1	Tropical & Subtropical Moist Broadleaf Forests	1831	13	27	39	78	144	215	276	274	154	91	34	10	8.5	10.1	13.7	16.7	18.7	19.7	19.6	19.2	17.9	15.6	12.1	9	3.5	4.8	7.7	11.1	14.2	16.1	16.1	15.5	14	11.7	7.8	4.1	15.0458
9	Manchester & Kvaček	Craigia yunnanensis	W.W.Sm. & W.E.Evans	23.39138	104.80694	CHN	PRESERVED_SPECIMEN	321	Cwa	1	Tropical & Subtropical Moist Broadleaf Forests	1444	14	24	30	81	148	212	311	285	161	90	45	21	8.7	10.3	14.2	17.8	20.2	21.4	21.6	21.3	19.7	16.8	13.2	9.7	4.4	6	9.2	13	15.9	17.7	18	17.3	15.7	12.9	9	5.1	16.2458
10	Manchester & Kvaček	Craigia yunnanensis	W.W.Sm. & W.E.Evans	23.437468	104.672252	CHN	PRESERVED_SPECIMEN	321	Cwa	1	Tropical & Subtropical Moist Broadleaf Forests	1490	12	22	30	80	145	209	303	278	160	90	44	17	8.8	10.4	14.4	17.9	20.1	21.3	21.5	21.1	19.5	16.8	13.2	9.8	4.5	5.9	9.1	12.8	15.7	17.6	17.9	17.1	15.5	12.8	9	5.2	16.2292
11	Manchester & Kvaček	Craigia yunnanensis	W.W.Sm. & W.E.Evans	23.45	104.67	CHN	PRESERVED_SPECIMEN	321	Cwa	1	Tropical & Subtropical Moist Broadleaf Forests	1552	13	22	31	81	144	205	301	278	161	89	42	16	8.6	10.2	14.1	17.6	19.9	21.1	21.3	20.8	19.3	16.5	13	9.6	4.2	5.7	8.8	12.6	15.5	17.4	17.7	16.9	15.3	12.6	8.8	5	16
12	Manchester & Kvaček	Craigia yunnanensis	W.W.Sm. & W.E.Evans	23.5	103.5	CHN	PRESERVED_SPECIMEN	322	Cwb	1	Tropical & Subtropical Moist Broadleaf Forests	1954	13	25	35	70	134	202	258	258	146	88	35	11	8.1	9.8	13.3	16.3	18.3	19.1	18.9	18.6	17.2	14.9	11.6	8.5	2.6	3.9	6.7	10.1	13.3	15.2	15.3	14.6	13.1	10.7	6.8	3	14.5292
13	Manchester & Kvaček	Craigia yunnanensis	W.W.Sm. & W.E.Evans	23.5	106.5	CHN	PRESERVED_SPECIMEN	321	Cwa	1	Tropical & Subtropical Moist Broadleaf Forests	1020	18	32	35	75	180	262	274	284	140	82	39	21	10.3	12.1	16.1	20.3	22.8	24.5	24.9	24.5	22.7	19.5	15.6	12.1	6.8	8.7	12.3	16.3	19.1	21.1	21.6	20.9	19	15.6	11.5	7.7	18.7667
14	Manchester & Kvaček	Craigia yunnanensis	W.W.Sm. & W.E.Evans	23.666667	107.5	CHN	PRESERVED_SPECIMEN	331	Cfa	1	Tropical & Subtropical Moist Broadleaf Forests	449	35	60	51	107	207	277	267	262	126	74	44	32	11.4	12.7	16.6	21.4	24.7	26.9	27.6	27.3	25.4	22	17.7	13.9	8	9.5	13.2	17.8	21	23.3	24	23.5	21.5	18	13.5	9.5	20.6375
15	Manchester & Kvaček	Craigia yunnanensis	W.W.Sm. & W.E.Evans	24.976725	101.487417	CHN	PRESERVED_SPECIMEN	322	Cwb	1	Tropical & Subtropical Moist Broadleaf Forests	1880	11	13	17	31	65	132	167	162	108	78	38	14	9.5	11.8	15.2	18.5	20.7	21.6	21.3	21	19.5	17	13.1	9.6	1.7	3.8	7.3	11.1	14.8	17.3	17.4	16.7	15	12.2	7.1	2.5	16.5833
16	Manchester & Kvaček	Craigia yunnanensis	W.W.Sm. & W.E.Evans	25.020615	98.490007	CHN	PRESERVED_SPECIMEN	322	Cwb	1	Tropical & Subtropical Moist Broadleaf Forests	1691	15	32	41	70	130	255	296	252	180	134	53	16	9.2	10.9	14.2	16.9	19.6	21	20.8	21.1	20.3	18.1	13.8	10.4	1.7	3.4	6.5	10.1	14.1	17.5	17.9	17.5	16.1	13	7.7	3.3	16.3708
17	Manchester & Kvaček	Craigia yunnanensis	W.W.Sm. & W.E.Evans	25.166667	98.5	CHN	PRESERVED_SPECIMEN	322	Cwb	1	Tropical & Subtropical Moist Broadleaf Forests	2022	16	37	46	74	123	233	264	236	174	135	53	18	7.7	9.3	12.5	14.9	17.8	19.2	19.3	19.4	18.6	16.3	12.1	8.8	0.4	2	5.1	8.4	12.5	15.7	16.1	15.7	14.6	11.4	6.2	1.9	14.6542
18	Manchester & Kvaček	Craigia yunnanensis	W.W.Sm. & W.E.Evans	25.833333	107.533333	CHN	PRESERVED_SPECIMEN	331	Cwa	1	Tropical & Subtropical Moist Broadleaf Forests	1013	26	33	47	119	198	224	185	160	96	93	54	25	4.8	6.5	10.5	15.6	19.7	22.7	24.1	23.8	21	16.7	11.5	7.7	1.3	2.9	6.2	11.4	15.6	19	20.2	19.4	16.6	12.5	7.2	3.4	15375
19	Manchester & Kvaček	Craigia yunnanensis	W.W.Sm. & W.E.Evans	26.166667	99	CHN	PRESERVED_SPECIMEN	322	Cfa	1	Tropical & Subtropical Moist Broadleaf Forests	2840	17	49	79	86	70	134	176	174	123	96	34	15	3.2	4.6	7.6	9.8	13.5	15.4	15.7	15.6	14.6	11.8	7.4	4.4	-3.1	-1.3	1.7	4.1	8.3	11.8	12.5	12	10.8	7.3	2	-1.7	10.3042
20	1259061979	Mortoniodendron abelianum	Al.Rodr.	8.92	-82.76	CRI	PRESERVED_SPECIMEN	322	Cwb	1	Tropical & Subtropical Moist Broadleaf Forests	1707	49	38	56	125	264	345	215	307	386	525	207	147	16.6	16.8	17.7	18.1	18	17.4	17.7	17.4	17	16.9	16.6	16.3	11.4	11.1	11.9	12.9	13.1	13	13.2	13	12.4	12.4	12.5	11.3	17.2125
21	1320556413	Mortoniodendron abelianum	Al.Rodr.	8.92500	-82.7611	CRI	PRESERVED_SPECIMEN	322	Cwb	1	Tropical & Subtropical Moist Broadleaf Forests	1707	49	38	56	125	264	345	215	307	386	525	207	147	16.6	16.8	17.7	18.1	18	17.4	17.7	17.4	17	16.9	16.6	16.3	11.4	11.1	11.9	12.9	13.1	13	13.2	13	12.4	12.4	12.5	11.3	17.2125
22	1259421870	Mortoniodendron abelianum	Al.Rodr.	8.95	-82.8325	CRI	PRESERVED_SPECIMEN	322	Cwb	1	Tropical & Subtropical Moist Broadleaf Forests	1481	19	29	42	148	389	386	281	403	408	525	359	87	17.7	18	19	19.4	19.2	18.5	18.7	18.4	18	17.9	17.6	17.4	12.4	12.3	13.2	14.2	14.3	14	14.2	14	13.4	13.4	13.4	12.4	18.3208
23	45591826	Mortoniodendron abelianum	Al.Rodr.	8.95	-82.83	CRI	PRESERVED_SPECIMEN	322	Cwb	1	Tropical & Subtropical Moist Broadleaf Forests	1481	19	29	42	148	389	386	281	403	408	525	359	87	17.7	18	19	19.4	19.2	18.5	18.7	18.4	18	17.9	17.6	17.4	12.4	12.3	13.2	14.2	14.3	14	14.2	14	13.4	13.4	13.4	12.4	18.3208
24	1257526563	Mortoniodendron abelianum	Al.Rodr.	8.950833	-82.743889	CRI	PRESERVED_SPECIMEN	332	Cfb	1	Tropical & Subtropical Moist Broadleaf Forests	2054	50	46	28	88	283	411	241	263	323	493	266	119	14	14	14.9	15.4	15.4	15.2	15.2	15.1	14.8	14.6	14.4	13.8	9.1	8.7	9.5	10.4	10.7	11	10.9	10.9	10.4	10.2	10.5	9	14.7458
25	1253651283	Mortoniodendron abelianum	Al.Rodr.	8.951034	-82.744144	CRI	PRESERVED_SPECIMEN	332	Cfb	1	Tropical & Subtropical Moist Broadleaf Forests	2054	50	46	28	88	283	411	241	263	323	493	266	119	14	14	14.9	15.4	15.4	15.2	15.2	15.1	14.8	14.6	14.4	13.8	9.1	8.7	9.5	10.4	10.7	11	10.9	10.9	10.4	10.2	10.5	9	14.7458
26	1253792917	Mortoniodendron abelianum	Al.Rodr.	8.951113	-82.776417	CRI	PRESERVED_SPECIMEN	332	Cfb	1	Tropical & Subtropical Moist Broadleaf Forests	1817	33	43	53	94	331	342	206	248	372	483	270	125	15.5	15.6	16.5	17	16.9	16.5	16.6	16.4	16.1	15.9	15.7	15.2	10.4	10.2	11	11.9	12.1	12.2	12.2	12.1	11.6	11.5	11.6	10.4	16.1708
27	1253608459	Mortoniodendron abelianum	Al.Rodr.	8.952778	-82.838889	CRI	PRESERVED_SPECIMEN	322	Cwb	1	Tropical & Subtropical Moist Broadleaf Forests	1523	43	33	53	164	389	393	231	429	475	606	329	129	17.4	17.7	18.6	19.1	18.8	18.2	18.4	18.1	17.8	17.6	17.3	17.1	12.1	12.1	12.9	13.9	14	13.8	14	13.7	13.2	13.1	13.1	12.1	18.0208
28	4031358292	Mortoniodendron abelianum	Al.Rodr.	9.016667	-82.85	CRI	PRESERVED_SPECIMEN	332	Cfb	1	Tropical & Subtropical Moist Broadleaf Forests	2408	27	24	26	143	397	334	179	264	407	509	256	147	11.8	12	12.7	13.1	13.2	13	12.9	12.9	12.7	12.4	12.2	11.7	7	6.7	7.3	8.3	8.5	8.9	8.6	8.8	8.3	8.1	8.4	7	12.5708
29	45592101	Mortoniodendron abelianum	Al.Rodr.	9.02	-82.96	CRI	PRESERVED_SPECIMEN	322	Cwb	1	Tropical & Subtropical Moist Broadleaf Forests	1556	50	47	37	159	325	345	246	435	435	609	332	135	17.2	17.5	18.4	18.8	18.6	18	18.2	17.9	17.6	17.4	17.1	16.9	11.9	11.8	12.6	13.6	13.6	13.5	13.6	13.4	13	12.8	12.9	11.9	17.7875
30	1253626835	Mortoniodendron abelianum	Al.Rodr.	9.023611	-82.938889	CRI	PRESERVED_SPECIMEN	322	Cwb	1	Tropical & Subtropical Moist Broadleaf Forests	1746	67	50	45	224	413	419	226	384	522	568	376	151	16	16.2	17	17.4	17.3	16.8	17	16.8	16.4	16.3	16	15.7	10.8	10.6	11.4	12.3	12.5	12.4	12.5	12.3	11.9	11.8	11.9	10.7	16.5625
31	1317729875	Mortoniodendron abelianum	Al.Rodr.	9.02500	-82.9611	CRI	PRESERVED_SPECIMEN	332	Cfb	1	Tropical & Subtropical Moist Broadleaf Forests	1787	50	46	32	154	465	316	329	382	432	598	322	137	15.8	16	16.9	17.3	17.1	16.7	16.8	16.6	16.3	16.1	15.9	15.5	10.6	10.5	11.2	12.2	12.3	12.3	12.3	12.2	11.8	11.6	11.7	10.6	16.4167
32	1253649024	Mortoniodendron abelianum	Al.Rodr.	9.02500	-82.961111	CRI	PRESERVED_SPECIMEN	332	Cfb	1	Tropical & Subtropical Moist Broadleaf Forests	1787	50	46	32	154	465	316	329	382	432	598	322	137	15.8	16	16.9	17.3	17.1	16.7	16.8	16.6	16.3	16.1	15.9	15.5	10.6	10.5	11.2	12.2	12.3	12.3	12.3	12.2	11.8	11.6	11.7	10.6	16.4167
33	1253623049	Mortoniodendron abelianum	Al.Rodr.	9.02500	-82.961112	CRI	PRESERVED_SPECIMEN	332	Cfb	1	Tropical & Subtropical Moist Broadleaf Forests	1787	50	46	32	154	465	316	329	382	432	598	322	137	15.8	16	16.9	17.3	17.1	16.7	16.8	16.6	16.3	16.1	15.9	15.5	10.6	10.5	11.2	12.2	12.3	12.3	12.3	12.2	11.8	11.6	11.7	10.6	16.4167
34	1253918167	Mortoniodendron abelianum	Al.Rodr.	9.026944	-82.962611	CRI	PRESERVED_SPECIMEN	332	Cfb	1	Tropical & Subtropical Moist Broadleaf Forests	1787	50	46	32	154	465	316	329	382	432	598	322	137	15.8	16	16.9	17.3	17.1	16.7	16.8	16.6	16.3	16.1	15.9	15.5	10.6	10.5	11.2	12.2	12.3	12.3	12.3	12.2	11.8	11.6	11.7	10.6	16.4167
35	1253743257	Mortoniodendron abelianum	Al.Rodr.	9.03199	-82.960864	CRI	PRESERVED_SPECIMEN	332	Cfb	1	Tropical & Subtropical Moist Broadleaf Forests	1787	50	46	32	154	465	316	329	382	432	598	322	137	15.8	16	16.9	17.3	17.1	16.7	16.8	16.6	16.3	16.1	15.9	15.5	10.6	10.5	11.2	12.2	12.3	12.3	12.3	12.2	11.8	11.6	11.7	10.6	16.4167
36	1257722420	Mortoniodendron abelianum	Al.Rodr.	9.033333	-83.016667	CRI	PRESERVED_SPECIMEN	130	Cfb	1	Tropical & Subtropical Moist Broadleaf Forests	1231	38	50	56	193	361	374	226	425	428	613	356	150	19.3	19.8	20.6	21	20.7	20	20.2	19.9	19.6	19.4	19.2	19	13.8	13.8	14.7	15.6	15.6	15.4	15.5	15.2	14.9	14.7	14.7	13.9	19.9042
37	1259083311	Mortoniodendron abelianum	Al.Rodr.	9.033333	-82.983333	CRI	PRESERVED_SPECIMEN	322	Cwb	1	Tropical & Subtropical Moist Broadleaf Forests	1472	51	48	39	166	334	322	245	434	433	620	330	133	17.7	18	18.9	19.3	19.1	18.5	18.6	18.4	18	17.9	17.6	17.4	12.3	12.3	13.1	14.1	14.1	13.9	14	13.8	13.4	13.3	13.3	12.3	18.2667
38	1253622137	Mortoniodendron abelianum	Al.Rodr.	9.036111	-83.022222	CRI	PRESERVED_SPECIMEN	130	Am	1	Tropical & Subtropical Moist Broadleaf Forests	1388	49	67	41	176	391	376	226	432	428	614	362	150	18.4	18.8	19.6	20	19.7	19.1	19.3	19.1	18.7	18.5	18.3	18.1	12.9	12.9	13.8	14.7	14.7	14.5	14.7	14.4	14	13.9	13.9	13	18.9667
39	1253630653	Mortoniodendron abelianum	Al.Rodr.	9.040129	-82.961079	CRI	PRESERVED_SPECIMEN	332	Cfb	1	Tropical & Subtropical Moist Broadleaf Forests	1802	50	25	32	148	408	340	251	382	431	597	323	133	15.7	15.8	16.7	17.1	16.9	16.5	16.6	16.5	16.1	16	15.7	15.4	10.5	10.3	11.1	12	12.1	12.1	12.2	12.1	11.6	11.5	11.6	10.4	16.2417
40	1322691585	Mortoniodendron abelianum	Al.Rodr.	9.0583	-82.9389	CRI	PRESERVED_SPECIMEN	332	Cfb	1	Tropical & Subtropical Moist Broadleaf Forests	2540	15	25	36	218	456	333	215	323	415	503	390	119	11.2	11.3	12	12.4	12.4	12.2	12.1	12.1	11.9	11.7	11.5	11	6.3	6.1	6.6	7.6	7.7	8.1	7.8	8	7.7	7.3	7.6	6.3	11.8292
41	1253625459	Mortoniodendron abelianum	Al.Rodr.	9.058333	-82.938889	CRI	PRESERVED_SPECIMEN	332	Cfb	1	Tropical & Subtropical Moist Broadleaf Forests	2540	15	25	36	218	456	333	215	323	415	503	390	119	11.2	11.3	12	12.4	12.4	12.2	12.1	12.1	11.9	11.7	11.5	11	6.3	6.1	6.6	7.6	7.7	8.1	7.8	8	7.7	7.3	7.6	6.3	11.8292
42	1253866869	Mortoniodendron abelianum	Al.Rodr.	9.117811	-83.089512	CRI	PRESERVED_SPECIMEN	332	Cfb	1	Tropical & Subtropical Moist Broadleaf Forests	1774	84	34	44	173	408	339	230	447	423	601	389	135	16	16.3	17.1	17.5	17.3	16.9	17	16.8	16.5	16.3	16.1	15.8	10.8	10.7	11.4	12.4	12.5	12.5	12.5	12.4	11.9	11.7	11.9	10.8	16.6292
43	1253867347	Mortoniodendron abelianum	Al.Rodr.	9.141286	-83.069808	CRI	PRESERVED_SPECIMEN	332	Cfb	1	Tropical & Subtropical Moist Broadleaf Forests	2040	36	25	31	129	439	293	244	426	463	575	297	110	14.3	14.5	15.2	15.6	15.5	15.2	15.2	15.1	14.8	14.6	14.4	14	9.2	9	9.7	10.6	10.8	10.9	10.8	10.7	10.4	10.1	10.4	9.1	14.8792
44	1321873049	Mortoniodendron anisophyllum	(Standl.) Standl. & Steyerm.	8	-77.75	PAN	PRESERVED_SPECIMEN	130	Am	1	Tropical & Subtropical Moist Broadleaf Forests	107	124	91	35	145	406	346	353	267	416	465	403	211	25.9	26.3	26.9	27.1	26.8	26.4	26.3	26.3	26.1	25.9	25.6	25.7	21.6	21.9	22.7	23	23.3	22.8	22.7	22.7	22.4	22.4	22	22	26.2792
45	1228329988	Mortoniodendron anisophyllum	(Standl.) Standl. & Steyerm.	10	-84.8333	CRI	PRESERVED_SPECIMEN	120	Aw	1	Tropical & Subtropical Moist Broadleaf Forests	13	3	2	16	44	226	315	168	209	378	371	86	18	26.6	27.3	28.1	28.4	27.7	26.9	26.8	26.6	26.3	26.2	26.1	26.2	21.1	21.6	22.4	22.9	22.8	22.4	22.2	21.8	21.5	21.6	21.4	21.1	26.9292
46	1259413543	Mortoniodendron anisophyllum	(Standl.) Standl. & Steyerm.	10.008333	-83.486944	CRI	PRESERVED_SPECIMEN	110	Af	1	Tropical & Subtropical Moist Broadleaf Forests	758	230	150	109	176	239	335	321	304	314	281	297	237	21.7	22	23	23.5	23.3	22.5	22.8	22.5	22.2	22	21.5	21.4	17.3	17.4	18.4	19.1	19	18.5	18.9	18.3	17.8	17.6	17.6	17.2	22.3667
47	1253635405	Mortoniodendron anisophyllum	(Standl.) Standl. & Steyerm.	10.033333	-83.433333	CRI	PRESERVED_SPECIMEN	110	Af	1	Tropical & Subtropical Moist Broadleaf Forests	412	270	218	193	191	252	329	407	320	268	254	348	415	23.6	23.9	25	25.5	25.2	24.4	24.5	24.3	23.9	23.7	23.3	23.2	19.2	19.4	20.5	21.2	21	20.3	20.6	20.2	19.6	19.5	19.4	19.1	24.2083
48	1253907474	Mortoniodendron anisophyllum	(Standl.) Standl. & Steyerm.	10.163889	-83.940278	CRI	PRESERVED_SPECIMEN	110	Af	1	Tropical & Subtropical Moist Broadleaf Forests	503	215	175	122	149	337	390	400	405	299	420	371	360	22.9	23.3	24.3	24.9	24.5	23.8	23.9	23.6	23.3	23.1	22.7	22.6	18.4	18.5	19.7	20.4	20.2	19.6	19.9	19.4	18.9	18.6	18.7	18.4	23.5833
49	3763003671	Mortoniodendron anisophyllum	(Standl.) Standl. & Steyerm.	10.16389	-83.94028	CRI	PRESERVED_SPECIMEN	110	Af	1	Tropical & Subtropical Moist Broadleaf Forests	503	215	175	122	149	337	390	400	405	299	420	371	360	22.9	23.3	24.3	24.9	24.5	23.8	23.9	23.6	23.3	23.1	22.7	22.6	18.4	18.5	19.7	20.4	20.2	19.6	19.9	19.4	18.9	18.6	18.7	18.4	23.5833
50	1253645261	Mortoniodendron anisophyllum	(Standl.) Standl. & Steyerm.	10.270833	-84.82500	CRI	PRESERVED_SPECIMEN	110	Af	1	Tropical & Subtropical Moist Broadleaf Forests	773	11	15	18	54	293	340	226	336	359	500	254	57	21.8	22.1	23.2	23.7	23.2	22.5	22.6	22.4	22.1	21.8	21.6	21.5	16.7	16.7	17.8	18.3	18.5	18.2	18.4	17.9	17.6	17.4	17.4	16.8	22375
51	1253607088	Mortoniodendron anisophyllum	(Standl.) Standl. & Steyerm.	10.272222	-84.825001	CRI	PRESERVED_SPECIMEN	130	Am	1	Tropical & Subtropical Moist Broadleaf Forests	826	18	14	23	49	254	353	222	372	402	480	228	71	21.6	21.9	23	23.5	22.9	22.3	22.4	22.1	21.9	21.6	21.3	21.2	16.5	16.5	17.6	18.1	18.2	18	18.2	17.6	17.3	17.1	17.1	16.6	22.1458
52	1253596514	Mortoniodendron anisophyllum	(Standl.) Standl. & Steyerm.	10.283333	-84.766667	CRI	PRESERVED_SPECIMEN	332	Cwb	1	Tropical & Subtropical Moist Broadleaf Forests	1498	206	133	37	51	276	316	276	307	345	367	363	305	17.6	17.6	19	19.6	19.4	18.6	18.9	18.6	18.2	18	17.5	17.3	12.9	12.6	14	14.7	15	14.5	14.9	14.3	13.8	13.6	13.4	12.9	18.3792
53	1253654792	Mortoniodendron anisophyllum	(Standl.) Standl. & Steyerm.	10.294444	-84.75	CRI	PRESERVED_SPECIMEN	130	Am	1	Tropical & Subtropical Moist Broadleaf Forests	1093	289	183	101	69	265	318	338	409	518	396	316	240	19.7	19.9	21.1	21.6	21.3	20.6	20.8	20.5	20.2	20	19.6	19.4	14.9	14.9	16.2	16.7	16.9	16.5	16.7	16.2	15.8	15.6	15.5	15	20.3792
54	1253608848	Mortoniodendron anisophyllum	(Standl.) Standl. & Steyerm.	10.3	-84.750001	CRI	PRESERVED_SPECIMEN	130	Am	1	Tropical & Subtropical Moist Broadleaf Forests	1094	294	201	76	62	287	346	412	344	468	396	367	240	19.7	19.8	21.1	21.6	21.2	20.6	20.7	20.5	20.2	20	19.6	19.4	14.9	14.8	16.1	16.7	16.9	16.4	16.7	16.2	15.8	15.6	15.5	15	20.3625
55	1253596539	Mortoniodendron anisophyllum	(Standl.) Standl. & Steyerm.	10.3	-84.716667	CRI	PRESERVED_SPECIMEN	130	Am	1	Tropical & Subtropical Moist Broadleaf Forests	1097	284	183	121	91	253	319	309	346	429	455	301	239	19.7	19.9	21.1	21.7	21.3	20.6	20.8	20.5	20.2	20	19.6	19.4	15	14.9	16.2	16.8	16.9	16.5	16.7	16.2	15.8	15.6	15.5	15.1	20.4083
56	1253630680	Mortoniodendron anisophyllum	(Standl.) Standl. & Steyerm.	10.3	-84.800004	CRI	PRESERVED_SPECIMEN	332	Cwb	1	Tropical & Subtropical Moist Broadleaf Forests	1456	38	11	19	24	306	305	242	337	391	451	199	87	18	18	19.5	20	19.7	18.9	19.2	18.9	18.4	18.3	17.8	17.7	13.2	12.9	14.3	15	15.3	14.8	15.2	14.6	14	13.9	13.7	13.1	18.7125
57	1253644414	Mortoniodendron anisophyllum	(Standl.) Standl. & Steyerm.	10.316667	-84.819444	CRI	PRESERVED_SPECIMEN	130	Am	1	Tropical & Subtropical Moist Broadleaf Forests	1403	25	17	20	36	303	335	198	350	466	471	168	45	18.3	18.3	19.8	20.3	20	19.1	19.5	19.1	18.6	18.5	18.1	17.9	13.4	13.1	14.6	15.2	15.5	15	15.4	14.8	14.2	14.1	13.9	13.4	18.9667
58	1317359121	Mortoniodendron anisophyllum	(Standl.) Standl. & Steyerm.	10.3167	-84.7	CRI	PRESERVED_SPECIMEN	110	Af	1	Tropical & Subtropical Moist Broadleaf Forests	766	300	197	111	89	266	358	416	466	515	478	312	242	21.5	21.8	22.9	23.4	23	22.4	22.5	22.2	22	21.8	21.4	21.2	16.8	16.8	18	18.5	18.7	18.3	18.5	17.9	17.6	17.4	17.4	16.9	22.2
59	45599022	Mortoniodendron anisophyllum	(Standl.) Standl. & Steyerm.	10.33	-83.6	CRI	PRESERVED_SPECIMEN	110	Af	1	Tropical & Subtropical Moist Broadleaf Forests	32	289	174	154	179	292	360	477	384	254	293	397	377	25.7	26	27.2	27.7	27.1	26.3	26.6	26.1	25.8	25.7	25.2	25.2	21.3	21.5	22.8	23.3	23	22.2	22.8	22.1	21.6	21.4	21.3	21.1	26.2167
60	45598799	Mortoniodendron anisophyllum	(Standl.) Standl. & Steyerm.	10.36	-83.96	CRI	PRESERVED_SPECIMEN	110	Af	1	Tropical & Subtropical Moist Broadleaf Forests	60	247	151	163	169	277	390	453	419	332	375	410	373	25.4	25.8	27	27.5	27	26.1	26.4	26	25.6	25.5	25	25	20.8	21.1	22.4	23	22.7	22	22.5	21.9	21.3	21.1	21.1	20.7	26.0167
61	1317856166	Mortoniodendron anisophyllum	(Standl.) Standl. & Steyerm.	10.37500	-83.9667	CRI	PRESERVED_SPECIMEN	110	Af	1	Tropical & Subtropical Moist Broadleaf Forests	60	247	149	135	175	325	390	440	386	301	392	452	372	25.4	25.7	27	27.4	27	26.1	26.4	26	25.6	25.5	25	24.9	20.8	21.1	22.4	23	22.8	22.1	22.5	21.9	21.3	21.1	21.1	20.7	26.0083
62	3307843138	Mortoniodendron anisophyllum	(Standl.) Standl. & Steyerm.	10.37500	-83.96667	CRI	PRESERVED_SPECIMEN	110	Af	1	Tropical & Subtropical Moist Broadleaf Forests	60	247	149	135	175	325	390	440	386	301	392	452	372	25.4	25.7	27	27.4	27	26.1	26.4	26	25.6	25.5	25	24.9	20.8	21.1	22.4	23	22.8	22.1	22.5	21.9	21.3	21.1	21.1	20.7	26.0083
63	1321542376	Mortoniodendron anisophyllum	(Standl.) Standl. & Steyerm.	10.4083	-84.77500	CRI	PRESERVED_SPECIMEN	110	Af	1	Tropical & Subtropical Moist Broadleaf Forests	771	222	105	107	77	255	361	444	408	444	485	428	320	21.6	21.9	22.9	23.5	23.1	22.5	22.6	22.3	22.1	21.8	21.5	21.3	16.8	16.9	18.1	18.6	18.7	18.4	18.6	18.1	17.7	17.4	17.5	16.9	22.2625
64	45598563	Mortoniodendron anisophyllum	(Standl.) Standl. & Steyerm.	10.41	-83.56	CRI	PRESERVED_SPECIMEN	110	Af	1	Tropical & Subtropical Moist Broadleaf Forests	95	267	206	142	195	272	362	471	376	245	268	442	410	25.3	25.6	26.8	27.3	26.8	26	26.2	25.8	25.5	25.3	24.9	24.8	21.2	21.5	22.7	23.3	22.9	22.2	22.7	22	21.4	21.2	21.2	21	25.8542
65	1253698385	Mortoniodendron anisophyllum	(Standl.) Standl. & Steyerm.	10.416667	-83.566667	CRI	PRESERVED_SPECIMEN	110	Af	1	Tropical & Subtropical Moist Broadleaf Forests	40	290	195	139	157	287	364	456	400	245	259	405	386	25.6	25.8	27.1	27.6	27.1	26.2	26.5	26	25.7	25.6	25.1	25.1	21.5	21.7	23	23.5	23.2	22.4	22.9	22.2	21.7	21.5	21.4	21.2	26.1125
66	45599861	Mortoniodendron anisophyllum	(Standl.) Standl. & Steyerm.	10.43	-84.75	CRI	PRESERVED_SPECIMEN	110	Af	1	Tropical & Subtropical Moist Broadleaf Forests	571	193	103	124	89	255	341	391	396	378	381	380	298	22.5	22.9	23.9	24.5	24	23.4	23.6	23.3	23.1	22.8	22.4	22.2	17.7	17.8	19	19.6	19.6	19.3	19.5	19	18.7	18.4	18.4	17.8	23.2208
67	1260888076	Mortoniodendron anisophyllum	(Standl.) Standl. & Steyerm.	10.431389	-84.003611	CRI	PRESERVED_SPECIMEN	110	Af	1	Tropical & Subtropical Moist Broadleaf Forests	56	249	156	131	143	259	365	478	425	345	375	435	334	25.4	25.8	26.9	27.4	27	26.1	26.4	26	25.6	25.5	25.1	24.9	20.9	21.2	22.4	23	22.8	22.1	22.6	22	21.4	21.2	21.1	20.8	25.9958
68	1253792475	Mortoniodendron anisophyllum	(Standl.) Standl. & Steyerm.	10.441667	-83.788889	CRI	PRESERVED_SPECIMEN	110	Af	1	Tropical & Subtropical Moist Broadleaf Forests	51	252	147	157	165	314	370	488	377	269	276	436	370	25.5	25.8	27	27.5	27	26.2	26.4	26	25.7	25.5	25.1	25	21.1	21.3	22.6	23.1	22.9	22.2	22.7	22	21.5	21.3	21.2	20.9	26.0708
69	1253860941	Mortoniodendron anisophyllum	(Standl.) Standl. & Steyerm.	10.452778	-84.658333	CRI	PRESERVED_SPECIMEN	110	Af	1	Tropical & Subtropical Moist Broadleaf Forests	323	282	169	96	94	259	381	407	403	405	400	382	309	24.1	24.4	25.5	26	25.5	24.9	25	24.7	24.4	24.2	23.8	23.7	19.3	19.5	20.6	21.1	21.1	20.5	20.8	20.3	19.9	19.7	19.7	19.3	24.6792
70	4031850041	Mortoniodendron anisophyllum	(Standl.) Standl. & Steyerm.	10.452778	-84.65833	CRI	PRESERVED_SPECIMEN	110	Af	1	Tropical & Subtropical Moist Broadleaf Forests	323	282	169	96	94	259	381	407	403	405	400	382	309	24.1	24.4	25.5	26	25.5	24.9	25	24.7	24.4	24.2	23.8	23.7	19.3	19.5	20.6	21.1	21.1	20.5	20.8	20.3	19.9	19.7	19.7	19.3	24.6792
71	3763057459	Mortoniodendron anisophyllum	(Standl.) Standl. & Steyerm.	10.45278	-84.65833	CRI	PRESERVED_SPECIMEN	110	Af	1	Tropical & Subtropical Moist Broadleaf Forests	323	282	169	96	94	259	381	407	403	405	400	382	309	24.1	24.4	25.5	26	25.5	24.9	25	24.7	24.4	24.2	23.8	23.7	19.3	19.5	20.6	21.1	21.1	20.5	20.8	20.3	19.9	19.7	19.7	19.3	24.6792
72	1228241597	Mortoniodendron anisophyllum	(Standl.) Standl. & Steyerm.	10.5	-84.00	CRI	PRESERVED_SPECIMEN	110	Af	1	Tropical & Subtropical Moist Broadleaf Forests	39	226	180	130	160	301	380	485	395	328	324	439	375	25.4	25.8	26.9	27.4	27	26.2	26.3	26	25.7	25.5	25.1	25	21	21.3	22.5	23.1	22.9	22.3	22.7	22.1	21.5	21.3	21.3	20.9	26.0292
73	1253642596	Mortoniodendron anisophyllum	(Standl.) Standl. & Steyerm.	10.643889	-83.736111	CRI	PRESERVED_SPECIMEN	110	Af	1	Tropical & Subtropical Moist Broadleaf Forests	26	262	155	101	158	276	385	495	397	291	308	436	391	25.4	25.8	26.9	27.4	27.1	26.2	26.4	26	25.8	25.6	25.2	25.1	21.5	21.8	23	23.5	23.3	22.7	23	22.4	21.9	21.7	21.7	21.4	26.075
74	1253912880	Mortoniodendron anisophyllum	(Standl.) Standl. & Steyerm.	10.764139	-85.307861	CRI	PRESERVED_SPECIMEN	130	Am	1	Tropical & Subtropical Moist Broadleaf Forests	822	38	13	18	44	231	303	242	249	424	326	142	105	21.2	21.5	22.6	23.2	22.9	22.2	22.3	22.2	21.9	21.7	21.3	21	16.7	16.7	17.8	18.4	18.7	18.4	18.5	18.1	17.8	17.6	17.4	16.7	21.9875
75	1322331789	Mortoniodendron anisophyllum	(Standl.) Standl. & Steyerm.	10.7681	-85.2944	CRI	PRESERVED_SPECIMEN	130	Am	1	Tropical & Subtropical Moist Broadleaf Forests	968	88	44	11	37	236	333	196	250	353	359	223	184	20.4	20.6	21.8	22.4	22.1	21.5	21.5	21.4	21.2	21	20.5	20.2	15.9	15.9	17	17.6	18	17.6	17.7	17.4	17	16.9	16.6	15.9	21.1875
76	1253912980	Mortoniodendron anisophyllum	(Standl.) Standl. & Steyerm.	10.770222	-85.285167	CRI	PRESERVED_SPECIMEN	130	Am	1	Tropical & Subtropical Moist Broadleaf Forests	914	97	44	16	36	237	334	237	250	355	360	198	214	20.7	20.9	22	22.6	22.4	21.8	21.8	21.7	21.5	21.2	20.8	20.5	16.2	16.2	17.4	18	18.3	17.9	18	17.6	17.3	17.2	16.9	16.2	21.4792
77	1253644787	Mortoniodendron anisophyllum	(Standl.) Standl. & Steyerm.	10.777778	-85.352778	CRI	PRESERVED_SPECIMEN	130	Am	1	Tropical & Subtropical Moist Broadleaf Forests	831	14	13	9	41	226	314	188	315	348	397	204	74	21.2	21.5	22.7	23.2	22.9	22.2	22.3	22.1	21.9	21.7	21.3	21	16.6	16.6	17.7	18.2	18.6	18.3	18.3	18	17.7	17.5	17.3	16.6	22.0083
78	1317666098	Mortoniodendron anisophyllum	(Standl.) Standl. & Steyerm.	10.7819	-85.2617	CRI	PRESERVED_SPECIMEN	130	Am	1	Tropical & Subtropical Moist Broadleaf Forests	684	281	162	73	65	229	330	358	365	411	429	328	291	21.9	22.2	23.3	23.9	23.6	23	23	22.9	22.7	22.4	22	21.7	17.5	17.6	18.7	19.2	19.5	19.1	19.2	18.8	18.5	18.4	18.2	17.5	22.7208
79	1253630733	Mortoniodendron anisophyllum	(Standl.) Standl. & Steyerm.	10.797222	-85.352778	CRI	PRESERVED_SPECIMEN	130	Am	1	Tropical & Subtropical Moist Broadleaf Forests	1152	28	14	13	33	243	321	195	282	408	422	196	75	19.3	19.5	20.8	21.4	21.2	20.5	20.5	20.4	20.2	20	19.4	19.1	14.7	14.6	15.8	16.4	16.9	16.6	16.6	16.3	16	15.8	15.4	14.7	20.1875
80	1253647250	Mortoniodendron anisophyllum	(Standl.) Standl. & Steyerm.	10.8	-85.316667	CRI	PRESERVED_SPECIMEN	332	Cwb	1	Tropical & Subtropical Moist Broadleaf Forests	1442	125	30	23	36	224	322	219	288	381	350	184	133	17.6	17.8	19	19.7	19.6	19	19	18.9	18.7	18.4	17.8	17.4	13.1	12.9	14.2	14.9	15.4	15.1	15.2	14.8	14.5	14.3	13.9	13.1	18.575
81	4031476332	Mortoniodendron anisophyllum	(Standl.) Standl. & Steyerm.	10.809361	-85.414278	CRI	PRESERVED_SPECIMEN	130	Am	1	Tropical & Subtropical Moist Broadleaf Forests	624	15	8	8	35	198	317	298	289	400	362	176	80	22.6	23	24.1	24.6	24.2	23.5	23.5	23.4	23.2	22.9	22.6	22.4	18	18.1	19	19.5	19.9	19.6	19.6	19.3	19	18.8	18.6	17.9	23.3208
82	1253768002	Mortoniodendron anisophyllum	(Standl.) Standl. & Steyerm.	10.863889	-85.32500	CRI	PRESERVED_SPECIMEN	130	Am	1	Tropical & Subtropical Moist Broadleaf Forests	752	272	187	96	45	242	316	317	340	399	381	319	326	21.5	21.8	22.9	23.5	23.3	22.7	22.7	22.6	22.4	22.1	21.7	21.4	17.3	17.3	18.4	18.9	19.3	18.9	19	18.6	18.3	18.1	17.9	17.2	22.3875
83	1253916346	Mortoniodendron anisophyllum	(Standl.) Standl. & Steyerm.	10.880806	-85.388062	CRI	PRESERVED_SPECIMEN	130	Am	1	Tropical & Subtropical Moist Broadleaf Forests	639	252	141	37	47	240	321	303	318	344	386	316	322	22.2	22.6	23.6	24.2	24	23.4	23.4	23.3	23.1	22.8	22.4	22.1	18	18.1	19.1	19.6	19.9	19.6	19.7	19.3	19	18.8	18.6	17.9	23.0792
84	1253740804	Mortoniodendron anisophyllum	(Standl.) Standl. & Steyerm.	10.911111	-85.466667	CRI	PRESERVED_SPECIMEN	130	Am	1	Tropical & Subtropical Moist Broadleaf Forests	905	28	13	11	34	233	303	178	268	352	375	212	92	20.8	21.1	22.2	22.8	22.7	21.9	22	21.9	21.7	21.4	20.9	20.6	16.4	16.4	17.5	18.1	18.6	18.2	18.2	17.9	17.7	17.5	17.1	16.4	21.6583
85	1253680145	Mortoniodendron anisophyllum	(Standl.) Standl. & Steyerm.	10.9275	-85.47	CRI	PRESERVED_SPECIMEN	130	Am	1	Tropical & Subtropical Moist Broadleaf Forests	1034	42	10	18	29	242	304	252	264	355	375	173	107	20	20.2	21.4	22.1	21.9	21.2	21.2	21.2	21	20.7	20.2	19.8	15.6	15.6	16.7	17.4	17.9	17.5	17.5	17.2	17	16.8	16.4	15.7	20.9125
86	3763052576	Mortoniodendron anisophyllum	(Standl.) Standl. & Steyerm.	10.92861	-85.46944	CRI	PRESERVED_SPECIMEN	130	Am	1	Tropical & Subtropical Moist Broadleaf Forests	1034	42	10	18	29	242	304	252	264	355	375	173	107	20	20.2	21.4	22.1	21.9	21.2	21.2	21.2	21	20.7	20.2	19.8	15.6	15.6	16.7	17.4	17.9	17.5	17.5	17.2	17	16.8	16.4	15.7	20.9125
87	3997794769	Mortoniodendron anisophyllum	(Standl.) Standl. & Steyerm.	10.928611	-85.469445	CRI	HUMAN_OBSERVATION	130	Am	1	Tropical & Subtropical Moist Broadleaf Forests	1034	42	10	18	29	242	304	252	264	355	375	173	107	20	20.2	21.4	22.1	21.9	21.2	21.2	21.2	21	20.7	20.2	19.8	15.6	15.6	16.7	17.4	17.9	17.5	17.5	17.2	17	16.8	16.4	15.7	20.9125
88	1253633959	Mortoniodendron anisophyllum	(Standl.) Standl. & Steyerm.	10.928611	-85.469446	CRI	PRESERVED_SPECIMEN	130	Am	1	Tropical & Subtropical Moist Broadleaf Forests	1034	42	10	18	29	242	304	252	264	355	375	173	107	20	20.2	21.4	22.1	21.9	21.2	21.2	21.2	21	20.7	20.2	19.8	15.6	15.6	16.7	17.4	17.9	17.5	17.5	17.2	17	16.8	16.4	15.7	20.9125
89	1253785607	Mortoniodendron anisophyllum	(Standl.) Standl. & Steyerm.	10.930121	-85.459903	CRI	PRESERVED_SPECIMEN	130	Am	1	Tropical & Subtropical Moist Broadleaf Forests	1206	93	23	8	32	220	315	286	302	392	384	156	172	19	19.2	20.4	21.1	21	20.3	20.3	20.3	20.1	19.8	19.2	18.8	14.6	14.5	15.7	16.4	17	16.6	16.6	16.3	16	15.9	15.5	14.7	19.9667
90	1253752708	Mortoniodendron anisophyllum	(Standl.) Standl. & Steyerm.	10.951722	-85.48697	CRI	PRESERVED_SPECIMEN	130	Am	1	Tropical & Subtropical Moist Broadleaf Forests	645	32	10	7	38	228	293	175	238	366	299	213	88	22.2	22.6	23.7	24.3	24.1	23.3	23.3	23.3	23.1	22.8	22.4	22.1	18	18.1	19.1	19.6	20.1	19.7	19.7	19.4	19.1	19	18.6	17.9	23.0875
91	1253779092	Mortoniodendron anisophyllum	(Standl.) Standl. & Steyerm.	10.955326	-85.491568	CRI	PRESERVED_SPECIMEN	130	Am	1	Tropical & Subtropical Moist Broadleaf Forests	645	32	10	7	38	228	293	175	238	366	299	213	88	22.2	22.6	23.7	24.3	24.1	23.3	23.3	23.3	23.1	22.8	22.4	22.1	18	18.1	19.1	19.6	20.1	19.7	19.7	19.4	19.1	19	18.6	17.9	23.0875
92	1253609392	Mortoniodendron anisophyllum	(Standl.) Standl. & Steyerm.	10.961111	-85.495833	CRI	PRESERVED_SPECIMEN	130	Am	1	Tropical & Subtropical Moist Broadleaf Forests	584	14	7	6	40	227	291	173	233	334	311	197	86	22.6	23	24.1	24.7	24.5	23.7	23.7	23.6	23.4	23.2	22.8	22.5	18.4	18.5	19.5	20	20.5	20.1	20	19.8	19.5	19.3	19	18.3	23.475
93	1253919072	Mortoniodendron anisophyllum	(Standl.) Standl. & Steyerm.	10.965833	-85.321333	CRI	PRESERVED_SPECIMEN	130	Am	1	Tropical & Subtropical Moist Broadleaf Forests	423	276	152	69	40	193	351	348	309	347	350	316	287	23.6	24	25	25.5	25.3	24.7	24.6	24.5	24.3	24.1	23.8	23.4	19.5	19.7	20.6	21.1	21.4	21	21.1	20.7	20.4	20.2	20.1	19.4	24.4
94	1253730582	Mortoniodendron anisophyllum	(Standl.) Standl. & Steyerm.	10.990357	-85.427182	CRI	PRESERVED_SPECIMEN	130	Am	1	Tropical & Subtropical Moist Broadleaf Forests	734	261	145	41	26	201	300	311	326	390	400	325	266	21.7	22	23.1	23.7	23.5	22.9	22.9	22.8	22.6	22.3	21.9	21.5	17.6	17.7	18.7	19.2	19.7	19.3	19.3	19	18.7	18.5	18.3	17.6	22.5625
95	3390902451	Mortoniodendron anisophyllum	(Standl.) Standl. & Steyerm.	6.04135	-77.31681	COL	PRESERVED_SPECIMEN	110	Af	1	Tropical & Subtropical Moist Broadleaf Forests	65	316	159	115	443	381	490	471	510	484	576	577	536	26.4	26.5	26.7	26.6	26.2	26	26.1	26	25.8	25.8	25.9	26	21.8	21.7	22	22	21.9	21.8	21.7	21.6	21.8	21.9	21.6	21.7	26.1792
96	1259068313	Mortoniodendron anisophyllum	(Standl.) Standl. & Steyerm.	6.333333	-77.333333	COL	PRESERVED_SPECIMEN	110	Af	1	Tropical & Subtropical Moist Broadleaf Forests	378	291	151	232	397	407	224	228	252	484	473	544	497	25.1	25.3	25.5	25.5	25.1	24.9	25	24.8	24.7	24.6	24.7	24.8	20.5	20.4	20.8	20.9	20.9	20.8	20.7	20.6	20.7	20.7	20.6	20.5	25.0042
97	1258740414	Mortoniodendron anisophyllum	(Standl.) Standl. & Steyerm.	7.733333	-77.833333	PAN	PRESERVED_SPECIMEN	130	Am	2	Tropical & Subtropical Dry Broadleaf Forests	128	120	56	59	123	401	354	277	392	304	232	432	254	26	26.3	26.7	26.9	26.5	26.2	26.1	26.1	25.9	25.6	25.6	25.7	21.5	21.7	22.5	22.9	22.8	22.5	22.3	22.3	22.2	22.1	22	22	26.1167
98	1978002966	Mortoniodendron anisophyllum	(Standl.) Standl. & Steyerm.	8.399667	-83.1175	CRI	PRESERVED_SPECIMEN	130	Am	1	Tropical & Subtropical Moist Broadleaf Forests	91	49	47	109	178	456	336	412	497	561	652	413	121	25.6	25.5	27.1	27.3	26.8	26	26.3	25.8	25.5	25.3	25	25.1	20.1	19.8	21.6	22.2	22.3	21.8	21.9	21.4	21.2	21.1	20.7	20.1	25.9208
99	1257917736	Mortoniodendron anisophyllum	(Standl.) Standl. & Steyerm.	8.4	-83.116667	CRI	PRESERVED_SPECIMEN	130	Am	1	Tropical & Subtropical Moist Broadleaf Forests	91	49	47	109	178	456	336	412	497	561	652	413	121	25.6	25.5	27.1	27.3	26.8	26	26.3	25.8	25.5	25.3	25	25.1	20.1	19.8	21.6	22.2	22.3	21.8	21.9	21.4	21.2	21.1	20.7	20.1	25.9208
100	1253707275	Mortoniodendron anisophyllum	(Standl.) Standl. & Steyerm.	8.42500	-83.316667	CRI	PRESERVED_SPECIMEN	130	Am	1	Tropical & Subtropical Moist Broadleaf Forests	305	106	55	107	144	300	348	223	296	380	479	295	153	24.6	24.7	26	26.3	25.8	25.1	25.2	24.9	24.5	24.3	24.1	24.1	18.9	18.8	20.4	21.1	21.1	20.7	20.7	20.3	20	19.9	19.7	19	24.9667
101	1259085955	Mortoniodendron anisophyllum	(Standl.) Standl. & Steyerm.	8.45	-83.55	CRI	PRESERVED_SPECIMEN	110	Af	1	Tropical & Subtropical Moist Broadleaf Forests	166	74	53	72	202	355	343	385	384	413	742	364	112	25.1	25.2	26.6	26.9	26.3	25.5	25.7	25.3	25	24.8	24.5	24.6	19.3	19.2	20.8	21.6	21.6	21.1	21.1	20.7	20.4	20.4	20	19.4	25.4792
102	2459768042	Mortoniodendron anisophyllum	(Standl.) Standl. & Steyerm.	8.47500	-83.591667	CRI	PRESERVED_SPECIMEN	110	Af	1	Tropical & Subtropical Moist Broadleaf Forests
103	45598516	Mortoniodendron anisophyllum	(Standl.) Standl. & Steyerm.	8.48	-83.58	CRI	PRESERVED_SPECIMEN	110	Af	1	Tropical & Subtropical Moist Broadleaf Forests	153	88	55	87	173	468	361	387	388	539	690	378	106	25.2	25.3	26.7	27	26.5	25.7	25.9	25.5	25.2	25	24.7	24.8	19.4	19.3	20.9	21.6	21.7	21.1	21.2	20.7	20.5	20.5	20.1	19.5	25.6125
104	45598014	Mortoniodendron anisophyllum	(Standl.) Standl. & Steyerm.	8.48	-83.6	CRI	PRESERVED_SPECIMEN	110	Af	1	Tropical & Subtropical Moist Broadleaf Forests	18	44	47	83	181	476	368	390	399	540	639	384	113	25.9	26	27.4	27.7	27.1	26.3	26.5	26.1	25.8	25.6	25.3	25.4	20.1	20.1	21.6	22.4	22.4	21.8	21.8	21.4	21.2	21.2	20.7	20.2	26.2625
105	1321865484	Mortoniodendron anisophyllum	(Standl.) Standl. & Steyerm.	8.4833	-83.5833	CRI	PRESERVED_SPECIMEN	110	Af	1	Tropical & Subtropical Moist Broadleaf Forests	153	88	55	87	173	468	361	387	388	539	690	378	106	25.2	25.3	26.7	27	26.5	25.7	25.9	25.5	25.2	25	24.7	24.8	19.4	19.3	20.9	21.6	21.7	21.1	21.2	20.7	20.5	20.5	20.1	19.5	25.6125
106	1253688804	Mortoniodendron anisophyllum	(Standl.) Standl. & Steyerm.	8.483333	-83.583333	CRI	PRESERVED_SPECIMEN	110	Af	1	Tropical & Subtropical Moist Broadleaf Forests	153	88	55	87	173	468	361	387	388	539	690	378	106	25.2	25.3	26.7	27	26.5	25.7	25.9	25.5	25.2	25	24.7	24.8	19.4	19.3	20.9	21.6	21.7	21.1	21.2	20.7	20.5	20.5	20.1	19.5	25.6125
107	1144728638	Mortoniodendron anisophyllum	(Standl.) Standl. & Steyerm.	8.50722	-80.10278	PAN	PRESERVED_SPECIMEN	120	Aw	1	Tropical & Subtropical Moist Broadleaf Forests	252	18	23	19	95	292	211	212	268	296	394	285	110	26.1	26.5	27.2	27.5	26.9	26.2	26.3	25.9	25.6	25.8	25.6	25.6	22	22.1	22.9	23.3	22.9	22.5	22.6	22	21.6	21.9	21.9	21.7	26.2625
108	45600225	Mortoniodendron anisophyllum	(Standl.) Standl. & Steyerm.	8.52	-83.42	CRI	PRESERVED_SPECIMEN	130	Am	1	Tropical & Subtropical Moist Broadleaf Forests	318	102	127	93	161	326	345	323	332	370	555	361	377	24.4	24.5	25.9	26.2	25.7	25	25.1	24.7	24.4	24.2	24	24	18.6	18.5	20.1	20.8	20.9	20.4	20.5	20.1	19.7	19.7	19.5	18.8	24.8208
109	1253588225	Mortoniodendron anisophyllum	(Standl.) Standl. & Steyerm.	8.52500	-83.427778	CRI	PRESERVED_SPECIMEN	130	Am	1	Tropical & Subtropical Moist Broadleaf Forests	283	101	158	91	143	299	346	314	344	352	522	370	430	24.6	24.7	26	26.3	25.8	25.1	25.3	24.9	24.5	24.3	24.1	24.1	18.8	18.7	20.2	21	21	20.6	20.7	20.2	19.9	19.9	19.6	18.9	24.9708
110	1319055470	Mortoniodendron anisophyllum	(Standl.) Standl. & Steyerm.	8.52500	-83.4792	CRI	PRESERVED_SPECIMEN	130	Am	1	Tropical & Subtropical Moist Broadleaf Forests	619	89	46	138	132	306	368	331	371	403	502	365	212	22.9	23.2	24.3	24.6	24.1	23.5	23.6	23.2	22.8	22.6	22.5	22.5	17	17	18.3	19.1	19.1	18.9	18.8	18.4	18.1	18	17.9	17.1	23.3208
111	1253692762	Mortoniodendron anisophyllum	(Standl.) Standl. & Steyerm.	8.52500	-83.479167	CRI	PRESERVED_SPECIMEN	130	Am	1	Tropical & Subtropical Moist Broadleaf Forests	619	89	46	138	132	306	368	331	371	403	502	365	212	22.9	23.2	24.3	24.6	24.1	23.5	23.6	23.2	22.8	22.6	22.5	22.5	17	17	18.3	19.1	19.1	18.9	18.8	18.4	18.1	18	17.9	17.1	23.3208
112	45599875	Mortoniodendron anisophyllum	(Standl.) Standl. & Steyerm.	8.53	-83.46	CRI	PRESERVED_SPECIMEN	130	Am	1	Tropical & Subtropical Moist Broadleaf Forests	639	110	46	139	191	385	360	315	339	393	504	369	190	22.9	23.1	24.2	24.5	24	23.4	23.5	23.2	22.8	22.5	22.5	22.4	16.9	17	18.2	19	19	18.8	18.7	18.4	18	18	17.9	17.1	23.2667
113	2459761063	Mortoniodendron anisophyllum	(Standl.) Standl. & Steyerm.	8.541667	-83.541667	CRI	PRESERVED_SPECIMEN	110	Af	1	Tropical & Subtropical Moist Broadleaf Forests	53	58	22	103	157	298	358	243	323	355	416	282	225	25.7	25.8	27.2	27.6	27	26.2	26.4	26	25.7	25.5	25.2	25.2	20	19.9	21.5	22.3	22.2	21.7	21.8	21.3	21.1	21.1	20.7	20	26.1333
114	3763051464	Mortoniodendron anisophyllum	(Standl.) Standl. & Steyerm.	8.57083	-83.52361	CRI	PRESERVED_SPECIMEN	110	Af	1	Tropical & Subtropical Moist Broadleaf Forests	165	95	13	71	160	322	352	225	333	371	553	291	185	25.2	25.3	26.6	27	26.5	25.7	25.9	25.5	25.2	25	24.7	24.7	19.4	19.3	20.8	21.7	21.6	21.1	21.2	20.8	20.5	20.5	20.1	19.5	25.6083
115	1253912672	Mortoniodendron anisophyllum	(Standl.) Standl. & Steyerm.	8.570833	-83.523611	CRI	PRESERVED_SPECIMEN	110	Af	1	Tropical & Subtropical Moist Broadleaf Forests	165	95	13	71	160	322	352	225	333	371	553	291	185	25.2	25.3	26.6	27	26.5	25.7	25.9	25.5	25.2	25	24.7	24.7	19.4	19.3	20.8	21.7	21.6	21.1	21.2	20.8	20.5	20.5	20.1	19.5	25.6083
116	1228440256	Mortoniodendron anisophyllum	(Standl.) Standl. & Steyerm.	8.5714	-79.9106	PAN	PRESERVED_SPECIMEN	120	Aw	1	Tropical & Subtropical Moist Broadleaf Forests	52	25	12	14	37	200	287	153	244	267	338	282	65	27.2	27.7	28.2	28.4	27.7	27.3	27.2	26.7	26.6	27.1	26.7	26.6	23.3	23.5	24.1	24.5	23.9	23.6	23.6	23	22.7	23.4	23.1	23	27.2833
117	1253614608	Mortoniodendron anisophyllum	(Standl.) Standl. & Steyerm.	8.57500	-83.506944	CRI	PRESERVED_SPECIMEN	110	Af	1	Tropical & Subtropical Moist Broadleaf Forests	175	56	51	73	179	295	349	236	327	373	551	283	152	25.2	25.3	26.6	27	26.4	25.7	25.9	25.5	25.2	24.9	24.6	24.7	19.3	19.2	20.8	21.6	21.6	21.1	21.2	20.7	20.5	20.5	20.1	19.4	25.5708
118	1253730755	Mortoniodendron anisophyllum	(Standl.) Standl. & Steyerm.	8.581866	-83.49861	CRI	PRESERVED_SPECIMEN	110	Af	1	Tropical & Subtropical Moist Broadleaf Forests	134	65	30	64	185	290	348	237	311	371	548	283	187	25.3	25.5	26.8	27.2	26.6	25.9	26.1	25.7	25.4	25.1	24.8	24.9	19.6	19.5	21	21.9	21.8	21.3	21.4	20.9	20.7	20.7	20.3	19.6	25.7625
119	1319185710	Mortoniodendron anisophyllum	(Standl.) Standl. & Steyerm.	8.65	-83.5972	CRI	PRESERVED_SPECIMEN	130	Am	1	Tropical & Subtropical Moist Broadleaf Forests	542	111	52	129	127	373	344	296	346	429	450	368	323	23.3	23.5	24.6	24.9	24.5	23.8	23.9	23.6	23.3	23	22.9	22.9	17.2	17.3	18.5	19.4	19.4	19.1	19.1	18.7	18.4	18.3	18.2	17.4	23.6833
120	45598793	Mortoniodendron anisophyllum	(Standl.) Standl. & Steyerm.	8.66	-83.56	CRI	PRESERVED_SPECIMEN	130	Am	1	Tropical & Subtropical Moist Broadleaf Forests	244	142	65	152	118	354	357	290	307	371	552	297	203	24.7	24.9	26.2	26.5	26	25.2	25.4	25	24.8	24.5	24.3	24.3	18.8	18.8	20.2	21.1	21.1	20.6	20.7	20.2	20	20	19.6	19	25.1542
121	3885599849	Mortoniodendron anisophyllum	(Standl.) Standl. & Steyerm.	8.664444	-83.25222	CRI	OCCURRENCE	110	Af	1	Tropical & Subtropical Moist Broadleaf Forests	51	59	73	79	188	401	354	313	434	379	617	436	118	25.9	26.1	27.3	27.6	27.2	26.4	26.6	26.2	25.9	25.7	25.4	25.4	20.4	20.4	21.9	22.6	22.6	22.1	22.2	21.7	21.5	21.4	21	20.4	26.3167
122	1253699981	Mortoniodendron anisophyllum	(Standl.) Standl. & Steyerm.	8.666667	-83.566667	CRI	PRESERVED_SPECIMEN	130	Am	1	Tropical & Subtropical Moist Broadleaf Forests	303	91	66	157	125	357	357	278	313	373	557	288	252	24.5	24.6	25.9	26.2	25.7	25	25.2	24.8	24.5	24.2	24	24	18.5	18.5	19.9	20.7	20.7	20.3	20.3	19.9	19.6	19.6	19.3	18.7	24875
123	1319920224	Mortoniodendron anisophyllum	(Standl.) Standl. & Steyerm.	8.6667	-83.5667	CRI	PRESERVED_SPECIMEN	130	Am	1	Tropical & Subtropical Moist Broadleaf Forests	303	91	66	157	125	357	357	278	313	373	557	288	252	24.5	24.6	25.9	26.2	25.7	25	25.2	24.8	24.5	24.2	24	24	18.5	18.5	19.9	20.7	20.7	20.3	20.3	19.9	19.6	19.6	19.3	18.7	24875
124	3307951448	Mortoniodendron anisophyllum	(Standl.) Standl. & Steyerm.	8.66700	-83.56700	CRI	PRESERVED_SPECIMEN	130	Am	1	Tropical & Subtropical Moist Broadleaf Forests	303	91	66	157	125	357	357	278	313	373	557	288	252	24.5	24.6	25.9	26.2	25.7	25	25.2	24.8	24.5	24.2	24	24	18.5	18.5	19.9	20.7	20.7	20.3	20.3	19.9	19.6	19.6	19.3	18.7	24875
125	45600591	Mortoniodendron anisophyllum	(Standl.) Standl. & Steyerm.	8.68	-83.21	CRI	PRESERVED_SPECIMEN	110	Af	1	Tropical & Subtropical Moist Broadleaf Forests	263	81	13	46	192	377	312	254	353	404	507	288	145	24.8	25	26.2	26.6	26.1	25.3	25.5	25.1	24.8	24.6	24.4	24.3	19.1	19.1	20.6	21.4	21.4	20.9	20.9	20.5	20.2	20.2	19.9	19.3	25.2292
126	45598704	Mortoniodendron anisophyllum	(Standl.) Standl. & Steyerm.	8.68	-83.57	CRI	PRESERVED_SPECIMEN	130	Am	1	Tropical & Subtropical Moist Broadleaf Forests	236	70	40	125	154	379	352	250	326	364	415	306	190	24.8	25	26.2	26.6	26.1	25.3	25.5	25.1	24.8	24.6	24.3	24.4	18.9	18.8	20.3	21.1	21.1	20.6	20.7	20.3	20	20	19.7	19	25.2208
127	1253596526	Mortoniodendron anisophyllum	(Standl.) Standl. & Steyerm.	8.680556	-83.57500	CRI	PRESERVED_SPECIMEN	130	Am	1	Tropical & Subtropical Moist Broadleaf Forests	357	71	22	125	185	355	347	253	305	370	422	271	143	24.2	24.4	25.6	25.9	25.4	24.7	24.9	24.5	24.2	24	23.8	23.8	18.2	18.2	19.5	20.4	20.4	20	20	19.6	19.3	19.3	19.1	18.4	24.6292
128	1320383680	Mortoniodendron anisophyllum	(Standl.) Standl. & Steyerm.	8.6806	-83.57500	CRI	PRESERVED_SPECIMEN	130	Am	1	Tropical & Subtropical Moist Broadleaf Forests	357	71	22	125	185	355	347	253	305	370	422	271	143	24.2	24.4	25.6	25.9	25.4	24.7	24.9	24.5	24.2	24	23.8	23.8	18.2	18.2	19.5	20.4	20.4	20	20	19.6	19.3	19.3	19.1	18.4	24.6292
129	1830979060	Mortoniodendron anisophyllum	(Standl.) Standl. & Steyerm.	8.68333	-83.21667	CRI	PRESERVED_SPECIMEN	110	Af	1	Tropical & Subtropical Moist Broadleaf Forests	174	42	13	47	194	370	316	247	356	399	515	344	147	25.3	25.4	26.7	27	26.5	25.8	26	25.6	25.3	25.1	24.8	24.8	19.7	19.6	21.1	21.9	21.9	21.4	21.5	21	20.8	20.7	20.4	19.7	25.6833
130	3884220720	Mortoniodendron anisophyllum	(Standl.) Standl. & Steyerm.	8.683333	-83.21667	CRI	OCCURRENCE	110	Af	1	Tropical & Subtropical Moist Broadleaf Forests	174	42	13	47	194	370	316	247	356	399	515	344	147	25.3	25.4	26.7	27	26.5	25.8	26	25.6	25.3	25.1	24.8	24.8	19.7	19.6	21.1	21.9	21.9	21.4	21.5	21	20.8	20.7	20.4	19.7	25.6833
131	1253666822	Mortoniodendron anisophyllum	(Standl.) Standl. & Steyerm.	8.683333	-83.216667	CRI	PRESERVED_SPECIMEN	110	Af	1	Tropical & Subtropical Moist Broadleaf Forests	174	42	13	47	194	370	316	247	356	399	515	344	147	25.3	25.4	26.7	27	26.5	25.8	26	25.6	25.3	25.1	24.8	24.8	19.7	19.6	21.1	21.9	21.9	21.4	21.5	21	20.8	20.7	20.4	19.7	25.6833
132	1253643701	Mortoniodendron anisophyllum	(Standl.) Standl. & Steyerm.	8.684722	-83.570833	CRI	PRESERVED_SPECIMEN	110	Af	1	Tropical & Subtropical Moist Broadleaf Forests	196	78	32	116	153	376	351	254	330	349	550	276	154	25	25.2	26.4	26.8	26.3	25.5	25.7	25.3	25	24.8	24.5	24.5	19.1	19	20.5	21.3	21.3	20.8	20.9	20.5	20.2	20.2	19.9	19.2	25.4125
133	45598737	Mortoniodendron anisophyllum	(Standl.) Standl. & Steyerm.	8.7	-83.51	CRI	PRESERVED_SPECIMEN	110	Af	1	Tropical & Subtropical Moist Broadleaf Forests	66	123	47	72	152	358	347	240	327	333	390	278	301	25.7	25.9	27.2	27.5	27	26.2	26.4	26	25.7	25.5	25.2	25.2	19.9	19.9	21.4	22.2	22.2	21.6	21.7	21.2	21	21	20.6	20	26125
134	1322357842	Mortoniodendron anisophyllum	(Standl.) Standl. & Steyerm.	8.7	-83.5167	CRI	PRESERVED_SPECIMEN	110	Af	1	Tropical & Subtropical Moist Broadleaf Forests	186	116	64	62	178	283	349	224	307	349	403	274	297	25.1	25.3	26.5	26.9	26.4	25.6	25.8	25.4	25.1	24.9	24.6	24.6	19.2	19.2	20.6	21.5	21.5	21	21	20.6	20.3	20.4	20	19.4	25.5333
135	1253596509	Mortoniodendron anisophyllum	(Standl.) Standl. & Steyerm.	8.7	-83.516667	CRI	PRESERVED_SPECIMEN	110	Af	1	Tropical & Subtropical Moist Broadleaf Forests	186	116	64	62	178	283	349	224	307	349	403	274	297	25.1	25.3	26.5	26.9	26.4	25.6	25.8	25.4	25.1	24.9	24.6	24.6	19.2	19.2	20.6	21.5	21.5	21	21	20.6	20.3	20.4	20	19.4	25.5333
136	45598663	Mortoniodendron anisophyllum	(Standl.) Standl. & Steyerm.	8.7	-83.52	CRI	PRESERVED_SPECIMEN	110	Af	1	Tropical & Subtropical Moist Broadleaf Forests	186	116	64	62	178	283	349	224	307	349	403	274	297	25.1	25.3	26.5	26.9	26.4	25.6	25.8	25.4	25.1	24.9	24.6	24.6	19.2	19.2	20.6	21.5	21.5	21	21	20.6	20.3	20.4	20	19.4	25.5333
137	1253709104	Mortoniodendron anisophyllum	(Standl.) Standl. & Steyerm.	8.7	-83.55	CRI	PRESERVED_SPECIMEN	130	Am	1	Tropical & Subtropical Moist Broadleaf Forests	251	126	40	74	180	316	349	250	320	347	551	306	226	24.8	24.9	26.2	26.5	26	25.3	25.5	25.1	24.8	24.6	24.3	24.3	18.8	18.8	20.2	21.1	21	20.6	20.6	20.2	19.9	20	19.6	19	25.1917
138	1322713359	Mortoniodendron anisophyllum	(Standl.) Standl. & Steyerm.	8.7	-83.5944	CRI	PRESERVED_SPECIMEN	130	Am	1	Tropical & Subtropical Moist Broadleaf Forests	361	50	12	87	155	286	343	239	334	369	415	302	231	24.2	24.4	25.6	25.9	25.4	24.7	24.9	24.5	24.2	24	23.8	23.8	18.2	18.2	19.5	20.4	20.4	20	20	19.6	19.3	19.3	19	18.4	24.6292
139	1253701617	Mortoniodendron anisophyllum	(Standl.) Standl. & Steyerm.	8.7	-83.52500	CRI	PRESERVED_SPECIMEN	130	Am	1	Tropical & Subtropical Moist Broadleaf Forests	341	106	41	73	157	317	350	253	300	349	552	305	291	24.4	24.6	25.8	26.1	25.6	24.9	25	24.7	24.4	24.1	23.9	23.9	18.4	18.3	19.7	20.6	20.6	20.2	20.2	19.7	19.5	19.5	19.2	18.5	24.7792
140	1253701646	Mortoniodendron anisophyllum	(Standl.) Standl. & Steyerm.	8.7	-83.525001	CRI	PRESERVED_SPECIMEN	130	Am	1	Tropical & Subtropical Moist Broadleaf Forests	341	106	41	73	157	317	350	253	300	349	552	305	291	24.4	24.6	25.8	26.1	25.6	24.9	25	24.7	24.4	24.1	23.9	23.9	18.4	18.3	19.7	20.6	20.6	20.2	20.2	19.7	19.5	19.5	19.2	18.5	24.7792
141	1317519752	Mortoniodendron anisophyllum	(Standl.) Standl. & Steyerm.	8.7056	-83.52500	CRI	PRESERVED_SPECIMEN	110	Af	1	Tropical & Subtropical Moist Broadleaf Forests	232	118	72	121	153	314	335	257	300	342	547	344	425	24.9	25	26.3	26.6	26.1	25.4	25.6	25.2	24.9	24.7	24.4	24.4	19	18.9	20.3	21.2	21.2	20.7	20.8	20.3	20	20.1	19.7	19.1	25.2792
142	45599036	Mortoniodendron anisophyllum	(Standl.) Standl. & Steyerm.	8.71	-83.51	CRI	PRESERVED_SPECIMEN	130	Am	2	Tropical & Subtropical Dry Broadleaf Forests	453	104	74	58	181	319	341	249	301	351	416	333	413	23.8	24	25.2	25.5	25	24.3	24.5	24.1	23.8	23.6	23.4	23.4	17.8	17.8	19.1	19.9	19.9	19.6	19.6	19.2	18.9	18.9	18.7	18	24.2292
143	45599595	Mortoniodendron anisophyllum	(Standl.) Standl. & Steyerm.	8.73	-83.58	CRI	PRESERVED_SPECIMEN	110	Af	1	Tropical & Subtropical Moist Broadleaf Forests	181	70	12	106	185	343	349	282	311	353	475	279	234	25.1	25.2	26.5	26.9	26.3	25.5	25.7	25.3	25	24.9	24.6	24.6	19.2	19.1	20.6	21.4	21.4	20.9	21	20.5	20.2	20.3	19.9	19.3	25.4625
144	1319999463	Mortoniodendron anisophyllum	(Standl.) Standl. & Steyerm.	8.75	-82.25	PAN	PRESERVED_SPECIMEN	110	Af	1	Tropical & Subtropical Moist Broadleaf Forests	1094	95	75	107	170	239	350	280	317	324	444	279	258	19.8	20.1	21	21.5	21.4	20.7	20.9	20.6	20.2	20.2	19.8	19.7	15	15	15.9	16.8	17	16.7	16.8	16.5	16.1	16.1	16	15.1	20.4792
145	1321698612	Mortoniodendron anisophyllum	(Standl.) Standl. & Steyerm.	8.7511	-82.2511	PAN	PRESERVED_SPECIMEN	110	Af	1	Tropical & Subtropical Moist Broadleaf Forests	1175	64	46	41	148	335	350	248	297	334	410	343	125	19.3	19.6	20.6	21	20.9	20.2	20.4	20.1	19.8	19.7	19.4	19.2	14.5	14.5	15.4	16.3	16.5	16.2	16.4	16.1	15.6	15.6	15.6	14.6	20.025
146	3307837804	Mortoniodendron anisophyllum	(Standl.) Standl. & Steyerm.	8.75111	-82.25111	PAN	PRESERVED_SPECIMEN	110	Af	1	Tropical & Subtropical Moist Broadleaf Forests	1175	64	46	41	148	335	350	248	297	334	410	343	125	19.3	19.6	20.6	21	20.9	20.2	20.4	20.1	19.8	19.7	19.4	19.2	14.5	14.5	15.4	16.3	16.5	16.2	16.4	16.1	15.6	15.6	15.6	14.6	20.025
147	45599934	Mortoniodendron anisophyllum	(Standl.) Standl. & Steyerm.	8.76	-83.25	CRI	PRESERVED_SPECIMEN	110	Af	1	Tropical & Subtropical Moist Broadleaf Forests	80	102	17	126	198	436	352	328	382	443	554	204	109	25.7	25.9	27.2	27.5	27	26.2	26.4	26	25.8	25.5	25.2	25.2	20.1	20.1	21.6	22.4	22.3	21.7	21.8	21.4	21.2	21.1	20.8	20.2	26.15
148	1253647529	Mortoniodendron anisophyllum	(Standl.) Standl. & Steyerm.	8.766667	-83.250001	CRI	PRESERVED_SPECIMEN	110	Af	1	Tropical & Subtropical Moist Broadleaf Forests	13	68	26	129	206	439	354	334	410	479	569	296	177	26	26.2	27.5	27.9	27.3	26.5	26.7	26.3	26	25.8	25.5	25.5	20.5	20.5	22	22.8	22.7	22	22.1	21.7	21.5	21.4	21.1	20.5	26.4542
149	1320671908	Mortoniodendron anisophyllum	(Standl.) Standl. & Steyerm.	8.7667	-83.25	CRI	PRESERVED_SPECIMEN	110	Af	1	Tropical & Subtropical Moist Broadleaf Forests	24	104	27	129	206	439	353	384	364	524	557	237	109	26	26.2	27.4	27.8	27.3	26.5	26.7	26.3	26	25.8	25.5	25.5	20.4	20.4	21.9	22.7	22.6	21.9	22.1	21.6	21.4	21.4	21.1	20.5	26.4042
150	45600641	Mortoniodendron anisophyllum	(Standl.) Standl. & Steyerm.	8.77	-83.18	CRI	PRESERVED_SPECIMEN	130	Am	1	Tropical & Subtropical Moist Broadleaf Forests	426	101	31	88	221	320	308	313	483	363	562	337	176	23.9	24.2	25.3	25.6	25.1	24.4	24.6	24.2	23.9	23.7	23.6	23.5	18	18	19.4	20.2	20.3	19.8	19.8	19.5	19.2	19.1	19	18.3	24.3417
151	1253671193	Mortoniodendron anisophyllum	(Standl.) Standl. & Steyerm.	8.775449	-83.185768	CRI	PRESERVED_SPECIMEN	130	Am	1	Tropical & Subtropical Moist Broadleaf Forests	404	27	56	81	199	348	315	252	335	328	644	274	116	24	24.3	25.4	25.7	25.2	24.5	24.7	24.3	24	23.8	23.6	23.6	18.1	18.1	19.5	20.3	20.4	19.9	19.9	19.6	19.3	19.2	19.1	18.4	24.4292
152	1259066588	Mortoniodendron anisophyllum	(Standl.) Standl. & Steyerm.	8.776389	-82.19500	PAN	PRESERVED_SPECIMEN	110	Af	1	Tropical & Subtropical Moist Broadleaf Forests	910	299	166	10	129	311	348	272	367	311	492	352	397	20.6	20.9	21.8	22.3	22.2	21.5	21.6	21.4	21.2	21.1	20.7	20.5	16	16	16.9	17.8	17.9	17.6	17.7	17.4	17.1	17.1	17	16.1	21.3208
153	1259422985	Mortoniodendron anisophyllum	(Standl.) Standl. & Steyerm.	8.78333	-82.43333	PAN	PRESERVED_SPECIMEN	130	Am	1	Tropical & Subtropical Moist Broadleaf Forests	1140	89	23	52	104	323	333	232	277	389	472	243	79	19.7	20.1	21.1	21.5	21.3	20.5	20.8	20.4	20	20	19.6	19.5	14.6	14.6	15.5	16.5	16.6	16.2	16.4	16	15.6	15.6	15.6	14.6	20.3625
154	1318755791	Mortoniodendron anisophyllum	(Standl.) Standl. & Steyerm.	8.8011	-82.2511	PAN	PRESERVED_SPECIMEN	110	Af	1	Tropical & Subtropical Moist Broadleaf Forests	1108	281	146	12	131	411	345	293	309	362	453	385	413	19.5	19.8	20.8	21.2	21.2	20.5	20.7	20.4	20.1	20.1	19.7	19.4	14.8	14.8	15.8	16.7	16.8	16.6	16.7	16.4	16	16	15.9	15	20.2958
155	1322581793	Mortoniodendron anisophyllum	(Standl.) Standl. & Steyerm.	8.8333	-82.25	PAN	PRESERVED_SPECIMEN	110	Af	1	Tropical & Subtropical Moist Broadleaf Forests	812	256	174	41	167	371	343	285	317	298	327	311	475	21.1	21.5	22.4	22.8	22.7	22.1	22.2	22	21.8	21.7	21.3	21.1	16.6	16.6	17.6	18.4	18.5	18.3	18.3	18	17.7	17.7	17.6	16.8	21.9
156	1257872708	Mortoniodendron anisophyllum	(Standl.) Standl. & Steyerm.	8.834583	-80.760556	PAN	PRESERVED_SPECIMEN	110	Af	1	Tropical & Subtropical Moist Broadleaf Forests	96	224	98	16	136	243	298	289	324	287	361	405	440	25.6	25.9	26.8	27.3	27.1	26.1	26.4	26.2	25.8	25.5	25.4	25.4	22	22.2	23.1	23.6	23.5	22.6	23	22.5	22	21.7	22	21.8	26.1292
157	2235911722	Mortoniodendron anisophyllum	(Standl.) Standl. & Steyerm.	8.95	-82.8322	CRI	PRESERVED_SPECIMEN	322	Cwb	1	Tropical & Subtropical Moist Broadleaf Forests	1481	19	29	42	148	389	386	281	403	408	525	359	87	17.7	18	19	19.4	19.2	18.5	18.7	18.4	18	17.9	17.6	17.4	12.4	12.3	13.2	14.2	14.3	14	14.2	14	13.4	13.4	13.4	12.4	18.3208
158	2212851333	Mortoniodendron anisophyllum	(Standl.) Standl. & Steyerm.	9.21083	-79.9994	PAN	PRESERVED_SPECIMEN	130	Am	1	Tropical & Subtropical Moist Broadleaf Forests	69	28	25	28	90	217	292	260	245	242	305	451	263	25.9	26.3	27	27.5	27	26.4	26.5	26.2	26	26	25.8	25.6	23.3	23.6	24.4	24.6	23.9	23.2	23.5	23.1	22.5	22.6	22.9	22.8	26.35
159	2212869423	Mortoniodendron anisophyllum	(Standl.) Standl. & Steyerm.	9.21121	-80.0134	PAN	PRESERVED_SPECIMEN	130	Am	1	Tropical & Subtropical Moist Broadleaf Forests	57	80	21	33	111	289	310	304	245	259	336	383	210	26	26.4	27.1	27.5	27	26.5	26.5	26.3	26.1	26	25.9	25.7	23.4	23.7	24.4	24.7	23.9	23.2	23.5	23.1	22.6	22.7	22.9	22.9	26.4125
160	45600120	Mortoniodendron anisophyllum	(Standl.) Standl. & Steyerm.	9.29	-83.77	CRI	PRESERVED_SPECIMEN	130	Am	1	Tropical & Subtropical Moist Broadleaf Forests	614	95	15	67	183	336	346	336	345	367	507	337	170	22.6	22.9	23.9	24.2	23.8	23.3	23.3	23.1	22.9	22.7	22.4	22.3	16.2	16.4	17.2	18	18.1	18	17.9	17.6	17.4	17.5	17.2	16.6	23.1333
161	45598661	Mortoniodendron anisophyllum	(Standl.) Standl. & Steyerm.	9.29	-83.19	CRI	PRESERVED_SPECIMEN	332	Cwb	1	Tropical & Subtropical Moist Broadleaf Forests	1530	18	29	53	101	234	305	268	264	358	442	291	96	17.1	17.5	18.3	18.8	18.5	18	18	17.9	17.7	17.4	17.1	16.8	11.8	11.9	12.6	13.5	13.5	13.4	13.5	13.3	12.9	12.7	12.7	11.8	17.75
162	1253700290	Mortoniodendron anisophyllum	(Standl.) Standl. & Steyerm.	9.294444	-83.197222	CRI	PRESERVED_SPECIMEN	332	Cwb	1	Tropical & Subtropical Moist Broadleaf Forests	1720	21	26	46	134	337	312	254	349	447	472	287	96	16	16.4	17.2	17.6	17.4	17	17	16.9	16.7	16.4	16.1	15.8	10.8	10.9	11.5	12.4	12.5	12.5	12.5	12.3	12	11.7	11.8	10.8	16.6875
163	1253591478	Mortoniodendron anisophyllum	(Standl.) Standl. & Steyerm.	9.294722	-83.764167	CRI	PRESERVED_SPECIMEN	130	Am	1	Tropical & Subtropical Moist Broadleaf Forests	1047	30	28	40	147	370	364	281	373	382	557	337	119	20.5	20.9	21.7	22.1	21.7	21.2	21.2	21.1	20.8	20.6	20.4	20.2	14.5	14.6	15.3	16.1	16.2	16.1	16.1	15.8	15.5	15.5	15.4	14.7	21.0167
164	1320770847	Mortoniodendron anisophyllum	(Standl.) Standl. & Steyerm.	9.3167	-79.9667	PAN	PRESERVED_SPECIMEN	130	Am	1	Tropical & Subtropical Moist Broadleaf Forests	73	36	28	31	91	234	268	268	287	282	418	419	188	25.9	26.2	26.9	27.4	27	26.5	26.5	26.3	26.1	26	25.8	25.6	23.5	23.7	24.5	24.7	24	23.5	23.7	23.3	22.8	22.7	23	22.9	26.35
165	45598780	Mortoniodendron anisophyllum	(Standl.) Standl. & Steyerm.	9.52	-83.47	CRI	PRESERVED_SPECIMEN	332	Cwb	1	Tropical & Subtropical Moist Broadleaf Forests	3516	24	27	19	104	309	382	193	332	418	334	211	72	5.6	6.1	6.6	7.2	7.4	7.5	7.3	7.4	7.3	6.8	6.4	5.8	0.7	0.7	1	2.2	2.7	3.2	2.9	3.1	2.9	2.4	2.4	1	6.80417
166	45598514	Mortoniodendron anisophyllum	(Standl.) Standl. & Steyerm.	9.53	-83.53	CRI	PRESERVED_SPECIMEN	332	Cwb	1	Tropical & Subtropical Moist Broadleaf Forests	2927	34	37	27	70	328	430	417	387	347	408	156	109	8.6	9.1	9.6	10.2	10.1	10	9.8	10	9.9	9.4	9.2	8.8	3.7	3.9	4.1	5.2	5.4	5.6	5.5	5.6	5.4	5	5.1	4	9.55
167	45600097	Mortoniodendron anisophyllum	(Standl.) Standl. & Steyerm.	9.54	-84.01	CRI	PRESERVED_SPECIMEN	130	Am	1	Tropical & Subtropical Moist Broadleaf Forests	660	51	24	40	119	369	331	252	345	381	512	333	110	22.4	22.6	23.6	23.9	23.5	22.9	22.9	22.8	22.5	22.3	22.1	22.1	16.6	16.7	17.6	18.2	18.2	17.9	18	17.6	17.3	17.4	17.2	16.8	22.8042
168	1253848449	Mortoniodendron anisophyllum	(Standl.) Standl. & Steyerm.	9.617972	-83.268083	CRI	PRESERVED_SPECIMEN	110	Af	1	Tropical & Subtropical Moist Broadleaf Forests	977	166	120	78	173	337	284	300	329	360	270	317	363	20.2	20.6	21.5	22.1	21.8	21.2	21.4	21.1	20.9	20.7	20.2	20	15.1	15.3	16.1	17.1	17	16.8	17	16.5	16.1	16	15.9	15.2	20.9875
169	1257834682	Mortoniodendron anisophyllum	(Standl.) Standl. & Steyerm.	9.617972	-83.26808	CRI	PRESERVED_SPECIMEN	110	Af	1	Tropical & Subtropical Moist Broadleaf Forests	977	166	120	78	173	337	284	300	329	360	270	317	363	20.2	20.6	21.5	22.1	21.8	21.2	21.4	21.1	20.9	20.7	20.2	20	15.1	15.3	16.1	17.1	17	16.8	17	16.5	16.1	16	15.9	15.2	20.9875
170	45600436	Mortoniodendron anisophyllum	(Standl.) Standl. & Steyerm.	9.63	-82.67	CRI	PRESERVED_SPECIMEN	110	Af	1	Tropical & Subtropical Moist Broadleaf Forests	24	116	125	132	206	273	323	411	274	277	288	342	255	25.6	26.2	27	27.6	27.4	26.5	26.9	26.4	26	25.9	25.4	25.4	21.8	22	22.9	23.7	23.7	22.8	23.4	22.8	22.2	22.2	21.8	21.6	26.3542
171	45600640	Mortoniodendron anisophyllum	(Standl.) Standl. & Steyerm.	9.63	-82.78	CRI	PRESERVED_SPECIMEN	110	Af	1	Tropical & Subtropical Moist Broadleaf Forests	125	264	156	160	191	302	312	299	259	282	357	340	328	25.2	25.7	26.6	27.2	26.9	26	26.4	26	25.5	25.5	25	24.9	21	21.2	22.2	23.1	23	22.2	22.7	22.1	21.5	21.5	21.2	20.9	25.9208
172	1253842322	Mortoniodendron anisophyllum	(Standl.) Standl. & Steyerm.	9.640278	-83.1375	CRI	PRESERVED_SPECIMEN	110	Af	1	Tropical & Subtropical Moist Broadleaf Forests	907	263	202	175	229	338	318	247	384	273	362	278	209	21	21.4	22.3	22.8	22.6	22	22.2	21.9	21.6	21.4	21	20.8	16.1	16.3	17.1	18	18	17.7	17.9	17.5	17.1	16.9	16.9	16.2	21.7542
173	1253741806	Mortoniodendron anisophyllum	(Standl.) Standl. & Steyerm.	9.660515	-83.019777	CRI	PRESERVED_SPECIMEN	110	Af	1	Tropical & Subtropical Moist Broadleaf Forests	242	171	190	139	205	276	344	389	400	293	296	260	320	24.6	25	26	26.5	26.2	25.4	25.6	25.3	24.9	24.8	24.4	24.3	20	20.2	21.1	22	21.9	21.3	21.6	21.1	20.6	20.6	20.4	20	25.2625
174	1253741912	Mortoniodendron anisophyllum	(Standl.) Standl. & Steyerm.	9.672222	-83.05	CRI	PRESERVED_SPECIMEN	110	Af	1	Tropical & Subtropical Moist Broadleaf Forests	478	254	119	163	208	270	329	419	364	327	361	255	364	23.4	23.8	24.7	25.2	25	24.3	24.4	24.1	23.8	23.6	23.2	23.1	18.6	18.8	19.7	20.6	20.5	20	20.3	19.8	19.4	19.3	19.2	18.7	24.05
175	1253741628	Mortoniodendron anisophyllum	(Standl.) Standl. & Steyerm.	9.672662	-83.027687	CRI	PRESERVED_SPECIMEN	110	Af	1	Tropical & Subtropical Moist Broadleaf Forests	155	175	155	143	207	279	336	402	406	228	252	265	245	25	25.5	26.5	27	26.6	25.9	26.1	25.8	25.4	25.2	24.8	24.7	20.5	20.7	21.7	22.5	22.4	21.7	22.1	21.6	21.1	21	20.8	20.5	25.7083
176	3997796780	Mortoniodendron anisophyllum	(Standl.) Standl. & Steyerm.	9.673139	-83.024194	CRI	HUMAN_OBSERVATION	110	Af	1	Tropical & Subtropical Moist Broadleaf Forests	170	173	155	142	207	277	334	399	405	226	251	264	246	25	25.4	26.4	26.9	26.6	25.8	26	25.7	25.3	25.2	24.8	24.7	20.4	20.6	21.6	22.4	22.3	21.7	22	21.5	21	21	20.8	20.4	25.65
177	1253630685	Mortoniodendron anisophyllum	(Standl.) Standl. & Steyerm.	9.67500	-83.005556	CRI	PRESERVED_SPECIMEN	110	Af	1	Tropical & Subtropical Moist Broadleaf Forests	176	231	146	142	245	276	306	368	403	307	247	263	322	25	25.4	26.4	26.9	26.6	25.8	26	25.7	25.3	25.2	24.8	24.7	20.4	20.6	21.6	22.4	22.3	21.6	22	21.5	21	21	20.8	20.4	25.6542
178	1253633272	Mortoniodendron anisophyllum	(Standl.) Standl. & Steyerm.	9.67500	-83.02500	CRI	PRESERVED_SPECIMEN	110	Af	1	Tropical & Subtropical Moist Broadleaf Forests	170	173	155	142	207	277	334	399	405	226	251	264	246	25	25.4	26.4	26.9	26.6	25.8	26	25.7	25.3	25.2	24.8	24.7	20.4	20.6	21.6	22.4	22.3	21.7	22	21.5	21	21	20.8	20.4	25.65
179	1253656698	Mortoniodendron anisophyllum	(Standl.) Standl. & Steyerm.	9.677778	-83.023611	CRI	PRESERVED_SPECIMEN	110	Af	1	Tropical & Subtropical Moist Broadleaf Forests	141	175	147	125	233	371	317	404	406	326	292	266	321	25.1	25.6	26.6	27.1	26.7	26	26.2	25.9	25.5	25.4	24.9	24.8	20.6	20.8	21.8	22.6	22.5	21.8	22.2	21.7	21.2	21.1	20.9	20.6	25.8208
180	3763050470	Mortoniodendron anisophyllum	(Standl.) Standl. & Steyerm.	9.69122	-84.36942	CRI	PRESERVED_SPECIMEN	130	Am	1	Tropical & Subtropical Moist Broadleaf Forests	359	13	18	25	117	340	355	289	383	454	496	219	101	24.3	24.7	25.7	26.1	25.5	24.7	24.9	24.6	24.2	24.1	23.9	23.9	18.7	18.9	19.9	20.5	20.4	20.1	20.2	19.6	19.3	19.3	19.2	18.8	24.7208
181	1253907689	Mortoniodendron anisophyllum	(Standl.) Standl. & Steyerm.	9.691222	-84.369417	CRI	PRESERVED_SPECIMEN	130	Am	1	Tropical & Subtropical Moist Broadleaf Forests	359	13	18	25	117	340	355	289	383	454	496	219	101	24.3	24.7	25.7	26.1	25.5	24.7	24.9	24.6	24.2	24.1	23.9	23.9	18.7	18.9	19.9	20.5	20.4	20.1	20.2	19.6	19.3	19.3	19.2	18.8	24.7208
182	1253876663	Mortoniodendron anisophyllum	(Standl.) Standl. & Steyerm.	9.693056	-84.377222	CRI	PRESERVED_SPECIMEN	130	Am	1	Tropical & Subtropical Moist Broadleaf Forests	435	13	19	20	128	310	355	300	398	445	387	360	100	23.9	24.3	25.3	25.7	25	24.3	24.5	24.2	23.8	23.7	23.5	23.5	18.3	18.5	19.5	20.1	20	19.7	19.8	19.2	18.9	18.9	18.8	18.4	24.3083
183	1317311709	Mortoniodendron anisophyllum	(Standl.) Standl. & Steyerm.	9.7	-83.0333	CRI	PRESERVED_SPECIMEN	110	Af	1	Tropical & Subtropical Moist Broadleaf Forests	83	233	109	145	215	371	295	312	285	225	242	340	322	25.4	25.9	26.9	27.4	27	26.3	26.5	26.2	25.8	25.7	25.2	25.1	20.9	21.2	22.1	22.9	22.7	22.1	22.5	22	21.5	21.4	21.2	20.9	26.1167
184	1253653017	Mortoniodendron anisophyllum	(Standl.) Standl. & Steyerm.	9.70500	-84.083889	CRI	PRESERVED_SPECIMEN	322	Cwb	1	Tropical & Subtropical Moist Broadleaf Forests	2099	17	11	26	74	312	306	245	293	411	443	263	83	14.7	15.2	15.8	16.4	16.2	15.8	16	15.9	15.6	15.1	14.9	14.6	9.4	9.5	9.9	10.8	11.1	11.2	11.3	11.1	10.8	10.3	10.4	9.5	15.5
185	45598708	Mortoniodendron anisophyllum	(Standl.) Standl. & Steyerm.	9.71	-84.38	CRI	PRESERVED_SPECIMEN	130	Am	1	Tropical & Subtropical Moist Broadleaf Forests	761	16	22	30	111	310	338	290	307	349	368	320	96	22.3	22.7	23.5	23.8	23.2	22.7	22.8	22.5	22.2	22	22	22	16.8	16.9	17.8	18.3	18.3	18.1	18.1	17.7	17.3	17.3	17.3	17	22.6417
186	1929478853	Mortoniodendron anisophyllum	(Standl.) Standl. & Steyerm.	9.7194	-84.1806	CRI	PRESERVED_SPECIMEN	322	Cwb	1	Tropical & Subtropical Moist Broadleaf Forests	1646	27	23	28	57	344	395	252	306	405	365	191	50	17.2	17.6	18.4	18.9	18.5	18	18.2	18	17.7	17.3	17.2	17	11.9	12	12.5	13.4	13.6	13.5	13.6	13.3	12.9	12.6	12.7	12	17.85
187	1253696500	Mortoniodendron anisophyllum	(Standl.) Standl. & Steyerm.	9.719444	-84.388889	CRI	PRESERVED_SPECIMEN	130	Am	1	Tropical & Subtropical Moist Broadleaf Forests	619	14	20	33	115	340	341	297	396	351	366	311	127	23	23.4	24.3	24.6	24	23.4	23.5	23.2	22.9	22.7	22.6	22.7	17.5	17.6	18.5	19.1	19	18.8	18.9	18.3	18	18	18	17.6	23.3667
188	1253635697	Mortoniodendron anisophyllum	(Standl.) Standl. & Steyerm.	9.719444	-84.180556	CRI	PRESERVED_SPECIMEN	322	Cwb	1	Tropical & Subtropical Moist Broadleaf Forests	1646	27	23	28	57	344	395	252	306	405	365	191	50	17.2	17.6	18.4	18.9	18.5	18	18.2	18	17.7	17.3	17.2	17	11.9	12	12.5	13.4	13.6	13.5	13.6	13.3	12.9	12.6	12.7	12	17.85
189	4031428092	Mortoniodendron anisophyllum	(Standl.) Standl. & Steyerm.	9.719445	-84.180556	CRI	PRESERVED_SPECIMEN	322	Cwb	1	Tropical & Subtropical Moist Broadleaf Forests	1646	27	23	28	57	344	395	252	306	405	365	191	50	17.2	17.6	18.4	18.9	18.5	18	18.2	18	17.7	17.3	17.2	17	11.9	12	12.5	13.4	13.6	13.5	13.6	13.3	12.9	12.6	12.7	12	17.85
190	45600635	Mortoniodendron anisophyllum	(Standl.) Standl. & Steyerm.	9.72	-84.18	CRI	PRESERVED_SPECIMEN	322	Cwb	1	Tropical & Subtropical Moist Broadleaf Forests	1646	27	23	28	57	344	395	252	306	405	365	191	50	17.2	17.6	18.4	18.9	18.5	18	18.2	18	17.7	17.3	17.2	17	11.9	12	12.5	13.4	13.6	13.5	13.6	13.3	12.9	12.6	12.7	12	17.85
191	1253829517	Mortoniodendron anisophyllum	(Standl.) Standl. & Steyerm.	9.729167	-84.183333	CRI	PRESERVED_SPECIMEN	322	Cwb	1	Tropical & Subtropical Moist Broadleaf Forests	1692	17	30	28	58	349	396	252	319	328	501	165	50	17.1	17.5	18.2	18.7	18.4	17.9	18	17.9	17.5	17.2	17	16.8	11.8	11.8	12.3	13.2	13.4	13.3	13.4	13.1	12.8	12.5	12.5	11.9	17.6792
192	45598476	Mortoniodendron anisophyllum	(Standl.) Standl. & Steyerm.	9.73	-84.39	CRI	PRESERVED_SPECIMEN	130	Am	1	Tropical & Subtropical Moist Broadleaf Forests	797	16	21	30	105	299	313	232	305	391	408	179	98	22.1	22.5	23.4	23.6	23.1	22.5	22.6	22.3	22	21.8	21.8	21.8	16.7	16.8	17.6	18.2	18.2	17.9	18	17.5	17.2	17.1	17.1	16.8	22.4583
193	1253581498	Mortoniodendron anisophyllum	(Standl.) Standl. & Steyerm.	9.731111	-82.932222	CRI	PRESERVED_SPECIMEN	110	Af	1	Tropical & Subtropical Moist Broadleaf Forests	174	185	116	171	203	256	300	353	391	197	213	327	382	25	25.4	26.3	26.9	26.6	25.8	26	25.7	25.3	25.2	24.8	24.7	20.6	20.8	21.8	22.6	22.4	21.8	22.2	21.7	21.1	21.1	20.9	20.6	25.6375
194	45600426	Mortoniodendron anisophyllum	(Standl.) Standl. & Steyerm.	9.74	-84.39	CRI	PRESERVED_SPECIMEN	130	Am	1	Tropical & Subtropical Moist Broadleaf Forests	931	12	23	31	87	287	335	285	334	400	369	187	85	21.5	21.8	22.7	22.9	22.4	21.8	21.9	21.7	21.4	21.2	21.2	21.2	16.1	16.1	16.9	17.5	17.5	17.3	17.4	16.9	16.5	16.5	16.5	16.2	21.7958
195	1253593090	Mortoniodendron anisophyllum	(Standl.) Standl. & Steyerm.	9.740278	-84.393056	CRI	PRESERVED_SPECIMEN	130	Am	1	Tropical & Subtropical Moist Broadleaf Forests	763	13	22	34	106	312	319	235	356	364	466	180	99	22.3	22.7	23.5	23.8	23.2	22.6	22.7	22.5	22.2	22	21.9	22	16.8	16.9	17.8	18.3	18.3	18.1	18.2	17.7	17.3	17.3	17.3	17	22.6333
196	1253656369	Mortoniodendron anisophyllum	(Standl.) Standl. & Steyerm.	9.75	-84.566667	CRI	PRESERVED_SPECIMEN	130	Am	1	Tropical & Subtropical Moist Broadleaf Forests	466	9	12	13	98	320	327	282	360	468	479	244	101	23.9	24.3	25.3	25.6	25	24.3	24.4	24.1	23.8	23.7	23.5	23.5	18.3	18.5	19.5	20	20	19.7	19.8	19.2	18.9	19	18.9	18.5	24.2792
197	4031413131	Mortoniodendron anisophyllum	(Standl.) Standl. & Steyerm.	9.76	-84.53	CRI	PRESERVED_SPECIMEN	130	Am	1	Tropical & Subtropical Moist Broadleaf Forests	246	21	11	23	62	334	348	283	332	413	462	178	83	25	25.4	26.4	26.8	26.2	25.4	25.5	25.2	24.8	24.7	24.5	24.5	19.4	19.6	20.7	21.2	21.2	20.8	20.9	20.3	20	20	19.9	19.5	25.3667
198	1253663433	Mortoniodendron anisophyllum	(Standl.) Standl. & Steyerm.	9.761111	-84.402778	CRI	PRESERVED_SPECIMEN	130	Am	1	Tropical & Subtropical Moist Broadleaf Forests	742	15	14	36	105	297	316	285	359	393	404	196	66	22.3	22.7	23.5	23.8	23.3	22.7	22.8	22.5	22.2	22.1	22	22	16.9	16.9	17.8	18.4	18.4	18.1	18.2	17.7	17.4	17.3	17.4	17	22.6625
199	1253644439	Mortoniodendron anisophyllum	(Standl.) Standl. & Steyerm.	9.766667	-84.533333	CRI	PRESERVED_SPECIMEN	130	Am	1	Tropical & Subtropical Moist Broadleaf Forests	198	22	13	23	73	333	349	243	292	386	464	171	67	25.2	25.7	26.7	27.1	26.4	25.6	25.7	25.4	25.1	25	24.7	24.8	19.6	19.9	20.9	21.5	21.5	21	21.1	20.5	20.2	20.3	20.1	19.7	25.6042
200	45600595	Mortoniodendron anisophyllum	(Standl.) Standl. & Steyerm.	9.78	-84.6	CRI	PRESERVED_SPECIMEN	130	Am	1	Tropical & Subtropical Moist Broadleaf Forests	151	9	11	14	65	285	296	274	318	360	305	185	25	25.7	26.2	27.2	27.5	26.8	26	26.1	25.7	25.4	25.3	25.1	25.2	20	20.3	21.3	21.9	21.8	21.4	21.5	20.9	20.6	20.7	20.5	20.1	26.0292
201	1253618780	Mortoniodendron anisophyllum	(Standl.) Standl. & Steyerm.	9.780556	-84.6	CRI	PRESERVED_SPECIMEN	130	Am	1	Tropical & Subtropical Moist Broadleaf Forests	151	9	11	14	65	285	296	274	318	360	305	185	25	25.7	26.2	27.2	27.5	26.8	26	26.1	25.7	25.4	25.3	25.1	25.2	20	20.3	21.3	21.9	21.8	21.4	21.5	20.9	20.6	20.7	20.5	20.1	26.0292
202	1253601084	Mortoniodendron anisophyllum	(Standl.) Standl. & Steyerm.	9.794444	-83.108334	CRI	PRESERVED_SPECIMEN	110	Af	1	Tropical & Subtropical Moist Broadleaf Forests	881	221	183	83	122	351	338	342	350	294	348	338	351	21.2	21.5	22.4	23	22.8	22.1	22.4	22.1	21.8	21.5	21.1	21	16.7	16.8	17.6	18.5	18.4	18.1	18.4	17.9	17.4	17.3	17.2	16.7	21.9208
203	1253862902	Mortoniodendron anisophyllum	(Standl.) Standl. & Steyerm.	9.811111	-84.469444	CRI	PRESERVED_SPECIMEN	130	Am	1	Tropical & Subtropical Moist Broadleaf Forests	956	12	14	23	99	273	328	273	372	348	502	157	34	21.3	21.6	22.5	22.8	22.2	21.6	21.8	21.5	21.2	21	21	21	16	16	16.9	17.4	17.5	17.2	17.3	16.8	16.4	16.4	16.5	16.1	21.6167
204	4031722257	Mortoniodendron anisophyllum	(Standl.) Standl. & Steyerm.	9.811111	-84.46944	CRI	PRESERVED_SPECIMEN	130	Am	1	Tropical & Subtropical Moist Broadleaf Forests	956	12	14	23	99	273	328	273	372	348	502	157	34	21.3	21.6	22.5	22.8	22.2	21.6	21.8	21.5	21.2	21	21	21	16	16	16.9	17.4	17.5	17.2	17.3	16.8	16.4	16.4	16.5	16.1	21.6167
205	1253850482	Mortoniodendron anisophyllum	(Standl.) Standl. & Steyerm.	9.81703	-83.16669	CRI	PRESERVED_SPECIMEN	110	Af	1	Tropical & Subtropical Moist Broadleaf Forests	940	265	145	13	171	296	314	421	349	417	551	387	432	20.7	21	22	22.6	22.4	21.7	21.9	21.6	21.3	21.1	20.7	20.4	16.2	16.3	17.1	18	18	17.6	17.9	17.4	17	16.8	16.7	16.1	21.45
206	1253894804	Mortoniodendron anisophyllum	(Standl.) Standl. & Steyerm.	9.817194	-83.068333	CRI	PRESERVED_SPECIMEN	110	Af	1	Tropical & Subtropical Moist Broadleaf Forests	133	270	174	171	219	265	296	383	285	217	210	336	436	25.1	25.5	26.4	26.9	26.6	25.9	26	25.7	25.4	25.3	24.9	24.8	20.7	21	21.9	22.7	22.4	21.9	22.1	21.7	21.2	21.2	21	20.7	25.6917
207	1253747748	Mortoniodendron anisophyllum	(Standl.) Standl. & Steyerm.	9.82500	-83.063889	CRI	PRESERVED_SPECIMEN	110	Af	1	Tropical & Subtropical Moist Broadleaf Forests	74	263	190	169	220	305	296	389	261	216	265	338	438	25.3	25.7	26.7	27.2	26.9	26.2	26.2	26	25.7	25.6	25.2	25	21.1	21.3	22.2	23	22.8	22.2	22.5	22	21.6	21.5	21.3	21	25.9875
208	1253657701	Mortoniodendron anisophyllum	(Standl.) Standl. & Steyerm.	9.866667	-82.952778	CRI	PRESERVED_SPECIMEN	110	Af	1	Tropical & Subtropical Moist Broadleaf Forests
209	45599973	Mortoniodendron anisophyllum	(Standl.) Standl. & Steyerm.	9.9	-83.17	CRI	PRESERVED_SPECIMEN	110	Af	1	Tropical & Subtropical Moist Broadleaf Forests	235	243	233	180	222	352	302	313	291	264	219	354	313	24.5	24.8	25.8	26.3	26	25.3	25.3	25.2	24.8	24.7	24.3	24.1	20.1	20.3	21.3	22.1	21.8	21.3	21.5	21.1	20.6	20.5	20.4	20.1	25.0958
210	1253627789	Mortoniodendron anisophyllum	(Standl.) Standl. & Steyerm.	9.902778	-83.172222	CRI	PRESERVED_SPECIMEN	110	Af	1	Tropical & Subtropical Moist Broadleaf Forests	285	207	161	171	191	272	300	381	289	234	253	352	309	24.3	24.6	25.6	26.1	25.8	25.1	25.2	25	24.6	24.5	24.1	23.9	19.9	20.1	21.1	21.8	21.6	21.1	21.3	20.9	20.4	20.3	20.2	19.8	24.8833
211	45598796	Mortoniodendron anisophyllum	(Standl.) Standl. & Steyerm.	9.91	-84.25	CRI	PRESERVED_SPECIMEN	120	Aw	1	Tropical & Subtropical Moist Broadleaf Forests	794	14	29	36	104	380	335	219	395	448	407	164	39	22.1	22.4	23.3	23.6	23	22.4	22.5	22.3	21.9	21.8	21.8	21.8	16.8	16.8	17.6	18.1	18.1	17.8	18	17.5	17.1	17	17.2	17	22.4042
212	1253893270	Mortoniodendron anisophyllum	(Standl.) Standl. & Steyerm.	9.969806	-83.449917	CRI	PRESERVED_SPECIMEN	110	Af	1	Tropical & Subtropical Moist Broadleaf Forests	364	233	102	120	206	277	328	392	364	353	380	346	306	23.7	24	25.1	25.6	25.2	24.4	24.5	24.4	24	23.9	23.4	23.3	19.2	19.4	20.6	21.2	21	20.4	20.6	20.2	19.6	19.6	19.4	19.1	24.2833
213	4031850142	Mortoniodendron anisophyllum	(Standl.) Standl. & Steyerm.	9.969806	-83.44992	CRI	PRESERVED_SPECIMEN	110	Af	1	Tropical & Subtropical Moist Broadleaf Forests	364	233	102	120	206	277	328	392	364	353	380	346	306	23.7	24	25.1	25.6	25.2	24.4	24.5	24.4	24	23.9	23.4	23.3	19.2	19.4	20.6	21.2	21	20.4	20.6	20.2	19.6	19.6	19.4	19.1	24.2833
214	3763060662	Mortoniodendron anisophyllum	(Standl.) Standl. & Steyerm.	9.96981	-83.44992	CRI	PRESERVED_SPECIMEN	110	Af	1	Tropical & Subtropical Moist Broadleaf Forests	364	233	102	120	206	277	328	392	364	353	380	346	306	23.7	24	25.1	25.6	25.2	24.4	24.5	24.4	24	23.9	23.4	23.3	19.2	19.4	20.6	21.2	21	20.4	20.6	20.2	19.6	19.6	19.4	19.1	24.2833
215	1253666755	Mortoniodendron anisophyllum	(Standl.) Standl. & Steyerm.	9.984308	-83.473748	CRI	PRESERVED_SPECIMEN	110	Af	1	Tropical & Subtropical Moist Broadleaf Forests	449	231	160	122	199	385	345	348	357	305	270	304	392	23.2	23.6	24.7	25.2	24.8	24	24.2	24	23.6	23.4	23	22.9	18.8	19	20.1	20.8	20.6	20	20.3	19.8	19.2	19.1	19	18.7	23.8667
216	1253608858	Mortoniodendron apetalum	Al.Rodr.	10.316667	-84.7	CRI	PRESERVED_SPECIMEN	110	Af	1	Tropical & Subtropical Moist Broadleaf Forests	766	300	197	111	89	266	358	416	466	515	478	312	242	21.5	21.8	22.9	23.4	23	22.4	22.5	22.2	22	21.8	21.4	21.2	16.8	16.8	18	18.5	18.7	18.3	18.5	17.9	17.6	17.4	17.4	16.9	22.2
217	1253633274	Mortoniodendron apetalum	Al.Rodr.	10.35	-84.666667	CRI	PRESERVED_SPECIMEN	110	Af	1	Tropical & Subtropical Moist Broadleaf Forests	748	291	189	110	86	281	361	424	383	511	422	328	312	21.7	22	23.1	23.5	23.2	22.6	22.7	22.4	22.2	21.9	21.6	21.4	17	17.1	18.2	18.7	18.9	18.5	18.7	18.1	17.8	17.5	17.6	17.1	22.3583
218	4031404989	Mortoniodendron apetalum	Al.Rodr.	10.35	-84.66	CRI	PRESERVED_SPECIMEN	110	Af	1	Tropical & Subtropical Moist Broadleaf Forests	575	289	175	104	83	298	343	434	339	462	472	332	314	22.6	22.9	24	24.5	24.1	23.5	23.6	23.3	23	22.8	22.5	22.3	17.9	18	19.2	19.6	19.7	19.3	19.5	19	18.6	18.4	18.4	17.9	23.2583
219	45600602	Mortoniodendron apetalum	Al.Rodr.	10.4	-84.77	CRI	PRESERVED_SPECIMEN	110	Af	1	Tropical & Subtropical Moist Broadleaf Forests	767	283	202	136	119	279	380	445	473	411	502	416	415	21.6	21.9	22.9	23.5	23.1	22.5	22.6	22.3	22.1	21.8	21.5	21.3	16.8	16.9	18	18.6	18.7	18.4	18.6	18.1	17.7	17.4	17.5	16.9	22.2542
220	1253642212	Mortoniodendron apetalum	Al.Rodr.	10.408333	-84775	CRI	PRESERVED_SPECIMEN	110	Af	1	Tropical & Subtropical Moist Broadleaf Forests
221	4032025732	Mortoniodendron apetalum	Al.Rodr.	10.43	-84.75	CRI	PRESERVED_SPECIMEN	110	Af	1	Tropical & Subtropical Moist Broadleaf Forests	571	193	103	124	89	255	341	391	396	378	381	380	298	22.5	22.9	23.9	24.5	24	23.4	23.6	23.3	23.1	22.8	22.4	22.2	17.7	17.8	19	19.6	19.6	19.3	19.5	19	18.7	18.4	18.4	17.8	23.2208
222	1253648270	Mortoniodendron apetalum	Al.Rodr.	10.430556	-84.755556	CRI	PRESERVED_SPECIMEN	110	Af	1	Tropical & Subtropical Moist Broadleaf Forests	570	213	127	102	73	253	347	384	395	387	378	380	273	22.5	22.9	24	24.5	24.1	23.5	23.6	23.3	23.1	22.8	22.4	22.3	17.7	17.9	19.1	19.6	19.6	19.3	19.5	19	18.7	18.4	18.4	17.8	23.2375
223	1253753811	Mortoniodendron apetalum	Al.Rodr.	10.707799	-85.033572	CRI	PRESERVED_SPECIMEN	110	Af	1	Tropical & Subtropical Moist Broadleaf Forests	884	188	105	86	58	207	370	393	313	368	443	388	348	21.1	21.3	22.4	22.9	22.6	22	22.1	21.9	21.6	21.4	21	20.8	16.6	16.5	17.6	18.1	18.4	18.1	18.3	17.8	17.4	17.2	17.2	16.5	21.7625
224	4031719214	Mortoniodendron apetalum	Al.Rodr.	10.707799	-85.03357	CRI	PRESERVED_SPECIMEN	110	Af	1	Tropical & Subtropical Moist Broadleaf Forests	884	188	105	86	58	207	370	393	313	368	443	388	348	21.1	21.3	22.4	22.9	22.6	22	22.1	21.9	21.6	21.4	21	20.8	16.6	16.5	17.6	18.1	18.4	18.1	18.3	17.8	17.4	17.2	17.2	16.5	21.7625
225	1253835798	Mortoniodendron apetalum	Al.Rodr.	10.718056	-85.045287	CRI	PRESERVED_SPECIMEN	110	Af	1	Tropical & Subtropical Moist Broadleaf Forests	567	281	146	63	68	217	371	388	367	367	437	373	359	22.7	23	24.1	24.6	24.2	23.6	23.7	23.5	23.2	23	22.7	22.4	18.2	18.3	19.3	19.8	19.9	19.6	19.9	19.3	19	18.8	18.7	18.2	23.3917
226	1261486046	Mortoniodendron apetalum	Al.Rodr.	10.728611	-85.355556	CRI	PRESERVED_SPECIMEN	120	Aw	1	Tropical & Subtropical Moist Broadleaf Forests	506	9	11	9	45	221	317	159	229	369	359	127	32	23.5	23.9	25	25.5	25	24.3	24.3	24.2	23.9	23.6	23.4	23.2	18.7	18.9	19.8	20.2	20.5	20.3	20.3	20	19.6	19.5	19.3	18.7	24.1583
227	45599938	Mortoniodendron apetalum	Al.Rodr.	10.76	-85.29	CRI	PRESERVED_SPECIMEN	130	Am	1	Tropical & Subtropical Moist Broadleaf Forests	824	101	42	12	40	259	303	238	247	360	361	200	212	21.2	21.4	22.6	23.1	22.8	22.2	22.3	22.1	21.9	21.7	21.3	21	16.7	16.8	17.9	18.5	18.7	18.4	18.5	18.1	17.8	17.6	17.4	16.7	21.9792
228	1253618069	Mortoniodendron apetalum	Al.Rodr.	10.768056	-85.294444	CRI	PRESERVED_SPECIMEN	130	Am	1	Tropical & Subtropical Moist Broadleaf Forests	968	88	44	11	37	236	333	196	250	353	359	223	184	20.4	20.6	21.8	22.4	22.1	21.5	21.5	21.4	21.2	21	20.5	20.2	15.9	15.9	17	17.6	18	17.6	17.7	17.4	17	16.9	16.6	15.9	21.1875
229	45599106	Mortoniodendron apetalum	Al.Rodr.	10.78	-85.26	CRI	PRESERVED_SPECIMEN	130	Am	1	Tropical & Subtropical Moist Broadleaf Forests	684	281	162	73	65	229	330	358	365	411	429	328	291	21.9	22.2	23.3	23.9	23.6	23	23	22.9	22.7	22.4	22	21.7	17.5	17.6	18.7	19.2	19.5	19.1	19.2	18.8	18.5	18.4	18.2	17.5	22.7208
230	1253611652	Mortoniodendron apetalum	Al.Rodr.	10.781944	-85.261667	CRI	PRESERVED_SPECIMEN	130	Am	1	Tropical & Subtropical Moist Broadleaf Forests	684	281	162	73	65	229	330	358	365	411	429	328	291	21.9	22.2	23.3	23.9	23.6	23	23	22.9	22.7	22.4	22	21.7	17.5	17.6	18.7	19.2	19.5	19.1	19.2	18.8	18.5	18.4	18.2	17.5	22.7208
231	1319982550	Mortoniodendron apetalum	Al.Rodr.	10.9286	-85.4694	CRI	PRESERVED_SPECIMEN	130	Am	1	Tropical & Subtropical Moist Broadleaf Forests	1034	42	10	18	29	242	304	252	264	355	375	173	107	20	20.2	21.4	22.1	21.9	21.2	21.2	21.2	21	20.7	20.2	19.8	15.6	15.6	16.7	17.4	17.9	17.5	17.5	17.2	17	16.8	16.4	15.7	20.9125
232	1253592387	Mortoniodendron apetalum	Al.Rodr.	10.928611	-85.469446	CRI	PRESERVED_SPECIMEN	130	Am	1	Tropical & Subtropical Moist Broadleaf Forests	1034	42	10	18	29	242	304	252	264	355	375	173	107	20	20.2	21.4	22.1	21.9	21.2	21.2	21.2	21	20.7	20.2	19.8	15.6	15.6	16.7	17.4	17.9	17.5	17.5	17.2	17	16.8	16.4	15.7	20.9125
233	1257725954	Mortoniodendron apetalum	Al.Rodr.	10.928611	-85.469444	CRI	PRESERVED_SPECIMEN	130	Am	1	Tropical & Subtropical Moist Broadleaf Forests	1034	42	10	18	29	242	304	252	264	355	375	173	107	20	20.2	21.4	22.1	21.9	21.2	21.2	21.2	21	20.7	20.2	19.8	15.6	15.6	16.7	17.4	17.9	17.5	17.5	17.2	17	16.8	16.4	15.7	20.9125
234	45599888	Mortoniodendron cauliflorum	Al.Rodr.	10.43	-84.75	CRI	PRESERVED_SPECIMEN	110	Af	1	Tropical & Subtropical Moist Broadleaf Forests	571	193	103	124	89	255	341	391	396	378	381	380	298	22.5	22.9	23.9	24.5	24	23.4	23.6	23.3	23.1	22.8	22.4	22.2	17.7	17.8	19	19.6	19.6	19.3	19.5	19	18.7	18.4	18.4	17.8	23.2208
235	1259061789	Mortoniodendron cauliflorum	Al.Rodr.	8.42500	-83.316667	CRI	PRESERVED_SPECIMEN	130	Am	1	Tropical & Subtropical Moist Broadleaf Forests	305	106	55	107	144	300	348	223	296	380	479	295	153	24.6	24.7	26	26.3	25.8	25.1	25.2	24.9	24.5	24.3	24.1	24.1	18.9	18.8	20.4	21.1	21.1	20.7	20.7	20.3	20	19.9	19.7	19	24.9667
236	4031878347	Mortoniodendron cauliflorum	Al.Rodr.	8.45	-83.55	CRI	PRESERVED_SPECIMEN	110	Af	1	Tropical & Subtropical Moist Broadleaf Forests	166	74	53	72	202	355	343	385	384	413	742	364	112	25.1	25.2	26.6	26.9	26.3	25.5	25.7	25.3	25	24.8	24.5	24.6	19.3	19.2	20.8	21.6	21.6	21.1	21.1	20.7	20.4	20.4	20	19.4	25.4792
237	45598790	Mortoniodendron cauliflorum	Al.Rodr.	8.46	-83.56	CRI	PRESERVED_SPECIMEN	130	Am	1	Tropical & Subtropical Moist Broadleaf Forests	161	75	42	62	180	358	346	370	388	376	690	330	170	25.2	25.3	26.6	26.9	26.4	25.6	25.8	25.4	25.1	24.9	24.6	24.7	19.4	19.3	20.8	21.6	21.6	21.1	21.1	20.7	20.5	20.5	20	19.4	25.5375
238	1321206246	Mortoniodendron cauliflorum	Al.Rodr.	8.52	-83.52	CRI	PRESERVED_SPECIMEN	130	Am	1	Tropical & Subtropical Moist Broadleaf Forests	253	54	20	70	157	358	348	267	332	352	551	298	238	24.8	24.9	26.2	26.5	26	25.3	25.5	25	24.7	24.5	24.3	24.3	18.9	18.8	20.3	21.1	21.1	20.7	20.7	20.3	20	20	19.7	19	25.1417
239	1253655681	Mortoniodendron cauliflorum	Al.Rodr.	8.527778	-83.441667	CRI	PRESERVED_SPECIMEN	130	A,	1	Tropical & Subtropical Moist Broadleaf Forests	524	110	87	116	182	334	346	329	370	379	531	340	251	23.4	23.6	24.8	25.1	24.6	24	24.1	23.7	23.4	23.1	23	23	17.5	17.5	18.9	19.6	19.7	19.4	19.4	19	18.6	18.6	18.4	17.7	23.8333
240	4031404071	Mortoniodendron cauliflorum	Al.Rodr.	8.53	-83.46	CRI	PRESERVED_SPECIMEN	130	Am	1	Tropical & Subtropical Moist Broadleaf Forests	639	110	46	139	191	385	360	315	339	393	504	369	190	22.9	23.1	24.2	24.5	24	23.4	23.5	23.2	22.8	22.5	22.5	22.4	16.9	17	18.2	19	19	18.8	18.7	18.4	18	18	17.9	17.1	23.2667
241	1253718932	Mortoniodendron cauliflorum	Al.Rodr.	8.531329	-83.433609	CRI	PRESERVED_SPECIMEN	130	Am	1	Tropical & Subtropical Moist Broadleaf Forests	406	92	110	101	167	329	358	315	369	366	526	362	321	24	24.1	25.4	25.7	25.2	24.5	24.7	24.3	24	23.7	23.5	23.5	18.1	18.1	19.5	20.3	20.3	20	20	19.6	19.3	19.2	19	18.3	24.3958
242	4031721658	Mortoniodendron cauliflorum	Al.Rodr.	8.531389	-83.433611	CRI	PRESERVED_SPECIMEN	130	Am	1	Tropical & Subtropical Moist Broadleaf Forests	406	92	110	101	167	329	358	315	369	366	526	362	321	24	24.1	25.4	25.7	25.2	24.5	24.7	24.3	24	23.7	23.5	23.5	18.1	18.1	19.5	20.3	20.3	20	20	19.6	19.3	19.2	19	18.3	24.3958
243	1253648185	Mortoniodendron cauliflorum	Al.Rodr.	8.533333	-83.466667	CRI	PRESERVED_SPECIMEN	130	Am	1	Tropical & Subtropical Moist Broadleaf Forests	510	51	68	127	128	304	371	291	342	393	530	363	177	23.5	23.7	24.8	25.1	24.7	24	24.1	23.8	23.4	23.2	23	23	17.5	17.5	18.9	19.7	19.7	19.4	19.4	19	18.7	18.6	18.4	17.7	23.8583
244	1253579147	Mortoniodendron cauliflorum	Al.Rodr.	8.534815	-83.426667	CRI	PRESERVED_SPECIMEN	110	Af	1	Tropical & Subtropical Moist Broadleaf Forests	257	111	63	122	140	393	344	297	331	357	485	324	160	24.7	24.9	26.2	26.5	26	25.3	25.4	25.1	24.7	24.5	24.3	24.3	19	18.9	20.4	21.2	21.2	20.7	20.8	20.4	20.1	20.1	19.8	19.1	25.1583
245	1257984218	Mortoniodendron cauliflorum	Al.Rodr.	8.536389	-83.425278	CRI	PRESERVED_SPECIMEN	110	Af	1	Tropical & Subtropical Moist Broadleaf Forests	257	111	63	122	140	393	344	297	331	357	485	324	160	24.7	24.9	26.2	26.5	26	25.3	25.4	25.1	24.7	24.5	24.3	24.3	19	18.9	20.4	21.2	21.2	20.7	20.8	20.4	20.1	20.1	19.8	19.1	25.1583
246	1253628007	Mortoniodendron cauliflorum	Al.Rodr.	8.552778	-83.511111	CRI	PRESERVED_SPECIMEN	130	Am	1	Tropical & Subtropical Moist Broadleaf Forests	247	69	33	70	149	325	365	245	333	378	556	292	182	24.8	24.9	26.2	26.6	26	25.3	25.5	25.1	24.8	24.6	24.3	24.3	18.9	18.9	20.4	21.2	21.2	20.7	20.8	20.3	20.1	20.1	19.7	19.1	25.2167
247	1259072784	Mortoniodendron cauliflorum	Al.Rodr.	8.57	-83.57	CRI	PRESERVED_SPECIMEN	110	Af	1	Tropical & Subtropical Moist Broadleaf Forests	191	113	63	56	148	297	354	233	329	374	551	292	197	25	25.2	26.5	26.9	26.3	25.6	25.7	25.4	25	24.8	24.6	24.6	19.2	19.1	20.6	21.5	21.4	21	21	20.6	20.3	20.3	20	19.3	25.4583
248	1253636645	Mortoniodendron cauliflorum	Al.Rodr.	8.57500	-83.57500	CRI	PRESERVED_SPECIMEN	130	Am	1	Tropical & Subtropical Moist Broadleaf Forests	244	116	66	102	177	292	353	243	327	354	552	269	264	24.8	24.9	26.2	26.6	26	25.3	25.5	25.1	24.8	24.6	24.3	24.3	18.9	18.8	20.3	21.2	21.1	20.7	20.7	20.3	20	20	19.7	19	25.1917
249	4031352296	Mortoniodendron cauliflorum	Al.Rodr.	8.62	-83.68	CRI	PRESERVED_SPECIMEN	130	Am	1	Tropical & Subtropical Moist Broadleaf Forests	180	55	48	88	171	288	349	217	301	364	418	278	224	25.1	25.2	26.5	26.9	26.3	25.6	25.8	25.4	25	24.9	24.6	24.6	19.2	19.1	20.6	21.4	21.4	20.9	21	20.6	20.3	20.3	19.9	19.3	25.4917
250	1253641657	Mortoniodendron cauliflorum	Al.Rodr.	8.62500	-83.680556	CRI	PRESERVED_SPECIMEN	130	Am	1	Tropical & Subtropical Moist Broadleaf Forests	180	55	48	88	171	288	349	217	301	364	418	278	224	25.1	25.2	26.5	26.9	26.3	25.6	25.8	25.4	25	24.9	24.6	24.6	19.2	19.1	20.6	21.4	21.4	20.9	21	20.6	20.3	20.3	19.9	19.3	25.4917
251	3044897850	Mortoniodendron cauliflorum	Al.Rodr.	8.629601	-83.682887	CRI	HUMAN_OBSERVATION	110	Af	1	Tropical & Subtropical Moist Broadleaf Forests	161	68	30	101	146	287	350	218	301	359	479	276	173	25.2	25.3	26.6	27	26.4	25.6	25.9	25.5	25.1	25	24.7	24.7	19.3	19.2	20.7	21.5	21.5	21	21.1	20.7	20.4	20.4	20	19.4	25.5833
252	1259073134	Mortoniodendron cauliflorum	Al.Rodr.	8.65	-83.53	CRI	PRESERVED_SPECIMEN	110	Af	1	Tropical & Subtropical Moist Broadleaf Forests	198	126	20	121	112	349	345	290	325	361	549	329	225	25	25.2	26.5	26.8	26.3	25.6	25.7	25.3	25.1	24.8	24.5	24.6	19.2	19.1	20.6	21.4	21.4	20.9	21	20.6	20.3	20.3	19.9	19.3	25.45
253	1253610698	Mortoniodendron cauliflorum	Al.Rodr.	8.65	-83.597222	CRI	PRESERVED_SPECIMEN	130	Am	1	Tropical & Subtropical Moist Broadleaf Forests	542	111	52	129	127	373	344	296	346	429	450	368	323	23.3	23.5	24.6	24.9	24.5	23.8	23.9	23.6	23.3	23	22.9	22.9	17.2	17.3	18.5	19.4	19.4	19.1	19.1	18.7	18.4	18.3	18.2	17.4	23.6833
254	4031814198	Mortoniodendron cauliflorum	Al.Rodr.	8.65	-83.59	CRI	PRESERVED_SPECIMEN	130	Am	1	Tropical & Subtropical Moist Broadleaf Forests	428	111	80	144	134	327	348	299	335	391	498	364	377	23.8	24	25.2	25.5	25	24.3	24.5	24.1	23.8	23.6	23.4	23.4	17.8	17.8	19.2	20	20	19.7	19.7	19.3	19	19	18.7	18	24.2333
255	2850968495	Mortoniodendron cauliflorum	Al.Rodr.	8.650176	-83.594366	CRI	HUMAN_OBSERVATION	130	Am	1	Tropical & Subtropical Moist Broadleaf Forests	474	114	68	140	126	368	361	297	347	423	499	365	212	23.6	23.8	25	25.3	24.8	24.1	24.3	23.9	23.6	23.4	23.2	23.2	17.6	17.6	18.9	19.7	19.8	19.4	19.4	19	18.7	18.7	18.5	17.8	24.0292
256	1253608997	Mortoniodendron cauliflorum	Al.Rodr.	8.652778	-83.538889	CRI	PRESERVED_SPECIMEN	130	Am	1	Tropical & Subtropical Moist Broadleaf Forests	334	91	41	118	120	355	340	276	303	356	487	299	229	24.4	24.5	25.8	26.1	25.6	24.9	25	24.7	24.4	24.1	23.9	23.9	18.4	18.3	19.8	20.6	20.6	20.2	20.2	19.8	19.5	19.5	19.3	18.6	24.7792
257	4031908264	Mortoniodendron cauliflorum	Al.Rodr.	8.67	-83.19	CRI	PRESERVED_SPECIMEN	110	Af	1	Tropical & Subtropical Moist Broadleaf Forests	213	27	45	62	196	317	306	337	380	370	504	361	215	25.1	25.3	26.5	26.8	26.4	25.6	25.8	25.4	25.1	24.9	24.6	24.6	19.5	19.4	20.9	21.7	21.7	21.2	21.3	20.8	20.6	20.5	20.2	19.6	25.4917
258	1253617798	Mortoniodendron cauliflorum	Al.Rodr.	8.672222	-83.206944	CRI	PRESERVED_SPECIMEN	110	Af	1	Tropical & Subtropical Moist Broadleaf Forests	141	28	42	75	169	344	305	264	337	371	674	392	120	25.4	25.6	26.9	27.2	26.8	26	26.2	25.8	25.5	25.3	25	25	19.9	19.9	21.4	22.2	22.2	21.6	21.7	21.2	21	20.9	20.6	20	25.9
259	3008416025	Mortoniodendron cauliflorum	Al.Rodr.	8.679988	-83.667256	CRI	HUMAN_OBSERVATION	110	Af	1	Tropical & Subtropical Moist Broadleaf Forests	57	46	41	101	188	355	323	223	347	349	677	386	110	25.7	25.9	27.1	27.5	26.9	26.1	26.4	25.9	25.6	25.5	25.1	25.2	19.9	19.8	21.3	22.1	22.1	21.4	21.6	21.2	20.9	20.9	20.5	19.9	26.0833
260	4031516924	Mortoniodendron cauliflorum	Al.Rodr.	8.68	-83.54	CRI	PRESERVED_SPECIMEN	110	Af	1	Tropical & Subtropical Moist Broadleaf Forests	128	57	30	71	158	286	343	226	344	348	404	286	235	25.4	25.5	26.8	27.2	26.6	25.9	26.1	25.7	25.4	25.2	24.8	24.9	19.5	19.5	21	21.8	21.8	21.2	21.3	20.9	20.6	20.6	20.3	19.6	25.7792
261	4031358289	Mortoniodendron cauliflorum	Al.Rodr.	8.68	-83.51	CRI	PRESERVED_SPECIMEN	110	Af	1	Tropical & Subtropical Moist Broadleaf Forests	154	66	11	96	151	359	348	257	339	454	398	274	212	25.3	25.5	26.7	27.1	26.5	25.8	26	25.6	25.3	25.1	24.8	24.8	19.4	19.4	20.8	21.7	21.7	21.1	21.2	20.8	20.5	20.5	20.2	19.5	25.7083
262	1253633285	Mortoniodendron cauliflorum	Al.Rodr.	8.680556	-83.545833	CRI	PRESERVED_SPECIMEN	130	Am	1	Tropical & Subtropical Moist Broadleaf Forests	235	55	27	62	179	287	353	224	379	354	412	275	253	24.8	25	26.3	26.6	26.1	25.3	25.5	25.1	24.8	24.6	24.4	24.4	18.9	18.9	20.3	21.2	21.1	20.7	20.7	20.3	20	20	19.7	19.1	25.25
263	1253912089	Mortoniodendron cauliflorum	Al.Rodr.	8.681806	-83.574583	CRI	PRESERVED_SPECIMEN	130	Am	1	Tropical & Subtropical Moist Broadleaf Forests	236	70	40	125	154	379	352	250	326	364	415	306	190	24.8	25	26.2	26.6	26.1	25.3	25.5	25.1	24.8	24.6	24.3	24.4	18.9	18.8	20.3	21.1	21.1	20.6	20.7	20.3	20	20	19.7	19	25.2208
264	3080314313	Mortoniodendron cauliflorum	Al.Rodr.	8.68333	-83.21667	CRI	PRESERVED_SPECIMEN	110	Af	1	Tropical & Subtropical Moist Broadleaf Forests	174	42	13	47	194	370	316	247	356	399	515	344	147	25.3	25.4	26.7	27	26.5	25.8	26	25.6	25.3	25.1	24.8	24.8	19.7	19.6	21.1	21.9	21.9	21.4	21.5	21	20.8	20.7	20.4	19.7	25.6833
265	1253766706	Mortoniodendron cauliflorum	Al.Rodr.	8.683333	-83.216667	CRI	PRESERVED_SPECIMEN	110	Af	1	Tropical & Subtropical Moist Broadleaf Forests	174	42	13	47	194	370	316	247	356	399	515	344	147	25.3	25.4	26.7	27	26.5	25.8	26	25.6	25.3	25.1	24.8	24.8	19.7	19.6	21.1	21.9	21.9	21.4	21.5	21	20.8	20.7	20.4	19.7	25.6833
266	1253657172	Mortoniodendron cauliflorum	Al.Rodr.	8.683333	-83.566667	CRI	PRESERVED_SPECIMEN	130	Am	1	Tropical & Subtropical Moist Broadleaf Forests	236	70	40	125	154	379	352	250	326	364	415	306	190	24.8	25	26.2	26.6	26.1	25.3	25.5	25.1	24.8	24.6	24.3	24.4	18.9	18.8	20.3	21.1	21.1	20.6	20.7	20.3	20	20	19.7	19	25.2208
267	1253647957	Mortoniodendron cauliflorum	Al.Rodr.	8.683333	-83.516667	CRI	PRESERVED_SPECIMEN	110	Af	1	Tropical & Subtropical Moist Broadleaf Forests	81	68	18	72	152	360	352	264	382	415	395	275	216	25.6	25.8	27.1	27.5	26.9	26.1	26.3	25.9	25.6	25.4	25.1	25.1	19.8	19.8	21.3	22.1	22.1	21.5	21.6	21.1	20.9	20.9	20.5	19.9	26.0333
268	1253647423	Mortoniodendron cauliflorum	Al.Rodr.	8.684722	-83.570833	CRI	PRESERVED_SPECIMEN	110	Af	1	Tropical & Subtropical Moist Broadleaf Forests	196	78	32	116	153	376	351	254	330	349	550	276	154	25	25.2	26.4	26.8	26.3	25.5	25.7	25.3	25	24.8	24.5	24.5	19.1	19	20.5	21.3	21.3	20.8	20.9	20.5	20.2	20.2	19.9	19.2	25.4125
269	1259072995	Mortoniodendron cauliflorum	Al.Rodr.	8.69	-83.6	CRI	PRESERVED_SPECIMEN	130	Am	1	Tropical & Subtropical Moist Broadleaf Forests	239	69	14	67	156	347	347	257	325	364	409	365	190	24.8	25	26.2	26.6	26	25.3	25.5	25.1	24.8	24.6	24.3	24.4	18.9	18.8	20.2	21.1	21.1	20.6	20.6	20.2	19.9	20	19.6	19	25.2
270	1253608963	Mortoniodendron cauliflorum	Al.Rodr.	8.694444	-83.608333	CRI	PRESERVED_SPECIMEN	130	Am	1	Tropical & Subtropical Moist Broadleaf Forests	266	69	12	54	147	383	344	218	412	364	472	275	233	24.7	24.9	26.1	26.4	25.9	25.2	25.4	25	24.6	24.4	24.2	24.2	18.7	18.7	20.1	20.9	20.9	20.4	20.5	20.1	19.8	19.8	19.5	18.9	25.0792
271	1253599161	Mortoniodendron cauliflorum	Al.Rodr.	8.7	-83.55	CRI	PRESERVED_SPECIMEN	130	Am	1	Tropical & Subtropical Moist Broadleaf Forests	251	126	40	74	180	316	349	250	320	347	551	306	226	24.8	24.9	26.2	26.5	26	25.3	25.5	25.1	24.8	24.6	24.3	24.3	18.8	18.8	20.2	21.1	21	20.6	20.6	20.2	19.9	20	19.6	19	25.1917
272	1253608845	Mortoniodendron cauliflorum	Al.Rodr.	8.7	-83.594444	CRI	PRESERVED_SPECIMEN	130	Am	1	Tropical & Subtropical Moist Broadleaf Forests	361	50	12	87	155	286	343	239	334	369	415	302	231	24.2	24.4	25.6	25.9	25.4	24.7	24.9	24.5	24.2	24	23.8	23.8	18.2	18.2	19.5	20.4	20.4	20	20	19.6	19.3	19.3	19	18.4	24.6292
273	45598788	Mortoniodendron cauliflorum	Al.Rodr.	8.7	-83.52	CRI	PRESERVED_SPECIMEN	110	Af	1	Tropical & Subtropical Moist Broadleaf Forests	186	116	64	62	178	283	349	224	307	349	403	274	297	25.1	25.3	26.5	26.9	26.4	25.6	25.8	25.4	25.1	24.9	24.6	24.6	19.2	19.2	20.6	21.5	21.5	21	21	20.6	20.3	20.4	20	19.4	25.5333
274	1257520305	Mortoniodendron cauliflorum	Al.Rodr.	8.70500	-83.210556	CRI	PRESERVED_SPECIMEN	110	Af	1	Tropical & Subtropical Moist Broadleaf Forests	116	99	65	50	158	323	313	248	497	321	670	309	135	25.6	25.8	27	27.4	26.9	26.2	26.4	25.9	25.7	25.4	25.1	25.1	20	20	21.5	22.3	22.2	21.7	21.8	21.3	21.2	21	20.8	20.1	26.0333
275	1253717687	Mortoniodendron cauliflorum	Al.Rodr.	8.70505	-83.210487	CRI	PRESERVED_SPECIMEN	110	Af	1	Tropical & Subtropical Moist Broadleaf Forests	116	99	65	50	158	323	313	248	497	321	670	309	135	25.6	25.8	27	27.4	26.9	26.2	26.4	25.9	25.7	25.4	25.1	25.1	20	20	21.5	22.3	22.2	21.7	21.8	21.3	21.2	21	20.8	20.1	26.0333
276	1259061385	Mortoniodendron cauliflorum	Al.Rodr.	8.71	-83.52	CRI	PRESERVED_SPECIMEN	130	Am	1	Tropical & Subtropical Moist Broadleaf Forests	400	110	75	122	152	353	342	277	298	349	484	333	435	24.1	24.3	25.4	25.8	25.3	24.6	24.7	24.4	24.1	23.8	23.6	23.6	18	18	19.4	20.2	20.2	19.9	19.8	19.4	19.1	19.2	18.9	18.2	24.4583
277	1253647209	Mortoniodendron cauliflorum	Al.Rodr.	8.7125	-83.526389	CRI	PRESERVED_SPECIMEN	130	Am	1	Tropical & Subtropical Moist Broadleaf Forests	403	110	76	122	152	386	343	278	300	351	557	333	425	24	24.2	25.4	25.7	25.2	24.5	24.7	24.3	24	23.8	23.6	23.6	18	18	19.3	20.2	20.2	19.8	19.8	19.4	19.1	19.2	18.9	18.2	24.4458
278	45599736	Mortoniodendron cauliflorum	Al.Rodr.	8.72	-83.44	CRI	PRESERVED_SPECIMEN	110	Af	1	Tropical & Subtropical Moist Broadleaf Forests	49	50	65	72	192	427	352	304	411	435	593	232	141	25.8	26	27.3	27.7	27	26.2	26.5	26	25.8	25.6	25.2	25.3	20.1	20	21.5	22.4	22.3	21.7	21.8	21.3	21.1	21.1	20.7	20.1	26.2
279	1259068446	Mortoniodendron cauliflorum	Al.Rodr.	8.72	-83.59	CRI	PRESERVED_SPECIMEN	130	Am	1	Tropical & Subtropical Moist Broadleaf Forests	339	88	34	65	185	382	344	212	308	363	554	270	203	24.3	24.5	25.7	26	25.5	24.8	25	24.6	24.3	24.1	23.9	23.9	18.3	18.3	19.6	20.5	20.5	20.1	20.1	19.7	19.4	19.4	19.1	18.5	24.7208
280	1253630835	Mortoniodendron cauliflorum	Al.Rodr.	8.722222	-83.441667	CRI	PRESERVED_SPECIMEN	110	Af	1	Tropical & Subtropical Moist Broadleaf Forests
281	1259073303	Mortoniodendron cauliflorum	Al.Rodr.	8.73	-83.58	CRI	PRESERVED_SPECIMEN	110	Af	1	Tropical & Subtropical Moist Broadleaf Forests	181	70	12	106	185	343	349	282	311	353	475	279	234	25.1	25.2	26.5	26.9	26.3	25.5	25.7	25.3	25	24.9	24.6	24.6	19.2	19.1	20.6	21.4	21.4	20.9	21	20.5	20.2	20.3	19.9	19.3	25.4625
282	1253609007	Mortoniodendron cauliflorum	Al.Rodr.	8.733333	-83.584722	CRI	PRESERVED_SPECIMEN	110	Af	1	Tropical & Subtropical Moist Broadleaf Forests	127	77	25	70	148	366	349	264	328	349	541	289	239	25.3	25.5	26.8	27.1	26.6	25.8	26	25.6	25.3	25.1	24.8	24.9	19.5	19.5	20.9	21.8	21.7	21.1	21.3	20.8	20.5	20.6	20.2	19.6	25.7417
283	1257734663	Mortoniodendron cauliflorum	Al.Rodr.	8.766667	-83.25	CRI	PRESERVED_SPECIMEN	110	Af	1	Tropical & Subtropical Moist Broadleaf Forests	24	104	27	129	206	439	353	384	364	524	557	237	109	26	26.2	27.4	27.8	27.3	26.5	26.7	26.3	26	25.8	25.5	25.5	20.4	20.4	21.9	22.7	22.6	21.9	22.1	21.6	21.4	21.4	21.1	20.5	26.4042
284	1253776688	Mortoniodendron cauliflorum	Al.Rodr.	9.139444	-83.684722	CRI	PRESERVED_SPECIMEN	130	Am	1	Tropical & Subtropical Moist Broadleaf Forests	418	44	35	66	164	320	303	253	284	306	384	300	263	23.6	23.9	25	25.4	24.9	24.2	24.4	24	23.7	23.6	23.3	23.3	17.4	17.4	18.6	19.5	19.5	19.1	19.2	18.8	18.5	18.6	18.3	17.7	24.1
285	45599988	Mortoniodendron cauliflorum	Al.Rodr.	9.55	-83.51	CRI	PRESERVED_SPECIMEN	332	Cwb	1	Tropical & Subtropical Moist Broadleaf Forests	2596	45	43	41	124	319	398	457	435	399	401	226	112	10.2	10.7	11.3	11.9	11.6	11.4	11.2	11.4	11.3	11	10.7	10.3	5.3	5.5	5.9	6.9	6.9	7.1	6.8	7	6.8	6.5	6.6	5.6	11.0792
286	45599482	Mortoniodendron cauliflorum	Al.Rodr.	9.65	-83.59	CRI	PRESERVED_SPECIMEN	332	Cwb	1	Tropical & Subtropical Moist Broadleaf Forests	2331	66	142	186	248	438	440	301	340	524	464	354	272	12.3	12.8	13.3	14	13.9	13.6	13.6	13.6	13.5	13	12.8	12.3	7.4	7.6	8	9.1	9.2	9.4	9.3	9.2	9	8.6	8.7	7.6	13.2167
287	1259067151	Mortoniodendron costaricense	Standl. & L.O.Williams	8	-77.75	PAN	PRESERVED_SPECIMEN	130	Am	1	Tropical & Subtropical Moist Broadleaf Forests	107	124	91	35	145	406	346	353	267	416	465	403	211	25.9	26.3	26.9	27.1	26.8	26.4	26.3	26.3	26.1	25.9	25.6	25.7	21.6	21.9	22.7	23	23.3	22.8	22.7	22.7	22.4	22.4	22	22	26.2792
288	1228518280	Mortoniodendron costaricense	Standl. & L.O.Williams	10	-84.8333	CRI	PRESERVED_SPECIMEN	120	Aw	1	Tropical & Subtropical Moist Broadleaf Forests	13	3	2	16	44	226	315	168	209	378	371	86	18	26.6	27.3	28.1	28.4	27.7	26.9	26.8	26.6	26.3	26.2	26.1	26.2	21.1	21.6	22.4	22.9	22.8	22.4	22.2	21.8	21.5	21.6	21.4	21.1	26.9292
289	1228251218	Mortoniodendron costaricense	Standl. & L.O.Williams	10.0114	-83.9519	CRI	PRESERVED_SPECIMEN	332	Cfb	1	Tropical & Subtropical Moist Broadleaf Forests	1728	233	195	145	213	379	364	377	311	442	530	421	406	16.4	16.9	17.6	18.3	18.2	17.7	17.8	17.7	17.5	17.1	16.7	16.3	11.5	11.6	12.2	13.1	13.4	13.2	13.3	13.1	12.8	12.3	12.4	11.6	17.3417
290	1259070708	Mortoniodendron costaricense	Standl. & L.O.Williams	10.03	-83.43	CRI	PRESERVED_SPECIMEN	110	Af	1	Tropical & Subtropical Moist Broadleaf Forests	412	270	218	193	191	252	329	407	320	268	254	348	415	23.6	23.9	25	25.5	25.2	24.4	24.5	24.3	23.9	23.7	23.3	23.2	19.2	19.4	20.5	21.2	21	20.3	20.6	20.2	19.6	19.5	19.4	19.1	24.2083
291	45600659	Mortoniodendron costaricense	Standl. & L.O.Williams	10.19	-83.85	CRI	PRESERVED_SPECIMEN	110	Af	1	Tropical & Subtropical Moist Broadleaf Forests	354	247	158	163	143	354	356	428	377	349	347	398	335	23.9	24.3	25.4	25.9	25.5	24.6	24.9	24.5	24.2	24	23.5	23.5	19.3	19.5	20.7	21.4	21.1	20.4	20.9	20.3	19.7	19.5	19.4	19.2	24.5208
292	1936651849	Mortoniodendron costaricense	Standl. & L.O.Williams	10.19	-83.8569	CRI	PRESERVED_SPECIMEN	110	Af	1	Tropical & Subtropical Moist Broadleaf Forests	334	246	157	163	143	356	357	430	378	406	348	426	335	24	24.4	25.5	26	25.6	24.7	25	24.6	24.3	24.1	23.6	23.6	19.4	19.6	20.8	21.5	21.2	20.5	21	20.4	19.8	19.6	19.5	19.3	24.6208
293	1253734891	Mortoniodendron costaricense	Standl. & L.O.Williams	10.19	-83.856944	CRI	PRESERVED_SPECIMEN	110	Af	1	Tropical & Subtropical Moist Broadleaf Forests	334	246	157	163	143	356	357	430	378	406	348	426	335	24	24.4	25.5	26	25.6	24.7	25	24.6	24.3	24.1	23.6	23.6	19.4	19.6	20.8	21.5	21.2	20.5	21	20.4	19.8	19.6	19.5	19.3	24.6208
294	1259067830	Mortoniodendron costaricense	Standl. & L.O.Williams	10.21	-84.61	CRI	PRESERVED_SPECIMEN	130	Am	1	Tropical & Subtropical Moist Broadleaf Forests	1192	280	204	29	128	361	357	329	319	386	428	265	342	19.5	19.6	20.8	21.3	21	20.3	20.5	20.2	19.8	19.7	19.3	19.2	14.8	14.7	15.9	16.4	16.6	16.1	16.4	15.9	15.4	15.3	15.2	14.8	20.1083
295	1253702195	Mortoniodendron costaricense	Standl. & L.O.Williams	10.215278	-84.606945	CRI	PRESERVED_SPECIMEN	130	Am	1	Tropical & Subtropical Moist Broadleaf Forests	1103	287	204	22	123	321	382	448	324	341	429	251	346	20	20.1	21.2	21.7	21.4	20.7	20.9	20.6	20.3	20.1	19.8	19.7	15.2	15.2	16.3	16.8	17.1	16.6	16.8	16.3	15.9	15.7	15.7	15.3	20.5542
296	45600405	Mortoniodendron costaricense	Standl. & L.O.Williams	10.24	-84.7	CRI	PRESERVED_SPECIMEN	130	Am	1	Tropical & Subtropical Moist Broadleaf Forests	1270	78	50	41	70	240	337	290	342	532	444	272	248	19	19.1	20.4	20.9	20.6	19.8	20.1	19.8	19.4	19.2	18.9	18.7	14.2	14	15.3	15.9	16.1	15.6	16	15.4	14.9	14.8	14.7	14.2	19.6667
297	1253671675	Mortoniodendron costaricense	Standl. & L.O.Williams	10.241667	-84.7	CRI	PRESERVED_SPECIMEN	130	Am	1	Tropical & Subtropical Moist Broadleaf Forests	1312	94	53	91	60	285	346	292	332	474	422	305	277	18.8	18.8	20.1	20.7	20.4	19.6	19.9	19.5	19.1	19	18.6	18.4	14	13.7	15.1	15.7	15.9	15.4	15.8	15.2	14.7	14.6	14.4	13.9	19.4125
298	1259070903	Mortoniodendron costaricense	Standl. & L.O.Williams	10.26	-83.56	CRI	PRESERVED_SPECIMEN	110	Af	1	Tropical & Subtropical Moist Broadleaf Forests	30	288	157	157	207	294	368	444	380	266	347	374	447	25.7	26	27.2	27.7	27.1	26.3	26.5	26.2	25.8	25.7	25.2	25.2	21.2	21.4	22.6	23.2	22.9	22.2	22.7	22	21.5	21.3	21.2	21	26.225
299	4031908020	Mortoniodendron costaricense	Standl. & L.O.Williams	10.27	-84.82	CRI	PRESERVED_SPECIMEN	110	Af	1	Tropical & Subtropical Moist Broadleaf Forests	773	11	15	18	54	293	340	226	336	359	500	254	57	21.8	22.1	23.2	23.7	23.2	22.5	22.6	22.4	22.1	21.8	21.6	21.5	16.7	16.7	17.8	18.3	18.5	18.2	18.4	17.9	17.6	17.4	17.4	16.8	22375
300	4031403860	Mortoniodendron costaricense	Standl. & L.O.Williams	10.27	-84.79	CRI	PRESERVED_SPECIMEN	130	Am	1	Tropical & Subtropical Moist Broadleaf Forests	1306	72	54	21	55	291	335	291	375	396	466	177	113	18.7	18.8	20.2	20.7	20.4	19.6	19.9	19.5	19.1	19	18.5	18.4	13.9	13.7	15.1	15.7	16	15.4	15.8	15.2	14.7	14.6	14.4	13.9	19.4083
301	1318828233	Mortoniodendron costaricense	Standl. & L.O.Williams	10.2708	-84.82500	CRI	PRESERVED_SPECIMEN	110	Af	1	Tropical & Subtropical Moist Broadleaf Forests	773	11	15	18	54	293	340	226	336	359	500	254	57	21.8	22.1	23.2	23.7	23.2	22.5	22.6	22.4	22.1	21.8	21.6	21.5	16.7	16.7	17.8	18.3	18.5	18.2	18.4	17.9	17.6	17.4	17.4	16.8	22375
302	1318594292	Mortoniodendron costaricense	Standl. & L.O.Williams	10.27500	-84.82500	CRI	PRESERVED_SPECIMEN	110	Af	1	Tropical & Subtropical Moist Broadleaf Forests	773	11	15	18	54	293	340	226	336	359	500	254	57	21.8	22.1	23.2	23.7	23.2	22.5	22.6	22.4	22.1	21.8	21.6	21.5	16.7	16.7	17.8	18.3	18.5	18.2	18.4	17.9	17.6	17.4	17.4	16.8	22375
303	1253633269	Mortoniodendron costaricense	Standl. & L.O.Williams	10.276389	-84.795833	CRI	PRESERVED_SPECIMEN	130	Am	1	Tropical & Subtropical Moist Broadleaf Forests	1064	67	39	16	45	266	333	271	368	392	487	152	116	20	20.2	21.4	21.9	21.5	20.8	21	20.7	20.4	20.2	19.8	19.7	15.1	15	16.2	16.8	17	16.6	16.9	16.3	16	15.8	15.7	15.2	20.6333
304	1253596501	Mortoniodendron costaricense	Standl. & L.O.Williams	10.278074	-84.798908	CRI	PRESERVED_SPECIMEN	130	Am	1	Tropical & Subtropical Moist Broadleaf Forests	1064	67	39	16	45	266	333	271	368	392	487	152	116	20	20.2	21.4	21.9	21.5	20.8	21	20.7	20.4	20.2	19.8	19.7	15.1	15	16.2	16.8	17	16.6	16.9	16.3	16	15.8	15.7	15.2	20.6333
305	1259077967	Mortoniodendron costaricense	Standl. & L.O.Williams	10.28	-84.8	CRI	PRESERVED_SPECIMEN	130	Am	1	Tropical & Subtropical Moist Broadleaf Forests	1064	67	39	16	45	266	333	271	368	392	487	152	116	20	20.2	21.4	21.9	21.5	20.8	21	20.7	20.4	20.2	19.8	19.7	15.1	15	16.2	16.8	17	16.6	16.9	16.3	16	15.8	15.7	15.2	20.6333
306	1259062376	Mortoniodendron costaricense	Standl. & L.O.Williams	10.28	-84.802222	CRI	PRESERVED_SPECIMEN	130	Am	1	Tropical & Subtropical Moist Broadleaf Forests	1004	19	20	17	31	249	339	223	271	355	492	180	97	20.4	20.6	21.8	22.3	21.8	21.2	21.3	21	20.8	20.5	20.2	20.1	15.4	15.4	16.5	17.1	17.3	16.9	17.2	16.7	16.3	16.1	16	15.5	20.9917
307	1261884706	Mortoniodendron costaricense	Standl. & L.O.Williams	10.28	-84.78	CRI	PRESERVED_SPECIMEN	332	Cfb	1	Tropical & Subtropical Moist Broadleaf Forests	1456	99	46	23	77	239	342	278	313	468	420	256	249	17.9	17.9	19.3	19.9	19.6	18.8	19.1	18.8	18.3	18.2	17.7	17.6	13.1	12.8	14.2	14.9	15.2	14.7	15.1	14.5	14	13.8	13.6	13.1	18.5792
308	3762872413	Mortoniodendron costaricense	Standl. & L.O.Williams	10.28292	-84.79843	CRI	PRESERVED_SPECIMEN	130	Am	1	Tropical & Subtropical Moist Broadleaf Forests	1064	67	39	16	45	266	333	271	368	392	487	152	116	20	20.2	21.4	21.9	21.5	20.8	21	20.7	20.4	20.2	19.8	19.7	15.1	15	16.2	16.8	17	16.6	16.9	16.3	16	15.8	15.7	15.2	20.6333
309	1259061893	Mortoniodendron costaricense	Standl. & L.O.Williams	10.283333	-84.766667	CRI	PRESERVED_SPECIMEN	332	Cfb	1	Tropical & Subtropical Moist Broadleaf Forests	1498	206	133	37	51	276	316	276	307	345	367	363	305	17.6	17.6	19	19.6	19.4	18.6	18.9	18.6	18.2	18	17.5	17.3	12.9	12.6	14	14.7	15	14.5	14.9	14.3	13.8	13.6	13.4	12.9	18.3792
310	1259062559	Mortoniodendron costaricense	Standl. & L.O.Williams	10.28444	-84.79805	CRI	PRESERVED_SPECIMEN	130	Am	1	Tropical & Subtropical Moist Broadleaf Forests	1191	44	64	22	39	238	341	284	388	404	453	176	93	19.3	19.4	20.7	21.3	20.9	20.1	20.4	20.1	19.7	19.6	19.1	19	14.5	14.3	15.6	16.2	16.4	16	16.3	15.7	15.3	15.1	15	14.5	19.975
311	1259062613	Mortoniodendron costaricense	Standl. & L.O.Williams	10.284444	-84.798055	CRI	PRESERVED_SPECIMEN	130	Am	1	Tropical & Subtropical Moist Broadleaf Forests	1191	44	64	22	39	238	341	284	388	404	453	176	93	19.3	19.4	20.7	21.3	20.9	20.1	20.4	20.1	19.7	19.6	19.1	19	14.5	14.3	15.6	16.2	16.4	16	16.3	15.7	15.3	15.1	15	14.5	19.975
312	1253630657	Mortoniodendron costaricense	Standl. & L.O.Williams	10.3	-84.811111	CRI	PRESERVED_SPECIMEN	130	Am	1	Tropical & Subtropical Moist Broadleaf Forests	1365	22	17	19	27	249	332	208	259	396	441	148	60	18.6	18.5	20	20.6	20.2	19.3	19.7	19.3	18.9	18.7	18.3	18.2	13.7	13.4	14.8	15.5	15.7	15.2	15.6	15	14.4	14.3	14.1	13.6	19.1958
313	1259062168	Mortoniodendron costaricense	Standl. & L.O.Williams	10.3	-84.716667	CRI	PRESERVED_SPECIMEN	130	Am	1	Tropical & Subtropical Moist Broadleaf Forests	1097	284	183	121	91	253	319	309	346	429	455	301	239	19.7	19.9	21.1	21.7	21.3	20.6	20.8	20.5	20.2	20	19.6	19.4	15	14.9	16.2	16.8	16.9	16.5	16.7	16.2	15.8	15.6	15.5	15.1	20.4083
314	1317590960	Mortoniodendron costaricense	Standl. & L.O.Williams	10.3	-84.8	CRI	PRESERVED_SPECIMEN	332	Cfb	1	Tropical & Subtropical Moist Broadleaf Forests	1472	77	48	24	50	244	340	265	311	399	419	227	117	17.9	17.9	19.3	19.9	19.6	18.8	19.1	18.7	18.3	18.2	17.7	17.5	13	12.8	14.2	14.9	15.2	14.7	15	14.5	13.9	13.8	13.5	13	18.5667
315	1259083703	Mortoniodendron costaricense	Standl. & L.O.Williams	10.3	-84.78	CRI	PRESERVED_SPECIMEN	332	Cfb	1	Tropical & Subtropical Moist Broadleaf Forests	1441	243	94	76	58	275	318	280	345	437	359	362	194	17.9	17.9	19.3	19.9	19.6	18.8	19.2	18.8	18.4	18.3	17.7	17.6	13.1	12.9	14.3	15	15.3	14.8	15.1	14.6	14	13.9	13.6	13.1	18.6083
316	1259073745	Mortoniodendron costaricense	Standl. & L.O.Williams	10.308333	-84.815278	CRI	PRESERVED_SPECIMEN	130	Am	1	Tropical & Subtropical Moist Broadleaf Forests	1381	14	17	18	25	248	337	209	286	389	458	201	57	18.4	18.4	19.9	20.5	20.1	19.2	19.6	19.2	18.7	18.6	18.2	18.1	13.6	13.2	14.7	15.4	15.6	15.1	15.5	14.9	14.3	14.2	14	13.5	19.0833
317	1259089546	Mortoniodendron costaricense	Standl. & L.O.Williams	10.309444	-84.804167	CRI	PRESERVED_SPECIMEN	332	Cfb	1	Tropical & Subtropical Moist Broadleaf Forests	1530	64	40	11	44	228	333	248	348	397	461	132	53	17.5	17.6	19	19.6	19.3	18.5	18.8	18.5	18.1	17.9	17.4	17.2	12.7	12.5	13.8	14.5	14.9	14.4	14.8	14.2	13.7	13.5	13.3	12.7	18.2833
318	4031819099	Mortoniodendron costaricense	Standl. & L.O.Williams	10.31	-84.81	CRI	PRESERVED_SPECIMEN	130	Am	1	Tropical & Subtropical Moist Broadleaf Forests	1418	25	13	18	30	269	332	212	328	361	438	199	62	18.2	18.2	19.7	20.2	19.9	19	19.4	19	18.6	18.5	18	17.8	13.3	13	14.5	15.2	15.4	14.9	15.3	14.7	14.1	14	13.8	13.3	18.8625
319	1253596506	Mortoniodendron costaricense	Standl. & L.O.Williams	10.333333	-84.716667	CRI	PRESERVED_SPECIMEN	110	Af	1	Tropical & Subtropical Moist Broadleaf Forests	1089	285	168	124	75	273	348	443	383	440	356	281	240	19.8	19.9	21.1	21.7	21.3	20.7	20.8	20.5	20.3	20.1	19.6	19.5	15.1	15	16.3	16.8	17	16.6	16.8	16.3	15.9	15.7	15.6	15.1	20.4458
320	1259060904	Mortoniodendron costaricense	Standl. & L.O.Williams	10.333333	-84.833333	CRI	PRESERVED_SPECIMEN	110	Af	1	Tropical & Subtropical Moist Broadleaf Forests	1383	38	17	20	37	260	343	213	338	436	472	163	66	18.4	18.4	19.9	20.5	20.1	19.2	19.6	19.2	18.8	18.6	18.2	18.1	13.6	13.2	14.7	15.4	15.6	15.1	15.5	14.9	14.3	14.2	14	13.5	19.0792
321	1259070299	Mortoniodendron costaricense	Standl. & L.O.Williams	10.37	-83.96	CRI	PRESERVED_SPECIMEN	110	Af	1	Tropical & Subtropical Moist Broadleaf Forests	54	247	150	135	152	277	357	454	399	299	355	455	452	25.4	25.8	27	27.5	27	26.2	26.4	26	25.7	25.5	25.1	25	20.8	21.1	22.4	23	22.8	22.1	22.5	21.9	21.3	21.1	21.1	20.7	26.0333
322	1259061548	Mortoniodendron costaricense	Standl. & L.O.Williams	10.383333	-84.833333	CRI	PRESERVED_SPECIMEN	110	Af	1	Tropical & Subtropical Moist Broadleaf Forests	1195	238	92	66	65	258	324	311	391	380	373	356	251	19.3	19.4	20.7	21.2	20.9	20.2	20.4	20.1	19.8	19.6	19.1	19	14.6	14.4	15.7	16.3	16.5	16.1	16.4	15.9	15.4	15.2	15.1	14.5	19.9833
323	1259062198	Mortoniodendron costaricense	Standl. & L.O.Williams	10.41	-83.56	CRI	PRESERVED_SPECIMEN	110	Af	1	Tropical & Subtropical Moist Broadleaf Forests	95	267	206	142	195	272	362	471	376	245	268	442	410	25.3	25.6	26.8	27.3	26.8	26	26.2	25.8	25.5	25.3	24.9	24.8	21.2	21.5	22.7	23.3	22.9	22.2	22.7	22	21.4	21.2	21.2	21	25.8542
324	1259083855	Mortoniodendron costaricense	Standl. & L.O.Williams	10.42	-84.69	CRI	PRESERVED_SPECIMEN	110	Af	1	Tropical & Subtropical Moist Broadleaf Forests	859	301	164	113	84	271	351	481	347	376	485	385	317	21.1	21.4	22.4	22.9	22.6	22	22.1	21.8	21.6	21.3	21	20.8	16.5	16.5	17.7	18.2	18.4	17.9	18.1	17.7	17.2	17	17.1	16.5	21.7625
325	1253648259	Mortoniodendron costaricense	Standl. & L.O.Williams	10.430556	-84.755556	CRI	PRESERVED_SPECIMEN	110	Af	1	Tropical & Subtropical Moist Broadleaf Forests	570	213	127	102	73	253	347	384	395	387	378	380	273	22.5	22.9	24	24.5	24.1	23.5	23.6	23.3	23.1	22.8	22.4	22.3	17.7	17.9	19.1	19.6	19.6	19.3	19.5	19	18.7	18.4	18.4	17.8	23.2375
326	45600362	Mortoniodendron costaricense	Standl. & L.O.Williams	10.44	-83.78	CRI	PRESERVED_SPECIMEN	110	Af	1	Tropical & Subtropical Moist Broadleaf Forests	49	258	148	157	166	352	370	488	386	267	301	396	370	25.5	25.8	27.1	27.5	27	26.2	26.4	26	25.7	25.6	25.1	25	21.1	21.3	22.6	23.2	22.9	22.2	22.7	22	21.5	21.3	21.2	20.9	26.1
327	4031850591	Mortoniodendron costaricense	Standl. & L.O.Williams	10.441667	-83.788889	CRI	PRESERVED_SPECIMEN	110	Af	1	Tropical & Subtropical Moist Broadleaf Forests	51	252	147	157	165	314	370	488	377	269	276	436	370	25.5	25.8	27	27.5	27	26.2	26.4	26	25.7	25.5	25.1	25	21.1	21.3	22.6	23.1	22.9	22.2	22.7	22	21.5	21.3	21.2	20.9	26.0708
328	1228454662	Mortoniodendron costaricense	Standl. & L.O.Williams	10.5	-84	CRI	PRESERVED_SPECIMEN	110	Af	1	Tropical & Subtropical Moist Broadleaf Forests	39	226	180	130	160	301	380	485	395	328	324	439	375	25.4	25.8	26.9	27.4	27	26.2	26.3	26	25.7	25.5	25.1	25	21	21.3	22.5	23.1	22.9	22.3	22.7	22.1	21.5	21.3	21.3	20.9	26.0292
329	4031518055	Mortoniodendron costaricense	Standl. & L.O.Williams	10.64	-83.73	CRI	PRESERVED_SPECIMEN	110	Af	1	Tropical & Subtropical Moist Broadleaf Forests	30	266	147	112	163	286	383	495	397	285	308	436	381	25.4	25.8	26.9	27.4	27.1	26.2	26.4	26	25.8	25.6	25.2	25	21.5	21.8	23	23.5	23.3	22.6	23	22.4	21.9	21.6	21.6	21.3	26.0625
330	45600397	Mortoniodendron costaricense	Standl. & L.O.Williams	10.7	-84.86	CRI	PRESERVED_SPECIMEN	130	Am	1	Tropical & Subtropical Moist Broadleaf Forests	78	205	84	51	56	231	383	414	331	397	343	297	226	25.6	26	27.1	27.6	27.1	26.4	26.5	26.2	26	25.8	25.4	25.2	20.9	21.2	22.2	22.6	22.6	22.2	22.5	22	21.5	21.4	21.3	20.8	26.2542
331	1257734645	Mortoniodendron costaricense	Standl. & L.O.Williams	10.705556	-84.863333	CRI	PRESERVED_SPECIMEN	130	Am	1	Tropical & Subtropical Moist Broadleaf Forests	91	205	92	65	56	230	370	376	331	396	364	281	227	25.5	26	27	27.5	27.1	26.3	26.5	26.2	25.9	25.7	25.4	25.2	20.9	21.1	22.1	22.5	22.5	22.1	22.5	21.9	21.5	21.4	21.3	20.8	26.1917
332	1253582118	Mortoniodendron costaricense	Standl. & L.O.Williams	10.705639	-84.863532	CRI	PRESERVED_SPECIMEN	130	Am	1	Tropical & Subtropical Moist Broadleaf Forests	91	205	92	65	56	230	370	376	331	396	364	281	227	25.5	26	27	27.5	27.1	26.3	26.5	26.2	25.9	25.7	25.4	25.2	20.9	21.1	22.1	22.5	22.5	22.1	22.5	21.9	21.5	21.4	21.3	20.8	26.1917
333	2859356631	Mortoniodendron costaricense	Standl. & L.O.Williams	10.72500	-85.008333	CRI	PRESERVED_SPECIMEN	110	Af	1	Tropical & Subtropical Moist Broadleaf Forests	676	296	156	103	55	223	334	342	470	355	349	325	342	22.1	22.3	23.4	23.9	23.6	23	23.1	22.9	22.6	22.4	22.1	21.8	17.6	17.6	18.7	19.2	19.4	19	19.3	18.8	18.4	18.3	18.2	17.6	22.775
334	1261514257	Mortoniodendron costaricense	Standl. & L.O.Williams	10.769445	-85.316667	CRI	PRESERVED_SPECIMEN	130	Am	1	Tropical & Subtropical Moist Broadleaf Forests	926	27	15	14	43	231	327	207	265	368	308	137	50	20.6	20.8	22	22.6	22.3	21.7	21.7	21.6	21.4	21.1	20.7	20.4	16.1	16	17.2	17.8	18.1	17.8	17.9	17.5	17.2	17	16.8	16.1	21.4
335	1257734670	Mortoniodendron costaricense	Standl. & L.O.Williams	10.777778	-85.352778	CRI	PRESERVED_SPECIMEN	130	Am	1	Tropical & Subtropical Moist Broadleaf Forests	831	14	13	9	41	226	314	188	315	348	397	204	74	21.2	21.5	22.7	23.2	22.9	22.2	22.3	22.1	21.9	21.7	21.3	21	16.6	16.6	17.7	18.2	18.6	18.3	18.3	18	17.7	17.5	17.3	16.6	22.0083
336	1322498426	Mortoniodendron costaricense	Standl. & L.O.Williams	10.7778	-85.3528	CRI	PRESERVED_SPECIMEN	130	Am	1	Tropical & Subtropical Moist Broadleaf Forests	831	14	13	9	41	226	314	188	315	348	397	204	74	21.2	21.5	22.7	23.2	22.9	22.2	22.3	22.1	21.9	21.7	21.3	21	16.6	16.6	17.7	18.2	18.6	18.3	18.3	18	17.7	17.5	17.3	16.6	22.0083
337	1259089298	Mortoniodendron costaricense	Standl. & L.O.Williams	10.78	-85.31	CRI	PRESERVED_SPECIMEN	130	Am	1	Tropical & Subtropical Moist Broadleaf Forests	1030	50	19	18	38	251	327	239	284	349	357	133	101	19.9	20.1	21.3	22	21.7	21.1	21.1	21	20.8	20.6	20.1	19.8	15.4	15.4	16.6	17.2	17.6	17.2	17.3	17	16.6	16.5	16.2	15.4	20.7958
338	1322598697	Mortoniodendron costaricense	Standl. & L.O.Williams	10.7972	-85.3528	CRI	PRESERVED_SPECIMEN	130	Am	1	Tropical & Subtropical Moist Broadleaf Forests	1152	28	14	13	33	243	321	195	282	408	422	196	75	19.3	19.5	20.8	21.4	21.2	20.5	20.5	20.4	20.2	20	19.4	19.1	14.7	14.6	15.8	16.4	16.9	16.6	16.6	16.3	16	15.8	15.4	14.7	20.1875
339	1257725931	Mortoniodendron costaricense	Standl. & L.O.Williams	10.797222	-85.352778	CRI	PRESERVED_SPECIMEN	130	Am	1	Tropical & Subtropical Moist Broadleaf Forests	1152	28	14	13	33	243	321	195	282	408	422	196	75	19.3	19.5	20.8	21.4	21.2	20.5	20.5	20.4	20.2	20	19.4	19.1	14.7	14.6	15.8	16.4	16.9	16.6	16.6	16.3	16	15.8	15.4	14.7	20.1875
340	1259088191	Mortoniodendron costaricense	Standl. & L.O.Williams	10.8	-84.833333	CRI	PRESERVED_SPECIMEN	130	Am	1	Tropical & Subtropical Moist Broadleaf Forests	44	224	101	61	53	221	382	349	325	333	342	290	211	25.7	26.1	27.1	27.7	27.3	26.5	26.7	26.4	26.1	25.9	25.6	25.3	21.2	21.4	22.4	22.8	22.9	22.5	22.9	22.3	21.9	21.8	21.7	21.1	26375
341	1936676567	Mortoniodendron costaricense	Standl. & L.O.Williams	10.8639	-85.32500	CRI	PRESERVED_SPECIMEN	130	Am	1	Tropical & Subtropical Moist Broadleaf Forests	752	272	187	96	45	242	316	317	340	399	381	319	326	21.5	21.8	22.9	23.5	23.3	22.7	22.7	22.6	22.4	22.1	21.7	21.4	17.3	17.3	18.4	18.9	19.3	18.9	19	18.6	18.3	18.1	17.9	17.2	22.3875
342	3997800882	Mortoniodendron costaricense	Standl. & L.O.Williams	10.878861	-85.391361	CRI	HUMAN_OBSERVATION	130	Am	1	Tropical & Subtropical Moist Broadleaf Forests	639	252	141	37	47	240	321	303	318	344	386	316	322	22.2	22.6	23.6	24.2	24	23.4	23.4	23.3	23.1	22.8	22.4	22.1	18	18.1	19.1	19.6	19.9	19.6	19.7	19.3	19	18.8	18.6	17.9	23.0792
343	2250943211	Mortoniodendron costaricense	Standl. & L.O.Williams	10.8801	-85.3889	CRI	MATERIAL_SAMPLE	130	Am	1	Tropical & Subtropical Moist Broadleaf Forests	639	252	141	37	47	240	321	303	318	344	386	316	322	22.2	22.6	23.6	24.2	24	23.4	23.4	23.3	23.1	22.8	22.4	22.1	18	18.1	19.1	19.6	19.9	19.6	19.7	19.3	19	18.8	18.6	17.9	23.0792
344	1253633942	Mortoniodendron costaricense	Standl. & L.O.Williams	10.880556	-85.40139	CRI	PRESERVED_SPECIMEN	130	Am	1	Tropical & Subtropical Moist Broadleaf Forests	657	166	78	39	42	191	306	285	333	334	374	283	273	22.2	22.5	23.6	24.1	23.9	23.3	23.3	23.2	23	22.7	22.3	22	17.9	18	19	19.5	19.9	19.5	19.6	19.3	18.9	18.8	18.5	17.8	22.9958
345	1257734673	Mortoniodendron costaricense	Standl. & L.O.Williams	10.880556	-85.401389	CRI	PRESERVED_SPECIMEN	130	Am	1	Tropical & Subtropical Moist Broadleaf Forests	657	166	78	39	42	191	306	285	333	334	374	283	273	22.2	22.5	23.6	24.1	23.9	23.3	23.3	23.2	23	22.7	22.3	22	17.9	18	19	19.5	19.9	19.5	19.6	19.3	18.9	18.8	18.5	17.8	22.9958
346	1320965922	Mortoniodendron costaricense	Standl. & L.O.Williams	10.8806	-85.4014	CRI	PRESERVED_SPECIMEN	130	Am	1	Tropical & Subtropical Moist Broadleaf Forests	657	166	78	39	42	191	306	285	333	334	374	283	273	22.2	22.5	23.6	24.1	23.9	23.3	23.3	23.2	23	22.7	22.3	22	17.9	18	19	19.5	19.9	19.5	19.6	19.3	18.9	18.8	18.5	17.8	22.9958
347	1259083487	Mortoniodendron costaricense	Standl. & L.O.Williams	10.91	-85.46	CRI	PRESERVED_SPECIMEN	130	Am	1	Tropical & Subtropical Moist Broadleaf Forests	945	48	39	11	29	220	301	256	262	354	374	158	123	20.5	20.8	21.9	22.6	22.4	21.7	21.7	21.6	21.4	21.2	20.7	20.3	16.1	16.1	17.2	17.8	18.3	18	18	17.7	17.4	17.2	16.9	16.1	21.3875
348	1257526589	Mortoniodendron costaricense	Standl. & L.O.Williams	10.911111	-85.466667	CRI	PRESERVED_SPECIMEN	130	Am	1	Tropical & Subtropical Moist Broadleaf Forests	905	28	13	11	34	233	303	178	268	352	375	212	92	20.8	21.1	22.2	22.8	22.7	21.9	22	21.9	21.7	21.4	20.9	20.6	16.4	16.4	17.5	18.1	18.6	18.2	18.2	17.9	17.7	17.5	17.1	16.4	21.6583
349	1259083659	Mortoniodendron costaricense	Standl. & L.O.Williams	10.916667	-85.466667	CRI	PRESERVED_SPECIMEN	130	Am	1	Tropical & Subtropical Moist Broadleaf Forests	983	29	19	17	32	243	304	209	269	387	376	191	92	20.3	20.6	21.8	22.4	22.2	21.5	21.5	21.5	21.3	21	20.5	20.2	16	15.9	17	17.7	18.2	17.8	17.8	17.5	17.2	17.1	16.7	16	21.225
350	3307850801	Mortoniodendron costaricense	Standl. & L.O.Williams	10.91700	-85.46700	CRI	PRESERVED_SPECIMEN	130	Am	1	Tropical & Subtropical Moist Broadleaf Forests	983	29	19	17	32	243	304	209	269	387	376	191	92	20.3	20.6	21.8	22.4	22.2	21.5	21.5	21.5	21.3	21	20.5	20.2	16	15.9	17	17.7	18.2	17.8	17.8	17.5	17.2	17.1	16.7	16	21.225
351	1253596505	Mortoniodendron costaricense	Standl. & L.O.Williams	10.92500	-85.47500	CRI	PRESERVED_SPECIMEN	130	Am	1	Tropical & Subtropical Moist Broadleaf Forests	983	29	19	17	32	243	304	209	269	387	376	191	92	20.3	20.6	21.8	22.4	22.2	21.5	21.5	21.5	21.3	21	20.5	20.2	16	15.9	17	17.7	18.2	17.8	17.8	17.5	17.2	17.1	16.7	16	21.225
352	1320738851	Mortoniodendron costaricense	Standl. & L.O.Williams	10.9272	-85.4864	CRI	PRESERVED_SPECIMEN	130	Am	1	Tropical & Subtropical Moist Broadleaf Forests	635	29	8	6	39	239	327	258	247	384	394	214	98	22.3	22.7	23.8	24.4	24.1	23.4	23.4	23.3	23.1	22.8	22.5	22.2	18	18.1	19.1	19.7	20.1	19.7	19.7	19.4	19.1	19	18.7	18	23.1667
353	3308468234	Mortoniodendron costaricense	Standl. & L.O.Williams	10.92722	-85.48639	CRI	PRESERVED_SPECIMEN	130	Am	1	Tropical & Subtropical Moist Broadleaf Forests	635	29	8	6	39	239	327	258	247	384	394	214	98	22.3	22.7	23.8	24.4	24.1	23.4	23.4	23.3	23.1	22.8	22.5	22.2	18	18.1	19.1	19.7	20.1	19.7	19.7	19.4	19.1	19	18.7	18	23.1667
354	1259072409	Mortoniodendron costaricense	Standl. & L.O.Williams	10.927222	-85.486389	CRI	PRESERVED_SPECIMEN	130	Am	1	Tropical & Subtropical Moist Broadleaf Forests	635	29	8	6	39	239	327	258	247	384	394	214	98	22.3	22.7	23.8	24.4	24.1	23.4	23.4	23.3	23.1	22.8	22.5	22.2	18	18.1	19.1	19.7	20.1	19.7	19.7	19.4	19.1	19	18.7	18	23.1667
355	1257526534	Mortoniodendron costaricense	Standl. & L.O.Williams	10.9275	-85.47	CRI	PRESERVED_SPECIMEN	130	Am	1	Tropical & Subtropical Moist Broadleaf Forests	1034	42	10	18	29	242	304	252	264	355	375	173	107	20	20.2	21.4	22.1	21.9	21.2	21.2	21.2	21	20.7	20.2	19.8	15.6	15.6	16.7	17.4	17.9	17.5	17.5	17.2	17	16.8	16.4	15.7	20.9125
356	4031717605	Mortoniodendron costaricense	Standl. & L.O.Williams	10.930121	-85.459903	CRI	PRESERVED_SPECIMEN	130	Am	1	Tropical & Subtropical Moist Broadleaf Forests	1206	93	23	8	32	220	315	286	302	392	384	156	172	19	19.2	20.4	21.1	21	20.3	20.3	20.3	20.1	19.8	19.2	18.8	14.6	14.5	15.7	16.4	17	16.6	16.6	16.3	16	15.9	15.5	14.7	19.9667
357	1319768494	Mortoniodendron costaricense	Standl. & L.O.Williams	10.95800	-85.47500	CRI	PRESERVED_SPECIMEN	130	Am	1	Tropical & Subtropical Moist Broadleaf Forests	934	93	36	9	32	218	302	291	310	389	340	293	219	20.5	20.8	22	22.6	22.4	21.7	21.8	21.7	21.5	21.2	20.7	20.3	16.2	16.2	17.3	17.9	18.5	18.1	18.1	17.8	17.5	17.3	17	16.2	21.4292
358	3307877151	Mortoniodendron costaricense	Standl. & L.O.Williams	10.96	-85.49300	CRI	PRESERVED_SPECIMEN	130	Am	1	Tropical & Subtropical Moist Broadleaf Forests	584	14	7	6	40	227	291	173	233	334	311	197	86	22.6	23	24.1	24.7	24.5	23.7	23.7	23.6	23.4	23.2	22.8	22.5	18.4	18.5	19.5	20	20.5	20.1	20	19.8	19.5	19.3	19	18.3	23.475
359	1261518072	Mortoniodendron costaricense	Standl. & L.O.Williams	10.96	-85.493333	CRI	PRESERVED_SPECIMEN	130	Am	1	Tropical & Subtropical Moist Broadleaf Forests	584	14	7	6	40	227	291	173	233	334	311	197	86	22.6	23	24.1	24.7	24.5	23.7	23.7	23.6	23.4	23.2	22.8	22.5	18.4	18.5	19.5	20	20.5	20.1	20	19.8	19.5	19.3	19	18.3	23.475
360	1257526596	Mortoniodendron costaricense	Standl. & L.O.Williams	10.990278	-85.427222	CRI	PRESERVED_SPECIMEN	130	Am	1	Tropical & Subtropical Moist Broadleaf Forests	734	261	145	41	26	201	300	311	326	390	400	325	266	21.7	22	23.1	23.7	23.5	22.9	22.9	22.8	22.6	22.3	21.9	21.5	17.6	17.7	18.7	19.2	19.7	19.3	19.3	19	18.7	18.5	18.3	17.6	22.5625
361	1259065087	Mortoniodendron costaricense	Standl. & L.O.Williams	14.777778	-87.985555	HND	PRESERVED_SPECIMEN	130	Am	1	Tropical & Subtropical Moist Broadleaf Forests	788	74	52	36	55	168	286	271	285	331	242	115	90	20.8	21.2	22.8	24	24.3	23.6	23.2	23.1	23.1	22.3	21.1	21	15.4	15.1	15.8	17.2	17.6	17.8	17.4	17.6	17.5	17.3	16.1	15.7	22.5417
362	1259422846	Mortoniodendron costaricense	Standl. & L.O.Williams	18.566667	-95.066667	MEX	PRESERVED_SPECIMEN	130	Am	1	Tropical & Subtropical Moist Broadleaf Forests	127	99	57	43	35	71	265	309	308	454	387	215	200	21.8	22.2	24.6	26.6	28.1	27.7	27	27	26.7	25.5	24.2	22.4	17.5	17.6	19.6	21.5	23.1	23.2	22.7	22.6	22.5	21.4	20.1	18.3	25.3375
363	1258504825	Mortoniodendron costaricense	Standl. & L.O.Williams	18.594722	-95.09	MEX	PRESERVED_SPECIMEN	110	Af	1	Tropical & Subtropical Moist Broadleaf Forests	179	97	58	42	34	72	263	308	305	452	387	203	195	21.5	22	24.3	26.3	27.9	27.5	26.7	26.7	26.5	25.2	23.9	22.2	17.3	17.4	19.4	21.4	22.9	23	22.5	22.4	22.3	21.2	19.8	18.1	25.0583
364	1259085353	Mortoniodendron costaricense	Standl. & L.O.Williams	8.45	-83.55	CRI	PRESERVED_SPECIMEN	110	Af	1	Tropical & Subtropical Moist Broadleaf Forests	166	74	53	72	202	355	343	385	384	413	742	364	112	25.1	25.2	26.6	26.9	26.3	25.5	25.7	25.3	25	24.8	24.5	24.6	19.3	19.2	20.8	21.6	21.6	21.1	21.1	20.7	20.4	20.4	20	19.4	25.4792
365	1259077813	Mortoniodendron costaricense	Standl. & L.O.Williams	8.48	-83.58	CRI	PRESERVED_SPECIMEN	110	Af	1	Tropical & Subtropical Moist Broadleaf Forests	153	88	55	87	173	468	361	387	388	539	690	378	106	25.2	25.3	26.7	27	26.5	25.7	25.9	25.5	25.2	25	24.7	24.8	19.4	19.3	20.9	21.6	21.7	21.1	21.2	20.7	20.5	20.5	20.1	19.5	25.6125
366	1259077686	Mortoniodendron costaricense	Standl. & L.O.Williams	8.54	-83.54	CRI	PRESERVED_SPECIMEN	110	Af	1	Tropical & Subtropical Moist Broadleaf Forests	94	46	14	102	150	319	357	235	328	358	545	273	212	25.5	25.6	27	27.4	26.8	26	26.2	25.8	25.5	25.3	25	25	19.8	19.7	21.2	22.1	22	21.5	21.5	21.1	20.9	20.9	20.5	19.8	25.9292
367	1257520283	Mortoniodendron costaricense	Standl. & L.O.Williams	8.581945	-83.498611	CRI	PRESERVED_SPECIMEN	110	Af	1	Tropical & Subtropical Moist Broadleaf Forests	134	65	30	64	185	290	348	237	311	371	548	283	187	25.3	25.5	26.8	27.2	26.6	25.9	26.1	25.7	25.4	25.1	24.8	24.9	19.6	19.5	21	21.9	21.8	21.3	21.4	20.9	20.7	20.7	20.3	19.6	25.7625
368	1259077885	Mortoniodendron costaricense	Standl. & L.O.Williams	8.66	-83.56	CRI	PRESERVED_SPECIMEN	130	Am	1	Tropical & Subtropical Moist Broadleaf Forests	244	142	65	152	118	354	357	290	307	371	552	297	203	24.7	24.9	26.2	26.5	26	25.2	25.4	25	24.8	24.5	24.3	24.3	18.8	18.8	20.2	21.1	21.1	20.6	20.7	20.2	20	20	19.6	19	25.1542
369	1259074097	Mortoniodendron costaricense	Standl. & L.O.Williams	8.666667	-83.566667	CRI	PRESERVED_SPECIMEN	130	Am	1	Tropical & Subtropical Moist Broadleaf Forests	303	91	66	157	125	357	357	278	313	373	557	288	252	24.5	24.6	25.9	26.2	25.7	25	25.2	24.8	24.5	24.2	24	24	18.5	18.5	19.9	20.7	20.7	20.3	20.3	19.9	19.6	19.6	19.3	18.7	24875
370	1259072850	Mortoniodendron costaricense	Standl. & L.O.Williams	8.68	-83.57	CRI	PRESERVED_SPECIMEN	130	Am	1	Tropical & Subtropical Moist Broadleaf Forests	236	70	40	125	154	379	352	250	326	364	415	306	190	24.8	25	26.2	26.6	26.1	25.3	25.5	25.1	24.8	24.6	24.3	24.4	18.9	18.8	20.3	21.1	21.1	20.6	20.7	20.3	20	20	19.7	19	25.2208
371	1259076522	Mortoniodendron costaricense	Standl. & L.O.Williams	8.68500	-80.454167	PAN	PRESERVED_SPECIMEN	130	Am	1	Tropical & Subtropical Moist Broadleaf Forests	457	231	115	55	80	228	292	193	246	369	333	334	491	24.3	24.6	25.5	26	25.7	24.9	25.2	24.8	24.5	24.3	24.2	24.2	20.6	20.7	21.6	22.2	22	21.4	21.6	21.1	20.6	20.5	20.6	20.5	24.85
372	1259075619	Mortoniodendron costaricense	Standl. & L.O.Williams	8.689722	-80.6025	PAN	PRESERVED_SPECIMEN	130	Am	1	Tropical & Subtropical Moist Broadleaf Forests	635	291	118	10	97	377	310	258	351	360	445	377	415	23.1	23.3	24.1	24.6	24.4	23.6	23.7	23.6	23.4	23.2	23.1	23.1	19.2	19.3	20.1	20.8	20.6	20.1	20.1	19.8	19.5	19.4	19.6	19.3	23.6083
373	4031412092	Mortoniodendron costaricense	Standl. & L.O.Williams	8.69	-83.5	CRI	PRESERVED_SPECIMEN	110	Af			50	26	68	54	188	334	319	388	349	521	656	313	180	25.8	26	27.3	27.7	27.1	26.3	26.5	26.1	25.8	25.6	25.3	25.3	20	20	21.5	22.3	22.2	21.7	21.8	21.3	21.1	21.1	20.7	20.1	26.2333
374	4031737499	Mortoniodendron costaricense	Standl. & L.O.Williams	8.7	-83.516667	CRI	PRESERVED_SPECIMEN	110	Af	1	Tropical & Subtropical Moist Broadleaf Forests	186	116	64	62	178	283	349	224	307	349	403	274	297	25.1	25.3	26.5	26.9	26.4	25.6	25.8	25.4	25.1	24.9	24.6	24.6	19.2	19.2	20.6	21.5	21.5	21	21	20.6	20.3	20.4	20	19.4	25.5333
375	1259087325	Mortoniodendron costaricense	Standl. & L.O.Williams	8.7	-83.52	CRI	PRESERVED_SPECIMEN	110	Af	1	Tropical & Subtropical Moist Broadleaf Forests	186	116	64	62	178	283	349	224	307	349	403	274	297	25.1	25.3	26.5	26.9	26.4	25.6	25.8	25.4	25.1	24.9	24.6	24.6	19.2	19.2	20.6	21.5	21.5	21	21	20.6	20.3	20.4	20	19.4	25.5333
376	1259067189	Mortoniodendron costaricense	Standl. & L.O.Williams	8.75	-82.25	PAN	PRESERVED_SPECIMEN	110	Af	1	Tropical & Subtropical Moist Broadleaf Forests	1094	95	75	107	170	239	350	280	317	324	444	279	258	19.8	20.1	21	21.5	21.4	20.7	20.9	20.6	20.2	20.2	19.8	19.7	15	15	15.9	16.8	17	16.7	16.8	16.5	16.1	16.1	16	15.1	20.4792
377	1259067219	Mortoniodendron costaricense	Standl. & L.O.Williams	8.751111	-82.251111	PAN	PRESERVED_SPECIMEN	110	Af	1	Tropical & Subtropical Moist Broadleaf Forests	1175	64	46	41	148	335	350	248	297	334	410	343	125	19.3	19.6	20.6	21	20.9	20.2	20.4	20.1	19.8	19.7	19.4	19.2	14.5	14.5	15.4	16.3	16.5	16.2	16.4	16.1	15.6	15.6	15.6	14.6	20.025
378	1259073017	Mortoniodendron costaricense	Standl. & L.O.Williams	8.758333	-80.526667	PAN	PRESERVED_SPECIMEN	130	Am	1	Tropical & Subtropical Moist Broadleaf Forests	112	236	118	34	126	308	282	299	328	337	344	341	439	25.8	26.2	27.2	27.6	27.4	26.5	26.9	26.5	26	25.7	25.6	25.6	22.2	22.6	23.5	23.9	23.7	22.9	23.4	22.7	22	21.9	22	22	26.4042
379	1259065772	Mortoniodendron costaricense	Standl. & L.O.Williams	8.771667	-82.218333	PAN	PRESERVED_SPECIMEN	110	Af	1	Tropical & Subtropical Moist Broadleaf Forests	1366	285	194	58	141	400	344	283	363	351	460	356	322	18.1	18.3	19.3	19.7	19.8	19.1	19.3	19.1	18.7	18.7	18.3	18	13.4	13.2	14.2	15.1	15.3	15.1	15.3	15	14.5	14.6	14.5	13.4	18.8542
380	1257526588	Mortoniodendron costaricense	Standl. & L.O.Williams	8.775556	-83.185833	CRI	PRESERVED_SPECIMEN	130	Am	1	Tropical & Subtropical Moist Broadleaf Forests	404	27	56	81	199	348	315	252	335	328	644	274	116	24	24.3	25.4	25.7	25.2	24.5	24.7	24.3	24	23.8	23.6	23.6	18.1	18.1	19.5	20.3	20.4	19.9	19.9	19.6	19.3	19.2	19.1	18.4	24.4292
381	1259066432	Mortoniodendron costaricense	Standl. & L.O.Williams	8.778611	-82.193611	PAN	PRESERVED_SPECIMEN	110	Af	1	Tropical & Subtropical Moist Broadleaf Forests	910	299	166	10	129	311	348	272	367	311	492	352	397	20.6	20.9	21.8	22.3	22.2	21.5	21.6	21.4	21.2	21.1	20.7	20.5	16	16	16.9	17.8	17.9	17.6	17.7	17.4	17.1	17.1	17	16.1	21.3208
382	1259061271	Mortoniodendron costaricense	Standl. & L.O.Williams	8.781667	-82.22	PAN	PRESERVED_SPECIMEN	110	Af	1	Tropical & Subtropical Moist Broadleaf Forests	1217	294	211	55	182	373	343	292	305	433	563	383	337	18.9	19.1	20.1	20.6	20.5	19.9	20	19.8	19.5	19.5	19	18.8	14.2	14.1	15	16	16.1	15.9	16	15.7	15.3	15.3	15.3	14.2	19625
383	1259065943	Mortoniodendron costaricense	Standl. & L.O.Williams	8.783611	-82.186389	PAN	PRESERVED_SPECIMEN	110	Af	1	Tropical & Subtropical Moist Broadleaf Forests	624	291	147	36	152	365	338	295	318	475	433	334	452	22	22.4	23.2	23.7	23.6	23	23	22.9	22.7	22.6	22.3	22	17.6	17.7	18.6	19.4	19.5	19.2	19.2	18.9	18.7	18.7	18.6	17.8	22.7875
384	1259065781	Mortoniodendron costaricense	Standl. & L.O.Williams	8.801667	-82.208333	PAN	PRESERVED_SPECIMEN	110	Af	1	Tropical & Subtropical Moist Broadleaf Forests	930	267	150	32	164	360	334	273	365	363	543	364	442	20.5	20.9	21.8	22.2	22.1	21.5	21.6	21.4	21.1	21.1	20.7	20.5	16	16	16.9	17.7	17.9	17.6	17.7	17.4	17	17	17	16.1	21.2833
385	1259068293	Mortoniodendron costaricense	Standl. & L.O.Williams	8.826667	-82.21500	PAN	PRESERVED_SPECIMEN	110	Af	1	Tropical & Subtropical Moist Broadleaf Forests	451	246	158	63	202	344	321	300	302	478	390	312	466	22.9	23.3	24.1	24.5	24.5	23.9	23.8	23.8	23.6	23.5	23.2	22.9	18.6	18.7	19.6	20.3	20.5	20.2	20.1	19.9	19.8	19.7	19.6	18.8	23.675
386	4032004458	Mortoniodendron costaricense	Standl. & L.O.Williams	9.21500	-79.970556	PAN	PRESERVED_SPECIMEN	130	Am	1	Tropical & Subtropical Moist Broadleaf Forests	76	42	25	24	65	212	306	275	322	225	300	366	204	25.9	26.2	27	27.4	27	26.4	26.5	26.2	26	26	25.8	25.6	23.3	23.6	24.4	24.6	23.9	23.2	23.5	23.1	22.5	22.6	22.9	22.8	26.3292
387	1259068572	Mortoniodendron costaricense	Standl. & L.O.Williams	9.316667	-79.966667	PAN	PRESERVED_SPECIMEN	130	Am	1	Tropical & Subtropical Moist Broadleaf Forests	73	36	28	31	91	234	268	268	287	282	418	419	188	25.9	26.2	26.9	27.4	27	26.5	26.5	26.3	26.1	26	25.8	25.6	23.5	23.7	24.5	24.7	24	23.5	23.7	23.3	22.8	22.7	23	22.9	26.35
388	1259074388	Mortoniodendron costaricense	Standl. & L.O.Williams	9.35	-79.691667	PAN	PRESERVED_SPECIMEN	130	Am	1	Tropical & Subtropical Moist Broadleaf Forests	241	79	29	40	115	421	293	344	233	316	392	473	250	25	25.5	26.3	26.9	26.5	25.6	25.9	25.4	25	25	24.6	24.6	22.2	22.5	23.5	23.9	23.2	22.4	22.9	22.3	21.6	21.6	21.7	21.6	25.5125
389	1259156970	Mortoniodendron costaricense	Standl. & L.O.Williams	9.35	-79.733333	PAN	PRESERVED_SPECIMEN	130	Am	1	Tropical & Subtropical Moist Broadleaf Forests	178	31	15	20	93	355	301	211	315	313	386	392	179	25.3	25.8	26.6	27.1	26.8	25.9	26.2	25.8	25.4	25.4	25	24.9	22.6	22.9	23.8	24.2	23.6	22.8	23.3	22.7	21.9	22	22.1	22	25.8458
390	1259061795	Mortoniodendron costaricense	Standl. & L.O.Williams	9.383333	-79.666667	PAN	PRESERVED_SPECIMEN	130	Am	1	Tropical & Subtropical Moist Broadleaf Forests	412	83	34	29	155	414	323	339	353	313	407	407	196	24	24.5	25.4	25.9	25.5	24.6	25	24.5	24.1	24	23.6	23.6	21.2	21.5	22.5	22.9	22.3	21.4	21.9	21.4	20.6	20.6	20.7	20.6	24.5667
391	1253795086	Mortoniodendron costaricense	Standl. & L.O.Williams	9.477778	-83.690278	CRI	PRESERVED_SPECIMEN	332	Cfb	1	Tropical & Subtropical Moist Broadleaf Forests	1888	27	66	95	201	463	433	275	310	534	551	512	193	15.8	16.2	16.8	17.2	17	16.6	16.6	16.6	16.4	16	15.8	15.5	10.5	10.6	11	11.9	12	12	12.1	11.9	11.6	11.3	11.4	10.6	16.3625
392	1253731698	Mortoniodendron costaricense	Standl. & L.O.Williams	9.480011	-83.556021	CRI	PRESERVED_SPECIMEN	332	Cfb	1	Tropical & Subtropical Moist Broadleaf Forests	2106	18	26	41	79	245	312	188	290	407	379	158	122	13.8	14.3	14.8	15.3	15	14.6	14.7	14.7	14.5	14.1	13.9	13.6	8.7	8.8	9.2	10.2	10.2	10.2	10.2	10.1	9.9	9.5	9.7	8.7	14.4542
393	45600422	Mortoniodendron costaricense	Standl. & L.O.Williams	9.62	-82.9	CRI	PRESERVED_SPECIMEN	110	Af	1	Tropical & Subtropical Moist Broadleaf Forests	103	227	148	143	231	317	298	339	282	324	288	322	322	25.3	25.8	26.7	27.3	27	26.1	26.4	26	25.6	25.5	25.1	24.9	20.9	21.1	22.1	23	22.9	22.2	22.6	22	21.4	21.4	21.2	20.8	25.9875
394	4031822673	Mortoniodendron costaricense	Standl. & L.O.Williams	9.660515	-83.019777	CRI	PRESERVED_SPECIMEN	110	Af	1	Tropical & Subtropical Moist Broadleaf Forests	242	171	190	139	205	276	344	389	400	293	296	260	320	24.6	25	26	26.5	26.2	25.4	25.6	25.3	24.9	24.8	24.4	24.3	20	20.2	21.1	22	21.9	21.3	21.6	21.1	20.6	20.6	20.4	20	25.2625
395	45600394	Mortoniodendron costaricense	Standl. & L.O.Williams	9.67	-83.02	CRI	PRESERVED_SPECIMEN	110	Af	1	Tropical & Subtropical Moist Broadleaf Forests	170	173	155	142	207	277	334	399	405	226	251	264	246	25	25.4	26.4	26.9	26.6	25.8	26	25.7	25.3	25.2	24.8	24.7	20.4	20.6	21.6	22.4	22.3	21.7	22	21.5	21	21	20.8	20.4	25.65
396	4031725663	Mortoniodendron costaricense	Standl. & L.O.Williams	9.672222	-83.05	CRI	PRESERVED_SPECIMEN	110	Af	1	Tropical & Subtropical Moist Broadleaf Forests	478	254	119	163	208	270	329	419	364	327	361	255	364	23.4	23.8	24.7	25.2	25	24.3	24.4	24.1	23.8	23.6	23.2	23.1	18.6	18.8	19.7	20.6	20.5	20	20.3	19.8	19.4	19.3	19.2	18.7	24.05
397	4031717606	Mortoniodendron costaricense	Standl. & L.O.Williams	9.672662	-83.027659	CRI	PRESERVED_SPECIMEN	110	Af	1	Tropical & Subtropical Moist Broadleaf Forests	155	175	155	143	207	279	336	402	406	228	252	265	245	25	25.5	26.5	27	26.6	25.9	26.1	25.8	25.4	25.2	24.8	24.7	20.5	20.7	21.7	22.5	22.4	21.7	22.1	21.6	21.1	21	20.8	20.5	25.7083
398	1253721436	Mortoniodendron costaricense	Standl. & L.O.Williams	9.673611	-83.026389	CRI	PRESERVED_SPECIMEN	110	Af	1	Tropical & Subtropical Moist Broadleaf Forests	155	175	155	143	207	279	336	402	406	228	252	265	245	25	25.5	26.5	27	26.6	25.9	26.1	25.8	25.4	25.2	24.8	24.7	20.5	20.7	21.7	22.5	22.4	21.7	22.1	21.6	21.1	21	20.8	20.5	25.7083
399	1259068501	Mortoniodendron costaricense	Standl. & L.O.Williams	9.67500	-83.022222	CRI	PRESERVED_SPECIMEN	110	Af	1	Tropical & Subtropical Moist Broadleaf Forests	170	173	155	142	207	277	334	399	405	226	251	264	246	25	25.4	26.4	26.9	26.6	25.8	26	25.7	25.3	25.2	24.8	24.7	20.4	20.6	21.6	22.4	22.3	21.7	22	21.5	21	21	20.8	20.4	25.65
400	1257734623	Mortoniodendron costaricense	Standl. & L.O.Williams	9.677778	-83.023611	CRI	PRESERVED_SPECIMEN	110	Af	1	Tropical & Subtropical Moist Broadleaf Forests	141	175	147	125	233	371	317	404	406	326	292	266	321	25.1	25.6	26.6	27.1	26.7	26	26.2	25.9	25.5	25.4	24.9	24.8	20.6	20.8	21.8	22.6	22.5	21.8	22.2	21.7	21.2	21.1	20.9	20.6	25.8208
401	1259078070	Mortoniodendron costaricense	Standl. & L.O.Williams	9.7	-83.03	CRI	PRESERVED_SPECIMEN	110	Af	1	Tropical & Subtropical Moist Broadleaf Forests	83	233	109	145	215	371	295	312	285	225	242	340	322	25.4	25.9	26.9	27.4	27	26.3	26.5	26.2	25.8	25.7	25.2	25.1	20.9	21.2	22.1	22.9	22.7	22.1	22.5	22	21.5	21.4	21.2	20.9	26.1167
402	1257723080	Mortoniodendron costaricense	Standl. & L.O.Williams	9.731111	-82.932222	CRI	PRESERVED_SPECIMEN	110	Af	1	Tropical & Subtropical Moist Broadleaf Forests	174	185	116	171	203	256	300	353	391	197	213	327	382	25	25.4	26.3	26.9	26.6	25.8	26	25.7	25.3	25.2	24.8	24.7	20.6	20.8	21.8	22.6	22.4	21.8	22.2	21.7	21.1	21.1	20.9	20.6	25.6375
403	4031469322	Mortoniodendron costaricense	Standl. & L.O.Williams	9.78	-83.12	CRI	PRESERVED_SPECIMEN	110	Af	1	Tropical & Subtropical Moist Broadleaf Forests	1108	248	154	44	142	376	347	389	444	371	497	372	413	20	20.3	21.2	21.7	21.6	21	21.2	20.9	20.7	20.4	20	19.8	15.4	15.5	16.3	17.2	17.2	16.9	17.1	16.8	16.3	16.1	16	15.4	20.7208
404	1259089627	Mortoniodendron costaricense	Standl. & L.O.Williams	9.794444	-83.108333	CRI	PRESERVED_SPECIMEN	110	Af	1	Tropical & Subtropical Moist Broadleaf Forests	730	222	179	76	120	322	333	348	348	282	340	338	356	22	22.3	23.3	23.8	23.6	22.9	23.1	22.8	22.5	22.3	21.9	21.7	17.4	17.6	18.5	19.3	19.2	18.8	19.1	18.7	18.1	18	17.9	17.5	22.6875
405	4032158579	Mortoniodendron costaricense	Standl. & L.O.Williams	9.82500	-83.063889	CRI	PRESERVED_SPECIMEN	110	Af	1	Tropical & Subtropical Moist Broadleaf Forests	74	263	190	169	220	305	296	389	261	216	265	338	438	25.3	25.7	26.7	27.2	26.9	26.2	26.2	26	25.7	25.6	25.2	25	21.1	21.3	22.2	23	22.8	22.2	22.5	22	21.6	21.5	21.3	21	25.9875
406	4031915556	Mortoniodendron costaricense	Standl. & L.O.Williams	9.866667	-82.952778	CRI	PRESERVED_SPECIMEN	110	Af	1	Tropical & Subtropical Moist Broadleaf Forests
407	1260050094	Mortoniodendron costaricense	Standl. & L.O.Williams	9.902778	-83.172222	CRI	PRESERVED_SPECIMEN	110	Af	1	Tropical & Subtropical Moist Broadleaf Forests	285	207	161	171	191	272	300	381	289	234	253	352	309	24.3	24.6	25.6	26.1	25.8	25.1	25.2	25	24.6	24.5	24.1	23.9	19.9	20.1	21.1	21.8	21.6	21.1	21.3	20.9	20.4	20.3	20.2	19.8	24.8833
408	45598445	Mortoniodendron guatemalense	Standl. & Steyerm.	10.26	-83.56	CRI	PRESERVED_SPECIMEN	110	Af	1	Tropical & Subtropical Moist Broadleaf Forests	30	288	157	157	207	294	368	444	380	266	347	374	447	25.7	26	27.2	27.7	27.1	26.3	26.5	26.2	25.8	25.7	25.2	25.2	21.2	21.4	22.6	23.2	22.9	22.2	22.7	22	21.5	21.3	21.2	21	26.225
409	1322762902	Mortoniodendron guatemalense	Standl. & Steyerm.	10.2667	-83.5667	CRI	PRESERVED_SPECIMEN	110	Af	1	Tropical & Subtropical Moist Broadleaf Forests	26	287	175	146	186	294	333	442	371	262	291	411	397	25.7	26	27.3	27.7	27.2	26.4	26.6	26.2	25.9	25.7	25.3	25.2	21.2	21.4	22.7	23.3	22.9	22.2	22.7	22	21.5	21.3	21.3	21.1	26.2542
410	3308523078	Mortoniodendron guatemalense	Standl. & Steyerm.	10.26700	-83.56700	CRI	PRESERVED_SPECIMEN	110	Af	1	Tropical & Subtropical Moist Broadleaf Forests	26	287	175	146	186	294	333	442	371	262	291	411	397	25.7	26	27.3	27.7	27.2	26.4	26.6	26.2	25.9	25.7	25.3	25.2	21.2	21.4	22.7	23.3	22.9	22.2	22.7	22	21.5	21.3	21.3	21.1	26.2542
411	3307772419	Mortoniodendron guatemalense	Standl. & Steyerm.	10.28300	-84.8	CRI	PRESERVED_SPECIMEN	130	Am	1	Tropical & Subtropical Moist Broadleaf Forests	1064	67	39	16	45	266	333	271	368	392	487	152	116	20	20.2	21.4	21.9	21.5	20.8	21	20.7	20.4	20.2	19.8	19.7	15.1	15	16.2	16.8	17	16.6	16.9	16.3	16	15.8	15.7	15.2	20.6333
412	1318099731	Mortoniodendron guatemalense	Standl. & Steyerm.	10.2833	-84.8	CRI	PRESERVED_SPECIMEN	130	Am	1	Tropical & Subtropical Moist Broadleaf Forests	1064	67	39	16	45	266	333	271	368	392	487	152	116	20	20.2	21.4	21.9	21.5	20.8	21	20.7	20.4	20.2	19.8	19.7	15.1	15	16.2	16.8	17	16.6	16.9	16.3	16	15.8	15.7	15.2	20.6333
413	1314892883	Mortoniodendron guatemalense	Standl. & Steyerm.	10.283333	-84.8	CRI	PRESERVED_SPECIMEN	130	Am	1	Tropical & Subtropical Moist Broadleaf Forests	1064	67	39	16	45	266	333	271	368	392	487	152	116	20	20.2	21.4	21.9	21.5	20.8	21	20.7	20.4	20.2	19.8	19.7	15.1	15	16.2	16.8	17	16.6	16.9	16.3	16	15.8	15.7	15.2	20.6333
414	3762874410	Mortoniodendron guatemalense	Standl. & Steyerm.	10.2994	-84.29027	CRI	PRESERVED_SPECIMEN	110	Af	1	Tropical & Subtropical Moist Broadleaf Forests	1011	179	181	130	160	350	393	450	471	358	463	239	293	20.5	20.7	21.7	22.2	21.9	21.2	21.4	21.2	20.8	20.6	20.4	20.2	15.9	15.9	16.9	17.5	17.7	17.2	17.5	17	16.5	16.3	16.4	16	21.0708
415	1322370410	Mortoniodendron guatemalense	Standl. & Steyerm.	10.3	-84.75	CRI	PRESERVED_SPECIMEN	130	Am	1	Tropical & Subtropical Moist Broadleaf Forests	1093	289	183	101	69	265	318	338	409	518	396	316	240	19.7	19.9	21.1	21.6	21.3	20.6	20.8	20.5	20.2	20	19.6	19.4	14.9	14.9	16.2	16.7	16.9	16.5	16.7	16.2	15.8	15.6	15.5	15	20.3792
416	45598658	Mortoniodendron guatemalense	Standl. & Steyerm.	10.3	-84.78	CRI	PRESERVED_SPECIMEN	332	Cfb	1	Tropical & Subtropical Moist Broadleaf Forests	1441	243	94	76	58	275	318	280	345	437	359	362	194	17.9	17.9	19.3	19.9	19.6	18.8	19.2	18.8	18.4	18.3	17.7	17.6	13.1	12.9	14.3	15	15.3	14.8	15.1	14.6	14	13.9	13.6	13.1	18.6083
417	1319929489	Mortoniodendron guatemalense	Standl. & Steyerm.	10.3	-84.8	CRI	PRESERVED_SPECIMEN	332	Cfb	1	Tropical & Subtropical Moist Broadleaf Forests	1472	77	48	24	50	244	340	265	311	399	419	227	117	17.9	17.9	19.3	19.9	19.6	18.8	19.1	18.7	18.3	18.2	17.7	17.5	13	12.8	14.2	14.9	15.2	14.7	15	14.5	13.9	13.8	13.5	13	18.5667
418	1318793006	Mortoniodendron guatemalense	Standl. & Steyerm.	10.3333	-84.8333	CRI	PRESERVED_SPECIMEN	110	Af	1	Tropical & Subtropical Moist Broadleaf Forests	1383	38	17	20	37	260	343	213	338	436	472	163	66	18.4	18.4	19.9	20.5	20.1	19.2	19.6	19.2	18.8	18.6	18.2	18.1	13.6	13.2	14.7	15.4	15.6	15.1	15.5	14.9	14.3	14.2	14	13.5	19.0792
419	1253903291	Mortoniodendron guatemalense	Standl. & Steyerm.	10.344631	-84.820556	CRI	PRESERVED_SPECIMEN	332	Cfb	1	Tropical & Subtropical Moist Broadleaf Forests	1485	146	23	25	76	272	341	295	336	435	445	265	168	17.8	17.8	19.2	19.8	19.5	18.7	19.1	18.7	18.3	18.1	17.6	17.5	13	12.7	14.1	14.8	15.1	14.6	15	14.4	13.9	13.7	13.5	12.9	18.4917
420	45598541	Mortoniodendron guatemalense	Standl. & Steyerm.	10.42	-84.69	CRI	PRESERVED_SPECIMEN	110	Af	1	Tropical & Subtropical Moist Broadleaf Forests	859	301	164	113	84	271	351	481	347	376	485	385	317	21.1	21.4	22.4	22.9	22.6	22	22.1	21.8	21.6	21.3	21	20.8	16.5	16.5	17.7	18.2	18.4	17.9	18.1	17.7	17.2	17	17.1	16.5	21.7625
421	1253694118	Mortoniodendron guatemalense	Standl. & Steyerm.	10.422222	-84.694444	CRI	PRESERVED_SPECIMEN	110	Af	1	Tropical & Subtropical Moist Broadleaf Forests	897	306	173	111	89	252	351	428	372	426	458	436	315	20.9	21.1	22.2	22.7	22.4	21.8	21.9	21.6	21.4	21.1	20.8	20.6	16.2	16.3	17.4	18	18.1	17.7	17.9	17.5	17.1	16.8	16.9	16.3	21.5542
422	1317664081	Mortoniodendron guatemalense	Standl. & Steyerm.	10.4333	-84.0167	CRI	PRESERVED_SPECIMEN	110	Af	1	Tropical & Subtropical Moist Broadleaf Forests	67	258	142	107	146	314	381	475	385	341	423	431	392	25.3	25.7	26.9	27.4	26.9	26.1	26.3	25.9	25.6	25.4	25	24.9	20.8	21.1	22.4	23	22.8	22.1	22.6	21.9	21.4	21.1	21.1	20.7	25.95
423	1261505766	Mortoniodendron guatemalense	Standl. & Steyerm.	10.683333	-83.633333	CRI	PRESERVED_SPECIMEN	110	Af			16	286	167	137	176	273	315	496	395	260	302	445	412	25.7	26	27.2	27.6	27.3	26.4	26.8	26.3	26	25.8	25.3	25.2	21.8	22.2	23.3	23.9	23.7	23	23.5	22.7	22.1	21.9	21.9	21.6	26.3042
424	1258545947	Mortoniodendron guatemalense	Standl. & Steyerm.	10.75	-83.88333	NIC	PRESERVED_SPECIMEN	110	Af	1	Tropical & Subtropical Moist Broadleaf Forests	27	256	146	102	157	266	393	495	408	297	302	395	354	25.1	25.5	26.5	27	26.8	26.1	25.9	25.6	25.8	25.5	25.1	24.8	21.3	21.6	22.7	23.2	23.1	22.5	22.6	22.1	21.9	21.6	21.7	21.2	25.8083
425	1253697882	Mortoniodendron guatemalense	Standl. & Steyerm.	10.769444	-85.316667	CRI	PRESERVED_SPECIMEN	130	Am	1	Tropical & Subtropical Moist Broadleaf Forests	926	27	15	14	43	231	327	207	265	368	308	137	50	20.6	20.8	22	22.6	22.3	21.7	21.7	21.6	21.4	21.1	20.7	20.4	16.1	16	17.2	17.8	18.1	17.8	17.9	17.5	17.2	17	16.8	16.1	21.4
426	45598637	Mortoniodendron guatemalense	Standl. & Steyerm.	10.77	-85.34	CRI	PRESERVED_SPECIMEN	130	Am	1	Tropical & Subtropical Moist Broadleaf Forests	851	14	14	10	41	229	323	237	248	354	390	144	58	21.1	21.4	22.5	23.1	22.8	22.1	22.2	22	21.8	21.6	21.2	20.9	16.5	16.5	17.6	18.2	18.5	18.2	18.3	17.9	17.6	17.5	17.2	16.5	21875
427	1317585798	Mortoniodendron guatemalense	Standl. & Steyerm.	10.77500	-85.3431	CRI	PRESERVED_SPECIMEN	130	Am	1	Tropical & Subtropical Moist Broadleaf Forests	763	13	14	9	43	241	312	228	264	350	382	158	57	21.6	22	23.1	23.6	23.3	22.6	22.7	22.5	22.3	22	21.7	21.4	17	17.1	18.1	18.7	19	18.7	18.7	18.4	18.1	17.9	17.7	17	22.4042
428	1253697956	Mortoniodendron guatemalense	Standl. & Steyerm.	10.77500	-85.343056	CRI	PRESERVED_SPECIMEN	130	Am	1	Tropical & Subtropical Moist Broadleaf Forests	763	13	14	9	43	241	312	228	264	350	382	158	57	21.6	22	23.1	23.6	23.3	22.6	22.7	22.5	22.3	22	21.7	21.4	17	17.1	18.1	18.7	19	18.7	18.7	18.4	18.1	17.9	17.7	17	22.4042
429	1321875066	Mortoniodendron guatemalense	Standl. & Steyerm.	10.78	-84.83	CRI	PRESERVED_SPECIMEN	130	Am	1	Tropical & Subtropical Moist Broadleaf Forests	51	201	103	66	55	210	368	369	330	376	346	277	218	25.6	26.1	27.1	27.7	27.3	26.5	26.6	26.4	26.1	25.9	25.5	25.3	21.1	21.4	22.3	22.8	22.9	22.4	22.8	22.2	21.8	21.7	21.6	21	26.3458
430	1259086957	Mortoniodendron guatemalense	Standl. & Steyerm.	10.783333	-84.833333	CRI	PRESERVED_SPECIMEN	130	Am	1	Tropical & Subtropical Moist Broadleaf Forests	51	201	103	66	55	210	368	369	330	376	346	277	218	25.6	26.1	27.1	27.7	27.3	26.5	26.6	26.4	26.1	25.9	25.5	25.3	21.1	21.4	22.3	22.8	22.9	22.4	22.8	22.2	21.8	21.7	21.6	21	26.3458
431	45599062	Mortoniodendron guatemalense	Standl. & Steyerm.	10.8	-84.83	CRI	PRESERVED_SPECIMEN	130	Am	1	Tropical & Subtropical Moist Broadleaf Forests	44	224	101	61	53	221	382	349	325	333	342	290	211	25.7	26.1	27.1	27.7	27.3	26.5	26.7	26.4	26.1	25.9	25.6	25.3	21.2	21.4	22.4	22.8	22.9	22.5	22.9	22.3	21.9	21.8	21.7	21.1	26375
432	1253693483	Mortoniodendron guatemalense	Standl. & Steyerm.	10.92500	-85.47500	CRI	PRESERVED_SPECIMEN	130	Am	1	Tropical & Subtropical Moist Broadleaf Forests	983	29	19	17	32	243	304	209	269	387	376	191	92	20.3	20.6	21.8	22.4	22.2	21.5	21.5	21.5	21.3	21	20.5	20.2	16	15.9	17	17.7	18.2	17.8	17.8	17.5	17.2	17.1	16.7	16	21.225
433	1258550515	Mortoniodendron guatemalense	Standl. & Steyerm.	11.01666	-84.2	NIC	PRESERVED_SPECIMEN	110	Af	1	Tropical & Subtropical Moist Broadleaf Forests	311	230	156	102	104	248	391	466	410	318	325	384	309	23.7	24.1	25.1	25.7	25.7	25	24.8	24.6	24.6	24.4	23.9	23.4	20	20.2	21.3	21.8	22.1	21.7	21.6	21.2	20.9	20.6	20.5	19.9	24.5875
434	1258384252	Mortoniodendron guatemalense	Standl. & Steyerm.	11.01666	-84.21666	NIC	PRESERVED_SPECIMEN	110	Af	1	Tropical & Subtropical Moist Broadleaf Forests	316	190	148	89	88	274	388	464	409	318	325	358	314	23.7	24.1	25.1	25.7	25.7	25	24.8	24.6	24.6	24.4	23.9	23.4	20	20.2	21.3	21.8	22.1	21.6	21.6	21.2	20.8	20.6	20.5	19.9	24.5833
435	1258383414	Mortoniodendron guatemalense	Standl. & Steyerm.	11.016667	-84.266667	NIC	PRESERVED_SPECIMEN	110	Af	1	Tropical & Subtropical Moist Broadleaf Forests	115	208	104	69	112	267	398	456	382	325	310	335	313	24.7	25	26.1	26.6	26.6	26	25.6	25.6	25.6	25.4	24.9	24.4	20.9	21.1	22.2	22.7	23	22.6	22.4	22.1	21.8	21.6	21.5	20.8	25.55
436	1258384417	Mortoniodendron guatemalense	Standl. & Steyerm.	11.083333	-84.25	NIC	PRESERVED_SPECIMEN	110	Af	1	Tropical & Subtropical Moist Broadleaf Forests	327	227	140	86	102	277	389	522	389	319	324	373	317	23.7	24	25.1	25.7	25.7	25	24.8	24.7	24.6	24.4	23.8	23.4	20	20.2	21.2	21.8	22.2	21.6	21.7	21.2	20.9	20.6	20.5	19.8	24.5792
437	4031589200	Mortoniodendron guatemalense	Standl. & Steyerm.	11.100833	-84.280278	NIC	PRESERVED_SPECIMEN	110	Af	1	Tropical & Subtropical Moist Broadleaf Forests	325	221	118	67	78	272	347	461	386	339	332	362	317	23.7	24.1	25.1	25.8	25.8	25.1	24.9	24.7	24.7	24.5	23.9	23.4	20	20.2	21.2	21.7	22.2	21.7	21.7	21.3	20.9	20.6	20.5	19.8	24.6417
438	1258544351	Mortoniodendron guatemalense	Standl. & Steyerm.	11.11666	-83.9	NIC	PRESERVED_SPECIMEN	110	Af	1	Tropical & Subtropical Moist Broadleaf Forests	19	277	124	95	118	261	364	522	409	297	296	425	379	25.2	25.7	26.7	27.3	27.3	26.5	26.4	26.2	26.2	25.9	25.4	25	21.6	21.9	23	23.6	23.8	23.2	23.3	22.8	22.4	22.2	22	21.4	26.1292
439	1261859079	Mortoniodendron guatemalense	Standl. & Steyerm.	11.11666	-84.26666	NIC	PRESERVED_SPECIMEN	110	Af	1	Tropical & Subtropical Moist Broadleaf Forests	213	200	131	67	90	274	389	462	393	332	309	357	328	24.2	24.6	25.6	26.2	26.3	25.6	25.3	25.2	25.2	25	24.4	23.9	20.5	20.7	21.7	22.3	22.7	22.2	22.1	21.8	21.5	21.2	21	20.3	25.1333
440	3308094913	Mortoniodendron guatemalense	Standl. & Steyerm.	11.11700	-83.9	NIC	PRESERVED_SPECIMEN	110	Af	1	Tropical & Subtropical Moist Broadleaf Forests	19	278	115	79	124	282	364	582	409	295	296	435	414	25.3	25.7	26.7	27.3	27.3	26.5	26.4	26.2	26.2	25.9	25.4	25	21.6	21.9	23	23.6	23.8	23.2	23.3	22.8	22.5	22.2	22	21.5	26.1375
441	1258687411	Mortoniodendron guatemalense	Standl. & Steyerm.	11.133333	-84.2	NIC	PRESERVED_SPECIMEN	110	Af	1	Tropical & Subtropical Moist Broadleaf Forests	199	217	127	69	96	227	389	428	402	316	311	360	319	24.2	24.6	25.6	26.2	26.3	25.6	25.3	25.2	25.3	25	24.4	23.9	20.5	20.8	21.8	22.4	22.8	22.2	22.2	21.8	21.5	21.2	21.1	20.4	25.1458
442	1258387374	Mortoniodendron guatemalense	Standl. & Steyerm.	11.15	-84.183333	NIC	PRESERVED_SPECIMEN	110	Af	1	Tropical & Subtropical Moist Broadleaf Forests	156	217	124	87	105	278	399	482	400	311	322	360	319	24.4	24.8	25.8	26.4	26.5	25.8	25.5	25.4	25.5	25.2	24.6	24.1	20.7	21	22.1	22.6	23	22.5	22.4	22.1	21.8	21.4	21.3	20.6	25.3375
443	4032074291	Mortoniodendron guatemalense	Standl. & Steyerm.	11.239444	-84.237778	NIC	PRESERVED_SPECIMEN	110	Af	1	Tropical & Subtropical Moist Broadleaf Forests	368	202	118	75	101	228	344	529	401	334	318	424	291	23.4	23.8	24.9	25.5	25.7	24.9	24.7	24.5	24.5	24.3	23.6	23.1	19.8	20	21	21.6	22.1	21.6	21.6	21.2	20.8	20.5	20.3	19.6	24.4083
444	1258552840	Mortoniodendron guatemalense	Standl. & Steyerm.	11.366667	-84.016667	NIC	PRESERVED_SPECIMEN	110	Af	1	Tropical & Subtropical Moist Broadleaf Forests	70	193	122	75	106	253	344	528	414	303	296	428	348	24.8	25.3	26.3	26.9	27.1	26.3	26.1	25.9	26	25.8	25.1	24.6	21.4	21.7	22.7	23.3	23.7	23.1	23.1	22.8	22.4	22.1	21.8	21.2	25.8375
445	1258551018	Mortoniodendron guatemalense	Standl. & Steyerm.	11.41666	-84.21666	NIC	PRESERVED_SPECIMEN	130	Am	1	Tropical & Subtropical Moist Broadleaf Forests	153	226	79	71	89	258	324	411	378	310	299	330	279	24.5	25	26	26.7	26.9	26.1	25.8	25.7	25.8	25.5	24.7	24.2	20.9	21.2	22.2	22.8	23.4	22.8	22.7	22.5	22.1	21.8	21.3	20.7	25.5833
446	1259159072	Mortoniodendron guatemalense	Standl. & Steyerm.	11.65	-84.18333	NIC	PRESERVED_SPECIMEN	130	Am	1	Tropical & Subtropical Moist Broadleaf Forests	30	228	71	52	69	225	333	495	390	304	312	381	257	25	25.5	26.5	27.2	27.6	26.7	26.3	26.3	26.4	26.3	25.4	24.8	21.4	21.7	22.6	23.3	23.9	23.3	23.2	23	22.7	22.5	21.9	21.2	26.1542
447	1893675779	Mortoniodendron guatemalense	Standl. & Steyerm.	15.118611	-92.406667	MEX	PRESERVED_SPECIMEN	130	Am	1	Tropical & Subtropical Moist Broadleaf Forests	122	4	8	17	74	266	405	361	397	489	318	89	15	25.6	26	27.2	28.2	28	27.3	27.1	27.1	26.8	26.8	26.6	25.9	18.8	19.2	20.6	21.9	22.2	21.8	21.3	21.3	21.4	21.3	20.7	19.6	26.8917
448	1228517580	Mortoniodendron guatemalense	Standl. & Steyerm.	15.5	-89	GTM	PRESERVED_SPECIMEN	110	Af	1	Tropical & Subtropical Moist Broadleaf Forests	14	143	74	83	67	142	315	404	339	341	244	204	159	23.9	24.5	26.2	27.4	28.1	28.1	27.5	27.7	27.7	26.7	25.1	24.3	20.4	20.3	21.5	22.5	23.6	23.8	23.5	23.4	23.4	22.8	21.8	21.1	26.4208
449	1259423622	Mortoniodendron guatemalense	Standl. & Steyerm.	15.716111	-88.943611	GTM	PRESERVED_SPECIMEN	110	Af	1	Tropical & Subtropical Moist Broadleaf Forests	3	172	88	91	77	156	365	512	425	376	278	229	186	23.6	24.3	25.7	27	27.7	27.7	27.1	27.2	27.4	26.4	24.7	24	19.6	19.8	20.8	22	23	23.2	23	22.8	23	22.2	21	20.4	26.0458
450	1228488327	Mortoniodendron guatemalense	Standl. & Steyerm.	15.7422	-90.1792	GTM	PRESERVED_SPECIMEN	110	Af	1	Tropical & Subtropical Moist Broadleaf Forests	749	296	190	185	150	263	548	682	531	584	559	389	273	21.2	21.9	23.3	24.7	25.2	24.9	24.2	24.4	24.2	23.6	22.4	21.8	16.9	17	18.1	19.4	20.1	20.5	20	19.9	19.8	19.6	18.4	17.7	23.4708
451	3308540392	Mortoniodendron guatemalense	Standl. & Steyerm.	15.78300	-88.8	GTM	PRESERVED_SPECIMEN	110	Af	14	Mangroves	18	191	98	94	83	157	355	511	421	361	290	243	201	23.2	23.9	25.3	26.5	27.3	27.3	26.8	26.9	27.1	26	24.4	23.6	19.1	19.4	20.4	21.5	22.6	22.8	22.6	22.5	22.7	21.8	20.6	19.9	25.6958
452	1894621649	Mortoniodendron guatemalense	Standl. & Steyerm.	16.075361	-91.107833	MEX	PRESERVED_SPECIMEN	110	Af	1	Tropical & Subtropical Moist Broadleaf Forests	202	113	62	66	73	177	400	374	374	454	373	185	115	23	23.6	25.6	27	27.8	27	26.3	26.6	26.5	25.8	24.6	23.5	17.9	18.2	19.6	20.9	21.8	22	21.2	21.4	21.5	21.1	20	18.7	25.6042
453	3308248069	Mortoniodendron guatemalense	Standl. & Steyerm.	16.08300	-90.95	MEX	PRESERVED_SPECIMEN	110	Af	1	Tropical & Subtropical Moist Broadleaf Forests	152	140	78	81	79	186	412	399	393	477	406	216	140	23.3	24	25.9	27.3	28.1	27.4	26.6	26.9	26.8	26.1	24.9	23.7	18.4	18.7	20	21.4	22.2	22.4	21.6	21.8	21.9	21.5	20.4	19	25.9417
454	2629476966	Mortoniodendron guatemalense	Standl. & Steyerm.	16.116667	-90.916667	MEX	PRESERVED_SPECIMEN	110	Af	1	Tropical & Subtropical Moist Broadleaf Forests	156	138	78	80	79	185	411	401	393	476	402	216	143	23.2	24	25.9	27.3	28.1	27.4	26.6	26.9	26.8	26.1	24.9	23.7	18.4	18.7	20	21.4	22.3	22.4	21.6	21.8	21.9	21.5	20.4	19	25.9083
455	1893675788	Mortoniodendron guatemalense	Standl. & Steyerm.	16.116667	-92.05	MEX	PRESERVED_SPECIMEN	322	Cwb	3	Tropical & Subtropical Coniferous Forests	1543	11	15	13	30	97	240	149	172	212	112	33	15	17.6	18.3	20.1	21.4	21.8	21.1	20.4	20.5	20.6	19.7	18.8	17.8	10.4	10.7	12	13.5	14.8	15.7	15.1	15.1	15.3	14.4	12.7	11.1	19.8333
456	2270560673	Mortoniodendron guatemalense	Standl. & Steyerm.	16.1167	-92.05	MEX	PRESERVED_SPECIMEN	322	Cwb	3	Tropical & Subtropical Coniferous Forests	1543	11	15	13	30	97	240	149	172	212	112	33	15	17.6	18.3	20.1	21.4	21.8	21.1	20.4	20.5	20.6	19.7	18.8	17.8	10.4	10.7	12	13.5	14.8	15.7	15.1	15.1	15.3	14.4	12.7	11.1	19.8333
457	3306428271	Mortoniodendron guatemalense	Standl. & Steyerm.	16.12500	-90.92500	MEX	PRESERVED_SPECIMEN	110	Af	1	Tropical & Subtropical Moist Broadleaf Forests	156	138	78	80	79	185	411	401	393	476	402	216	143	23.2	24	25.9	27.3	28.1	27.4	26.6	26.9	26.8	26.1	24.9	23.7	18.4	18.7	20	21.4	22.3	22.4	21.6	21.8	21.9	21.5	20.4	19	25.9083
458	1894621632	Mortoniodendron guatemalense	Standl. & Steyerm.	16.202917	-91.298306	MEX	PRESERVED_SPECIMEN	130	Am	1	Tropical & Subtropical Moist Broadleaf Forests	352	85	46	48	60	152	366	320	327	398	303	138	84	21.9	22.5	24.6	26	27	26.1	25.3	25.6	25.6	24.9	23.6	22.5	16.9	17	18.3	19.6	20.7	21	20.2	20.4	20.6	20.1	19	17.7	24.6208
459	2629652084	Mortoniodendron guatemalense	Standl. & Steyerm.	16.270833	-90.975555	MEX	PRESERVED_SPECIMEN	130	Am	1	Tropical & Subtropical Moist Broadleaf Forests	172	121	69	69	71	170	397	385	379	456	368	190	126	23	23.6	25.7	27	28	27.3	26.5	26.8	26.7	25.9	24.6	23.4	18.2	18.4	19.7	21.1	22	22.2	21.3	21.6	21.7	21.3	20.2	18.8	25.7083
460	3308539091	Mortoniodendron guatemalense	Standl. & Steyerm.	16.73300	-9.108300	MEX	PRESERVED_SPECIMEN	130	Am	1	Tropical & Subtropical Moist Broadleaf Forests	177	0	0	1	3	4	11	47	68	40	7	2	0	22.2	25.5	28.7	32.6	35.3	35.3	32.9	31.1	31.5	31.9	27.5	23.3	14.3	17.2	20.2	23.9	27.4	28.1	26.9	25.5	25.2	24.3	19.2	15.3	29.8167
461	1419224541	Mortoniodendron guatemalense	Standl. & Steyerm.	16.733333	-91.083333	MEX	PRESERVED_SPECIMEN	130	Am	1	Tropical & Subtropical Moist Broadleaf Forests	323	95	68	61	69	149	415	407	404	471	342	184	125	22	22.6	24.7	26.1	27.3	26.6	25.8	26	26	25.2	23.6	22.4	17	17.2	18.5	19.9	21	21.2	20.4	20.6	20.8	20.4	19	17.8	24.8542
462	1896068747	Mortoniodendron guatemalense	Standl. & Steyerm.	16.748333	-91.130833	MEX	PRESERVED_SPECIMEN	130	Am	1	Tropical & Subtropical Moist Broadleaf Forests	358	81	62	59	68	146	403	386	390	452	322	170	108	21.8	22.5	24.5	25.9	27.1	26.5	25.7	25.9	25.9	25	23.5	22.2	16.7	16.9	18.2	19.6	20.7	21	20.3	20.4	20.6	20.1	18.7	17.5	24.7042
463	1895757931	Mortoniodendron guatemalense	Standl. & Steyerm.	16.9325	-93.517056	MEX	PRESERVED_SPECIMEN	120	Aw	1	Tropical & Subtropical Moist Broadleaf Forests	1061	50	36	24	24	81	198	166	187	211	123	74	61	19	19.4	21.4	23.1	24.1	23.6	23.1	23.1	22.9	21.8	20.6	19.5	13.2	13.5	14.9	16.8	17.9	18	17.6	17.6	17.6	16.7	15.3	14	21.7917
464	1895757923	Mortoniodendron guatemalense	Standl. & Steyerm.	16.938889	-93.535278	MEX	PRESERVED_SPECIMEN	120	Aw	1	Tropical & Subtropical Moist Broadleaf Forests	1118	50	38	25	24	80	197	165	185	211	122	75	62	18.8	19.2	21.1	22.8	23.8	23.2	22.8	22.8	22.6	21.5	20.3	19.2	12.9	13.3	14.7	16.5	17.6	17.8	17.3	17.3	17.3	16.5	15.1	13.8	21.4917
465	1895757933	Mortoniodendron guatemalense	Standl. & Steyerm.	16.938889	-93.535167	MEX	PRESERVED_SPECIMEN	120	Aw	1	Tropical & Subtropical Moist Broadleaf Forests	1118	50	38	25	24	80	197	165	185	211	122	75	62	18.8	19.2	21.1	22.8	23.8	23.2	22.8	22.8	22.6	21.5	20.3	19.2	12.9	13.3	14.7	16.5	17.6	17.8	17.3	17.3	17.3	16.5	15.1	13.8	21.4917
466	1895757932	Mortoniodendron guatemalense	Standl. & Steyerm.	16.947944	-93.510556	MEX	PRESERVED_SPECIMEN	120	Aw	1	Tropical & Subtropical Moist Broadleaf Forests	822	63	43	29	28	90	208	177	201	231	141	87	67	19.9	20.3	22.4	24.2	25.3	24.7	24.2	24.2	23.9	22.8	21.5	20.3	14.2	14.5	15.9	17.9	19.1	19.2	18.8	18.8	18.7	17.8	16.4	15	22.8167
467	3306426556	Mortoniodendron guatemalense	Standl. & Steyerm.	17.028883	-91.2739	MEX	PRESERVED_SPECIMEN	130	Am	1	Tropical & Subtropical Moist Broadleaf Forests	176	93	69	63	69	145	383	355	369	449	329	174	116	22.4	23.2	25.2	26.9	28.2	27.4	26.5	26.7	26.7	25.7	24.2	22.9	17.3	17.7	18.9	20.4	21.6	21.8	21	21.1	21.3	20.7	19.4	18.1	25.4875
468	1895142549	Mortoniodendron guatemalense	Standl. & Steyerm.	17.028889	-91.273889	MEX	PRESERVED_SPECIMEN	130	Am	1	Tropical & Subtropical Moist Broadleaf Forests	176	93	69	63	69	145	383	355	369	449	329	174	116	22.4	23.2	25.2	26.9	28.2	27.4	26.5	26.7	26.7	25.7	24.2	22.9	17.3	17.7	18.9	20.4	21.6	21.8	21	21.1	21.3	20.7	19.4	18.1	25.4875
469	3306428929	Mortoniodendron guatemalense	Standl. & Steyerm.	17.029167	-91.2742	MEX	PRESERVED_SPECIMEN	130	Am	1	Tropical & Subtropical Moist Broadleaf Forests	176	93	69	63	69	145	383	355	369	449	329	174	116	22.4	23.2	25.2	26.9	28.2	27.4	26.5	26.7	26.7	25.7	24.2	22.9	17.3	17.7	18.9	20.4	21.6	21.8	21	21.1	21.3	20.7	19.4	18.1	25.4875
470	3306423540	Mortoniodendron guatemalense	Standl. & Steyerm.	17.030833	-91.2906	MEX	PRESERVED_SPECIMEN	130	Am	1	Tropical & Subtropical Moist Broadleaf Forests	178	92	71	64	69	144	381	351	366	446	327	174	119	22.4	23.2	25.2	26.9	28.2	27.4	26.5	26.7	26.7	25.7	24.2	22.9	17.3	17.7	18.9	20.4	21.6	21.8	21	21.1	21.3	20.7	19.4	18.1	25.5
471	1896068739	Mortoniodendron guatemalense	Standl. & Steyerm.	17.033611	-9.143500	MEX	PRESERVED_SPECIMEN	130	Am	1	Tropical & Subtropical Moist Broadleaf Forests	202	0	0	1	3	3	9	38	59	35	6	2	0	21.7	25	28.3	32.2	35	35.2	33.3	31.4	31.8	31.8	27.1	22.8	14	16.9	20	23.6	27.2	28.1	27.1	25.8	25.3	24.3	19.2	15.1	29.6375
472	1894688889	Mortoniodendron guatemalense	Standl. & Steyerm.	17.158333	-92.341667	MEX	PRESERVED_SPECIMEN	110	Af	1	Tropical & Subtropical Moist Broadleaf Forests	1307	77	67	59	74	144	290	232	279	356	246	130	101	17.1	17.9	19.7	21.3	22.3	21.7	21	21.2	21.1	20	18.7	17.7	12.2	12.8	14	15.6	16.8	17.1	16.5	16.6	16.6	15.7	14.2	13	19.975
473	1421399487	Mortoniodendron guatemalense	Standl. & Steyerm.	17.161111	-92.327222	MEX	PRESERVED_SPECIMEN	110	Af	1	Tropical & Subtropical Moist Broadleaf Forests	895	100	87	72	84	154	306	240	289	387	299	165	132	18.8	19.8	21.7	23.4	24.5	23.9	23.2	23.3	23.1	22	20.6	19.4	13.5	14.1	15.4	17	18.3	18.6	18	18.1	18.1	17.2	15.7	14.3	21.975
474	1895142476	Mortoniodendron guatemalense	Standl. & Steyerm.	17.161111	-92.329444	MEX	PRESERVED_SPECIMEN	110	Af	1	Tropical & Subtropical Moist Broadleaf Forests	895	100	87	72	84	154	306	240	289	387	299	165	132	18.8	19.8	21.7	23.4	24.5	23.9	23.2	23.3	23.1	22	20.6	19.4	13.5	14.1	15.4	17	18.3	18.6	18	18.1	18.1	17.2	15.7	14.3	21.975
475	2629474042	Mortoniodendron guatemalense	Standl. & Steyerm.	17.166667	-92.316667	MEX	PRESERVED_SPECIMEN	110	Af	1	Tropical & Subtropical Moist Broadleaf Forests	921	102	87	73	84	154	306	239	288	387	302	166	132	18.7	19.7	21.6	23.3	24.4	23.8	23.1	23.2	23	21.9	20.5	19.3	13.4	14.1	15.4	16.9	18.2	18.6	17.9	18	18	17.1	15.6	14.3	21.8667
476	1421399085	Mortoniodendron guatemalense	Standl. & Steyerm.	17.170556	-92.330278	MEX	PRESERVED_SPECIMEN	110	Af	1	Tropical & Subtropical Moist Broadleaf Forests	831	106	89	75	86	154	310	242	292	392	310	169	133	19	20.1	21.9	23.6	24.8	24.2	23.5	23.5	23.3	22.2	20.9	19.6	13.6	14.3	15.6	17.2	18.5	18.8	18.1	18.2	18.3	17.4	15.9	14.5	22.2167
477	1419223015	Mortoniodendron guatemalense	Standl. & Steyerm.	17.181944	-92.360556	MEX	PRESERVED_SPECIMEN	110	Af	1	Tropical & Subtropical Moist Broadleaf Forests	1063	97	84	69	82	151	298	235	285	379	286	154	127	18.4	19.4	21.2	22.9	24	23.4	22.7	22.8	22.6	21.5	20.1	19	13.3	13.9	15.2	16.7	18	18.3	17.6	17.7	17.7	16.8	15.4	14.1	21.4917
478	3308222358	Mortoniodendron guatemalense	Standl. & Steyerm.	17.21700	-94.58300	MEX	PRESERVED_SPECIMEN	110	Af	1	Tropical & Subtropical Moist Broadleaf Forests	103	181	131	87	61	127	412	494	580	559	425	294	236	21.6	22.4	24.7	26.8	28.4	27.6	26.9	26.9	26.6	25.4	23.7	22.2	17.6	17.6	18.8	20.5	22.3	22.6	22.4	22.5	22.3	21.3	19.7	18.3	25.2708
479	3307820038	Mortoniodendron guatemalense	Standl. & Steyerm.	17.23300	-94.68300	MEX	PRESERVED_SPECIMEN	110	Af	1	Tropical & Subtropical Moist Broadleaf Forests	113	160	115	79	56	116	387	497	582	549	392	260	208	21.5	22.4	24.7	26.9	28.5	27.6	26.8	26.8	26.5	25.3	23.6	22.1	17.5	17.7	19	20.7	22.4	22.5	22.3	22.4	22.2	21.1	19.6	18.2	25.2208
480	2270560106	Mortoniodendron guatemalense	Standl. & Steyerm.	17.2333	-92.3333	MEX	PRESERVED_SPECIMEN	110	Af	1	Tropical & Subtropical Moist Broadleaf Forests	834	120	101	81	89	157	313	247	299	400	322	187	148	19.1	20.1	22	23.7	24.9	24.3	23.5	23.6	23.4	22.3	20.9	19.7	13.9	14.6	15.8	17.4	18.7	19	18.3	18.4	18.5	17.5	16.1	14.8	22.2958
481	2807277877	Mortoniodendron guatemalense	Standl. & Steyerm.	17.23333	-94.68333	MEX	PRESERVED_SPECIMEN	110	Af	1	Tropical & Subtropical Moist Broadleaf Forests	113	160	115	79	56	116	387	497	582	549	392	260	208	21.5	22.4	24.7	26.9	28.5	27.6	26.8	26.8	26.5	25.3	23.6	22.1	17.5	17.7	19	20.7	22.4	22.5	22.3	22.4	22.2	21.1	19.6	18.2	25.2208
482	1895402741	Mortoniodendron guatemalense	Standl. & Steyerm.	17.233333	-94.683333	MEX	PRESERVED_SPECIMEN	110	Af	1	Tropical & Subtropical Moist Broadleaf Forests	113	160	115	79	56	116	387	497	582	549	392	260	208	21.5	22.4	24.7	26.9	28.5	27.6	26.8	26.8	26.5	25.3	23.6	22.1	17.5	17.7	19	20.7	22.4	22.5	22.3	22.4	22.2	21.1	19.6	18.2	25.2208
483	1893675778	Mortoniodendron guatemalense	Standl. & Steyerm.	17.243333	-94.611667	MEX	PRESERVED_SPECIMEN	110	Af	1	Tropical & Subtropical Moist Broadleaf Forests	72	186	132	87	60	124	415	508	605	575	437	307	236	21.4	22.4	24.8	26.9	28.6	27.7	27	27	26.6	25.4	23.7	22.1	17.5	17.6	18.9	20.7	22.5	22.7	22.5	22.6	22.4	21.3	19.7	18.3	25.3042
484	1893675783	Mortoniodendron guatemalense	Standl. & Steyerm.	17.250422	-92.299246	MEX	PRESERVED_SPECIMEN	110	Af	1	Tropical & Subtropical Moist Broadleaf Forests	756	126	106	84	91	157	317	251	305	405	333	194	157	19.3	20.4	22.2	23.9	25.2	24.6	23.8	23.9	23.7	22.5	21.2	20	14.2	14.9	16.1	17.6	19	19.3	18.6	18.7	18.7	17.9	16.4	15.1	22.5667
485	2629653966	Mortoniodendron guatemalense	Standl. & Steyerm.	17.251667	-94.599167	MEX	PRESERVED_SPECIMEN	110	Af	1	Tropical & Subtropical Moist Broadleaf Forests	86	186	136	89	61	126	415	506	598	567	440	306	237	21.4	22.4	24.8	26.9	28.5	27.7	26.9	27	26.6	25.4	23.6	22.1	17.5	17.6	18.8	20.6	22.4	22.6	22.4	22.5	22.3	21.3	19.7	18.3	25.2542
486	2629703645	Mortoniodendron guatemalense	Standl. & Steyerm.	17.2525	-94.612778	MEX	PRESERVED_SPECIMEN	110	Af	1	Tropical & Subtropical Moist Broadleaf Forests	77	184	133	88	60	124	414	508	604	572	434	300	235	21.4	22.4	24.8	26.9	28.6	27.7	27	27	26.6	25.4	23.6	22.1	17.5	17.6	18.9	20.7	22.5	22.7	22.5	22.6	22.3	21.3	19.7	18.3	25.2958
487	3308405028	Mortoniodendron guatemalense	Standl. & Steyerm.	17.25833	-94.31700	MEX	PRESERVED_SPECIMEN	110	Af	1	Tropical & Subtropical Moist Broadleaf Forests	129	172	137	88	80	142	421	443	489	557	428	289	231	21.7	22.4	24.8	26.9	28.4	27.6	26.9	27	26.6	25.4	23.7	22.1	17.5	17.6	18.7	20.5	22.1	22.5	22.2	22.3	22.2	21.2	19.7	18.3	25.2917
488	1896068730	Mortoniodendron guatemalense	Standl. & Steyerm.	17.258889	-94.585833	MEX	PRESERVED_SPECIMEN	110	Af	1	Tropical & Subtropical Moist Broadleaf Forests	92	190	136	90	61	128	416	505	594	563	438	300	241	21.4	22.3	24.7	26.8	28.5	27.7	26.9	26.9	26.6	25.4	23.6	22	17.5	17.6	18.8	20.6	22.4	22.6	22.4	22.5	22.3	21.3	19.7	18.3	25.2417
489	1896068734	Mortoniodendron guatemalense	Standl. & Steyerm.	17.268611	-94.622778	MEX	PRESERVED_SPECIMEN	110	Af	1	Tropical & Subtropical Moist Broadleaf Forests	93	175	130	86	59	123	408	507	597	563	421	286	229	21.3	22.3	24.7	26.9	28.5	27.6	26.9	26.9	26.5	25.3	23.6	22	17.5	17.6	18.9	20.7	22.5	22.6	22.4	22.5	22.3	21.3	19.6	18.2	25.2292
490	3308301233	Mortoniodendron guatemalense	Standl. & Steyerm.	17.28300	-94.5	MEX	PRESERVED_SPECIMEN	110	Af	1	Tropical & Subtropical Moist Broadleaf Forests	100	195	140	99	68	140	429	495	565	552	446	317	250	21.4	22.2	24.7	26.8	28.4	27.7	26.9	26.9	26.6	25.3	23.6	22	17.5	17.5	18.6	20.4	22.2	22.5	22.4	22.5	22.2	21.2	19.6	18.3	25.2083
491	1893304235	Mortoniodendron guatemalense	Standl. & Steyerm.	17.283333	-94.5	MEX	PRESERVED_SPECIMEN	110	Af	1	Tropical & Subtropical Moist Broadleaf Forests	100	195	140	99	68	140	429	495	565	552	446	317	250	21.4	22.2	24.7	26.8	28.4	27.7	26.9	26.9	26.6	25.3	23.6	22	17.5	17.5	18.6	20.4	22.2	22.5	22.4	22.5	22.2	21.2	19.6	18.3	25.2083
492	1896068744	Mortoniodendron guatemalense	Standl. & Steyerm.	17.284444	-94.503333	MEX	PRESERVED_SPECIMEN	110	Af	1	Tropical & Subtropical Moist Broadleaf Forests	96	190	139	98	67	139	427	497	568	551	446	313	246	21.4	22.2	24.7	26.8	28.4	27.7	26.9	26.9	26.6	25.3	23.6	22	17.4	17.5	18.6	20.4	22.2	22.6	22.4	22.5	22.3	21.3	19.6	18.3	25.2125
493	2629703646	Mortoniodendron guatemalense	Standl. & Steyerm.	17.284539	-94.636653	MEX	PRESERVED_SPECIMEN	110	Af	1	Tropical & Subtropical Moist Broadleaf Forests	98	168	124	83	58	121	401	506	591	555	413	279	218	21.3	22.3	24.7	26.9	28.5	27.6	26.9	26.9	26.5	25.3	23.6	22	17.5	17.7	19	20.8	22.5	22.6	22.4	22.5	22.2	21.2	19.7	18.3	25.2
494	1418340977	Mortoniodendron guatemalense	Standl. & Steyerm.	17.291667	-94.508333	MEX	PRESERVED_SPECIMEN	110	Af	1	Tropical & Subtropical Moist Broadleaf Forests	94	189	138	97	67	139	427	497	567	551	448	312	245	21.3	22.2	24.7	26.8	28.4	27.7	26.9	26.9	26.6	25.3	23.6	22	17.4	17.5	18.6	20.4	22.2	22.6	22.4	22.5	22.3	21.3	19.6	18.3	25.2083
495	1893304279	Mortoniodendron guatemalense	Standl. & Steyerm.	17.294444	-94.62500	MEX	PRESERVED_SPECIMEN	110	Af	1	Tropical & Subtropical Moist Broadleaf Forests	94	177	127	86	59	123	405	506	590	556	426	284	222	21.3	22.3	24.7	26.9	28.6	27.7	26.9	26.9	26.5	25.3	23.6	22	17.5	17.6	18.9	20.7	22.5	22.6	22.4	22.5	22.3	21.2	19.6	18.2	25.2292
496	1893417514	Mortoniodendron guatemalense	Standl. & Steyerm.	17.391667	-93.091667	MEX	PRESERVED_SPECIMEN	110	Af	1	Tropical & Subtropical Moist Broadleaf Forests	415	303	238	154	153	203	382	377	446	566	578	375	311	21.1	21.7	24	25.8	27.1	26.5	25.8	25.8	25.5	24.2	22.8	21.5	16	16.2	17.7	19.6	20.8	21	20.6	20.6	20.7	19.7	18.1	16.8	24.3208
497	3323504936	Mortoniodendron guatemalense	Standl. & Steyerm.	17.433333	-91.95	MEX	OCCURRENCE	110	Af	1	Tropical & Subtropical Moist Broadleaf Forests	499	138	106	84	87	150	315	252	308	404	348	204	163	20.9	22.3	23.9	25.6	27.1	26.4	25.6	25.6	25.3	24.3	23	21.7	15.9	16.9	17.9	19.2	20.8	20.9	20.2	20.3	20.2	19.6	18.2	16.9	24.325
498	1895142536	Mortoniodendron guatemalense	Standl. & Steyerm.	17.544444	-93.112222	MEX	PRESERVED_SPECIMEN	110	Af	1	Tropical & Subtropical Moist Broadleaf Forests	33	247	186	104	97	161	352	320	404	493	473	298	243	22.6	23.2	25.6	27.5	28.8	28.3	27.7	27.6	27.3	26	24.5	23.1	17.9	18.1	19.7	21.5	22.7	22.9	22.4	22.4	22.5	21.6	19.9	18.5	26.025
499	1893417517	Mortoniodendron guatemalense	Standl. & Steyerm.	17.558333	-93.091667	MEX	PRESERVED_SPECIMEN	110	Af	1	Tropical & Subtropical Moist Broadleaf Forests	64	248	194	111	102	166	359	326	413	504	485	306	256	22.5	23.1	25.5	27.5	28.8	28.3	27.6	27.6	27.3	26	24.4	23	17.8	18	19.6	21.4	22.6	22.8	22.3	22.3	22.4	21.5	19.8	18.4	25.9667
500	1894548758	Mortoniodendron guatemalense	Standl. & Steyerm.	17.584722	-91.456944	MEX	PRESERVED_SPECIMEN	110	Af	1	Tropical & Subtropical Moist Broadleaf Forests	50	100	76	57	62	131	270	200	241	327	269	161	117	23.5	24.5	26.6	28.6	29.8	28.9	28.2	28.1	27.9	26.8	25.4	24	18.1	18.6	19.9	21.5	22.9	23	22.4	22.3	22.5	21.8	20.3	18.7	26.8542
501	1896068745	Mortoniodendron guatemalense	Standl. & Steyerm.	17.732778	-93.087778	MEX	PRESERVED_SPECIMEN	110	Af	1	Tropical & Subtropical Moist Broadleaf Forests	13	194	121	73	64	106	282	261	315	387	367	208	177	22.8	23.4	25.8	27.8	29.1	28.6	28	28	27.6	26.4	24.8	23.4	18.1	18.2	19.8	21.5	22.7	23	22.5	22.6	22.7	21.9	20.2	18.6	26.3042
502	1893675784	Mortoniodendron guatemalense	Standl. & Steyerm.	17.771389	-94.645556	MEX	PRESERVED_SPECIMEN	130	Am	14	Mangroves	22	91	61	40	36	86	294	346	380	404	292	168	136	21.9	22.7	25	27.4	28.8	28.1	27.4	27.4	27.1	25.8	24.4	22.6	17.7	17.8	19.5	21.4	22.7	22.9	22.7	22.8	22.6	21.6	20.1	18.5	25.7208
503	3307844139	Mortoniodendron guatemalense	Standl. & Steyerm.	17.93300	-96.5	MEX	PRESERVED_SPECIMEN	331	Cfa	1	Tropical & Subtropical Moist Broadleaf Forests	1012	122	99	90	97	172	544	683	637	642	393	228	158	19.2	20.1	22.8	24.9	25.7	25	23.7	23.9	23.8	22.6	21	19.7	12.8	13.2	15.8	18	19.3	19	18.2	18.1	18.2	17.1	14.9	13.6	22.6958
504	3307823502	Mortoniodendron guatemalense	Standl. & Steyerm.	17.95	-96.55	MEX	PRESERVED_SPECIMEN	110	Af	1	Tropical & Subtropical Moist Broadleaf Forests	727	106	87	83	88	155	507	621	534	561	352	190	143	19.2	20.2	23	25.2	26.1	25.4	24.2	24.4	24.2	23	21.1	19.8	13.1	13.7	16.2	18.4	19.8	19.6	18.7	18.7	18.8	17.6	15.3	14	22.9833
505	3307831286	Mortoniodendron guatemalense	Standl. & Steyerm.	17.98300	-96.55	MEX	PRESERVED_SPECIMEN	110	Af	1	Tropical & Subtropical Moist Broadleaf Forests	526	81	68	65	78	139	459	567	509	492	284	151	118	19.8	20.7	23.5	25.8	26.9	26.2	25	25.2	25.1	23.8	21.8	20.5	14.2	14.7	17	19.3	20.7	20.6	19.7	19.8	19.9	18.7	16.4	15.1	23.6875
506	2629539958	Mortoniodendron guatemalense	Standl. & Steyerm.	18.4	-95.15	MEX	PRESERVED_SPECIMEN	130	Am	1	Tropical & Subtropical Moist Broadleaf Forests	397	71	37	32	25	77	235	288	268	344	303	157	105	21.1	21.7	24.4	26.6	28	27.2	26.2	26.1	25.9	24.6	23.3	21.7	16.8	16.8	18.7	20.6	22.2	22.4	21.9	21.7	21.6	20.4	19	17.5	24.75
507	2629718692	Mortoniodendron guatemalense	Standl. & Steyerm.	18.413056	-95.018611	MEX	PRESERVED_SPECIMEN	110	Af	1	Tropical & Subtropical Moist Broadleaf Forests	342	71	38	32	22	66	238	280	262	334	284	146	124	20.9	21.5	23.8	25.9	27.4	27	26.2	26.2	25.9	24.6	23.3	21.6	17.2	17.2	19.3	21.2	22.7	22.7	22.2	22.1	22	20.9	19.5	18	24.5292
508	1419201712	Mortoniodendron guatemalense	Standl. & Steyerm.	18.417622	-95.018278	MEX	PRESERVED_SPECIMEN	110	Af	1	Tropical & Subtropical Moist Broadleaf Forests	344	75	38	33	22	66	239	281	263	337	292	151	126	21	21.5	23.9	25.9	27.4	27	26.2	26.2	26	24.6	23.3	21.6	17.2	17.2	19.2	21.2	22.7	22.7	22.2	22.1	22	20.8	19.5	17.9	24.55
509	2629584512	Mortoniodendron guatemalense	Standl. & Steyerm.	18.424936	-95.014947	MEX	PRESERVED_SPECIMEN	110	Af	1	Tropical & Subtropical Moist Broadleaf Forests	436	79	39	33	20	64	240	281	260	319	274	152	124	20.7	21.2	23.5	25.5	27	26.6	25.7	25.7	25.6	24.3	23	21.3	16.8	16.9	18.8	20.7	22.2	22.2	21.7	21.7	21.6	20.4	19.1	17.6	24.1917
510	3308025830	Mortoniodendron guatemalense	Standl. & Steyerm.	18.48472	-95.06472	MEX	PRESERVED_SPECIMEN	110	Af	1	Tropical & Subtropical Moist Broadleaf Forests	392	91	49	37	26	71	248	291	273	366	328	179	148	21.1	21.5	23.9	25.8	27.3	26.9	26	26	25.8	24.5	23.2	21.6	16.7	16.8	18.6	20.6	22.1	22.3	21.8	21.7	21.6	20.4	19	17.4	24.4708
511	1421374533	Mortoniodendron guatemalense	Standl. & Steyerm.	18.484722	-95.064722	MEX	PRESERVED_SPECIMEN	110	Af	1	Tropical & Subtropical Moist Broadleaf Forests	392	91	49	37	26	71	248	291	273	366	328	179	148	21.1	21.5	23.9	25.8	27.3	26.9	26	26	25.8	24.5	23.2	21.6	16.7	16.8	18.6	20.6	22.1	22.3	21.8	21.7	21.6	20.4	19	17.4	24.4708
512	2629649698	Mortoniodendron guatemalense	Standl. & Steyerm.	18.484722	-95.073055	MEX	PRESERVED_SPECIMEN	130	Am	1	Tropical & Subtropical Moist Broadleaf Forests	530	90	50	38	24	71	255	301	281	352	311	169	137	20.6	21	23.3	25.2	26.7	26.2	25.4	25.4	25.2	23.9	22.6	21.1	16.2	16.2	18	19.9	21.4	21.6	21.2	21	21	19.8	18.4	16.9	23.8917
513	2629602553	Mortoniodendron guatemalense	Standl. & Steyerm.	18.490278	-95.015555	MEX	PRESERVED_SPECIMEN	130	Am	1	Tropical & Subtropical Moist Broadleaf Forests	21	101	60	47	34	68	272	311	311	447	387	216	212	22	22.6	24.9	27	28.6	28.2	27.4	27.4	27.1	25.8	24.6	22.6	17.8	17.9	19.8	21.8	23.3	23.6	23	23	22.8	21.6	20.3	18.5	25.6792
514	1893675773	Mortoniodendron guatemalense	Standl. & Steyerm.	18.501667	-95.033333	MEX	PRESERVED_SPECIMEN	130	Am	14	Mangroves	12	95	56	45	34	69	271	311	312	449	384	210	206	22.1	22.6	24.9	27	28.5	28.2	27.4	27.5	27.1	25.8	24.6	22.7	17.9	18	19.9	21.9	23.4	23.6	23.1	23.1	22.9	21.7	20.4	18.6	25.7042
515	2629523140	Mortoniodendron guatemalense	Standl. & Steyerm.	18.5075	-95.032778	MEX	PRESERVED_SPECIMEN	130	Am	14	Mangroves	12	95	56	45	34	69	271	311	312	449	384	210	206	22.1	22.6	24.9	27	28.5	28.2	27.4	27.5	27.1	25.8	24.6	22.7	17.9	18	19.9	21.9	23.4	23.6	23.1	23.1	22.9	21.7	20.4	18.6	25.7042
516	2629475012	Mortoniodendron guatemalense	Standl. & Steyerm.	18.516667	-95.016667	MEX	PRESERVED_SPECIMEN	130	Am	14	Mangroves	9	99	59	46	35	69	275	315	316	455	390	219	211	22.3	22.7	24.9	27	28.6	28.3	27.5	27.6	27.2	26	24.8	22.9	18.2	18.3	20.2	22.2	23.7	23.8	23.3	23.3	23.1	22	20.7	18.9	25.8208
517	3307676110	Mortoniodendron guatemalense	Standl. & Steyerm.	18.51700	-95.01700	MEX	PRESERVED_SPECIMEN	130	Am	14	Mangroves	9	99	59	46	35	69	275	315	316	455	390	219	211	22.3	22.7	24.9	27	28.6	28.3	27.5	27.6	27.2	26	24.8	22.9	18.2	18.3	20.2	22.2	23.7	23.8	23.3	23.3	23.1	22	20.7	18.9	25.8208
518	1896068733	Mortoniodendron guatemalense	Standl. & Steyerm.	18.541667	-95.060278	MEX	PRESERVED_SPECIMEN	130	Am	1	Tropical & Subtropical Moist Broadleaf Forests	60	100	58	44	35	69	267	309	310	454	392	219	206	22	22.4	24.7	26.8	28.4	28	27.2	27.3	27	25.7	24.4	22.5	17.6	17.7	19.6	21.6	23.2	23.4	22.9	22.8	22.7	21.5	20.2	18.3	25.5417
519	1893675770	Mortoniodendron guatemalense	Standl. & Steyerm.	18.558333	-95.208333	MEX	PRESERVED_SPECIMEN	332	Cfb	1	Tropical & Subtropical Moist Broadleaf Forests	1451	122	82	67	50	100	386	461	450	506	386	233	178	16.5	16.9	18.9	20.6	21.7	21	20.3	20.3	20.2	19.1	17.9	17	12.2	12.3	13.9	15.6	16.9	16.9	16.6	16.5	16.5	15.4	13.9	13.2	19.1917
520	2270559143	Mortoniodendron guatemalense	Standl. & Steyerm.	18.56667	-95.06667	MEX	PRESERVED_SPECIMEN	130	Am	1	Tropical & Subtropical Moist Broadleaf Forests	127	99	57	43	35	71	265	309	308	454	387	215	200	21.8	22.2	24.6	26.6	28.1	27.7	27	27	26.7	25.5	24.2	22.4	17.5	17.6	19.6	21.5	23.1	23.2	22.7	22.6	22.5	21.4	20.1	18.3	25.3375
521	3307792758	Mortoniodendron guatemalense	Standl. & Steyerm.	18.56700	-95.06700	MEX	PRESERVED_SPECIMEN	130	Am	1	Tropical & Subtropical Moist Broadleaf Forests	127	99	57	43	35	71	265	309	308	454	387	215	200	21.8	22.2	24.6	26.6	28.1	27.7	27	27	26.7	25.5	24.2	22.4	17.5	17.6	19.6	21.5	23.1	23.2	22.7	22.6	22.5	21.4	20.1	18.3	25.3375
522	2807388294	Mortoniodendron guatemalense	Standl. & Steyerm.	18.56889	-95.06722	MEX	PRESERVED_SPECIMEN	130	Am	1	Tropical & Subtropical Moist Broadleaf Forests	127	99	57	43	35	71	265	309	308	454	387	215	200	21.8	22.2	24.6	26.6	28.1	27.7	27	27	26.7	25.5	24.2	22.4	17.5	17.6	19.6	21.5	23.1	23.2	22.7	22.6	22.5	21.4	20.1	18.3	25.3375
523	1896068741	Mortoniodendron guatemalense	Standl. & Steyerm.	18.573056	-95.257778	MEX	PRESERVED_SPECIMEN	130	Am	1	Tropical & Subtropical Moist Broadleaf Forests	654	101	62	45	33	82	286	347	327	416	354	207	154	19.5	20	22.3	24.3	25.7	25.1	24.3	24.3	24.1	22.8	21.5	20.1	15.1	15.2	17.2	19.1	20.6	20.6	20.1	20	20	18.7	17.2	15.9	22.825
524	1895142513	Mortoniodendron guatemalense	Standl. & Steyerm.	18.57500	-95.07500	MEX	PRESERVED_SPECIMEN	130	Am	1	Tropical & Subtropical Moist Broadleaf Forests	127	99	57	43	35	71	265	309	308	454	387	215	200	21.8	22.2	24.6	26.6	28.1	27.7	27	27	26.7	25.5	24.2	22.4	17.5	17.6	19.6	21.5	23.1	23.2	22.7	22.6	22.5	21.4	20.1	18.3	25.3375
525	2629523596	Mortoniodendron guatemalense	Standl. & Steyerm.	18.576111	-95.066667	MEX	PRESERVED_SPECIMEN	110	Af	1	Tropical & Subtropical Moist Broadleaf Forests	160	97	56	43	34	72	265	308	306	449	381	208	194	21.8	22.2	24.5	26.5	28	27.6	26.9	26.9	26.7	25.5	24.2	22.4	17.5	17.5	19.5	21.5	23	23.2	22.7	22.6	22.5	21.4	20	18.3	25.2583
526	2629523600	Mortoniodendron guatemalense	Standl. & Steyerm.	18.580278	-95.079444	MEX	PRESERVED_SPECIMEN	110	Af	1	Tropical & Subtropical Moist Broadleaf Forests	336	97	54	40	31	73	258	302	292	414	352	193	178	21.3	21.7	24	25.9	27.4	27	26.3	26.3	26	24.8	23.5	21.9	17.1	17.1	19.1	20.9	22.4	22.6	22.1	22	21.9	20.8	19.5	17.8	24.6833
527	3308261199	Mortoniodendron guatemalense	Standl. & Steyerm.	18.58300	-95.08300	MEX	PRESERVED_SPECIMEN	110	Af	1	Tropical & Subtropical Moist Broadleaf Forests	336	97	54	40	31	73	258	302	292	414	352	193	178	21.3	21.7	24	25.9	27.4	27	26.3	26.3	26	24.8	23.5	21.9	17.1	17.1	19.1	20.9	22.4	22.6	22.1	22	21.9	20.8	19.5	17.8	24.6833
528	1260713470	Mortoniodendron guatemalense	Standl. & Steyerm.	18.58333	-95.06666	MEX	PRESERVED_SPECIMEN	130	Am	1	Tropical & Subtropical Moist Broadleaf Forests	42	96	56	44	35	69	270	314	316	461	388	212	205	22.1	22.5	24.8	26.8	28.4	28	27.3	27.4	27.1	25.9	24.6	22.7	17.8	17.9	19.8	21.8	23.3	23.5	23	23	22.8	21.7	20.4	18.5	25625
529	2629711633	Mortoniodendron guatemalense	Standl. & Steyerm.	18.583333	-95.066667	MEX	PRESERVED_SPECIMEN	110	Af	1	Tropical & Subtropical Moist Broadleaf Forests	160	97	56	43	34	72	265	308	306	449	381	208	194	21.8	22.2	24.5	26.5	28	27.6	26.9	26.9	26.7	25.5	24.2	22.4	17.5	17.5	19.5	21.5	23	23.2	22.7	22.6	22.5	21.4	20	18.3	25.2583
530	1320770705	Mortoniodendron guatemalense	Standl. & Steyerm.	18.5844	-95.0925	MEX	PRESERVED_SPECIMEN	110	Af	1	Tropical & Subtropical Moist Broadleaf Forests	221	105	59	42	34	73	260	305	300	446	395	209	194	21.3	21.8	24.1	26.1	27.7	27.3	26.5	26.5	26.2	25	23.7	21.9	17.1	17.2	19.2	21.2	22.7	22.8	22.3	22.2	22.1	20.9	19.6	17.9	24.8542
531	3308102346	Mortoniodendron guatemalense	Standl. & Steyerm.	18.5845	-95.0924	MEX	PRESERVED_SPECIMEN	110	Af	1	Tropical & Subtropical Moist Broadleaf Forests	221	105	59	42	34	73	260	305	300	446	395	209	194	21.3	21.8	24.1	26.1	27.7	27.3	26.5	26.5	26.2	25	23.7	21.9	17.1	17.2	19.2	21.2	22.7	22.8	22.3	22.2	22.1	20.9	19.6	17.9	24.8542
532	1893675775	Mortoniodendron guatemalense	Standl. & Steyerm.	18.58500	-95.07	MEX	PRESERVED_SPECIMEN	110	Af	1	Tropical & Subtropical Moist Broadleaf Forests	129	100	57	43	35	71	267	310	309	456	384	204	200	21.8	22.2	24.5	26.6	28.1	27.7	27	27	26.7	25.5	24.3	22.4	17.6	17.6	19.6	21.6	23.1	23.2	22.8	22.7	22.6	21.5	20.2	18.3	25.3375
533	1419202263	Mortoniodendron guatemalense	Standl. & Steyerm.	18.586272	-95.066953	MEX	PRESERVED_SPECIMEN	110	Af	1	Tropical & Subtropical Moist Broadleaf Forests	129	100	57	43	35	71	267	310	309	456	384	204	200	21.8	22.2	24.5	26.6	28.1	27.7	27	27	26.7	25.5	24.3	22.4	17.6	17.6	19.6	21.6	23.1	23.2	22.8	22.7	22.6	21.5	20.2	18.3	25.3375
534	2629740051	Mortoniodendron guatemalense	Standl. & Steyerm.	18.588611	-95.076389	MEX	PRESERVED_SPECIMEN	110	Af	1	Tropical & Subtropical Moist Broadleaf Forests	215	100	57	42	34	72	262	306	301	443	376	201	190	21.5	22	24.3	26.3	27.8	27.4	26.7	26.7	26.4	25.2	23.9	22.2	17.4	17.4	19.4	21.3	22.8	23	22.5	22.4	22.3	21.1	19.8	18.1	25.0375
535	2629737510	Mortoniodendron guatemalense	Standl. & Steyerm.	18.591667	-95.087778	MEX	PRESERVED_SPECIMEN	110	Af	1	Tropical & Subtropical Moist Broadleaf Forests	179	97	58	42	34	72	263	308	305	452	387	203	195	21.5	22	24.3	26.3	27.9	27.5	26.7	26.7	26.5	25.2	23.9	22.2	17.3	17.4	19.4	21.4	22.9	23	22.5	22.4	22.3	21.2	19.8	18.1	25.0583
536	3307996351	Mortoniodendron guatemalense	Standl. & Steyerm.	18.6	-95.1	MEX	PRESERVED_SPECIMEN	110	Af	1	Tropical & Subtropical Moist Broadleaf Forests	189	103	58	42	35	72	262	307	304	452	391	211	194	21.4	21.9	24.2	26.2	27.8	27.4	26.6	26.6	26.4	25.1	23.8	22	17.2	17.3	19.3	21.3	22.8	22.9	22.4	22.3	22.2	21	19.7	18	24.9708
537	1893417478	Mortoniodendron guatemalense	Standl. & Steyerm.	18.6	-95.066667	MEX	PRESERVED_SPECIMEN	130	Am	1	Tropical & Subtropical Moist Broadleaf Forests	56	96	59	45	36	69	270	313	316	463	391	204	209	21.9	22.4	24.7	26.7	28.3	27.9	27.2	27.2	27	25.8	24.5	22.6	17.7	17.8	19.8	21.8	23.3	23.4	23	22.9	22.8	21.7	20.4	18.5	25.5292
538	1896068750	Mortoniodendron guatemalense	Standl. & Steyerm.	18.603611	-95.106944	MEX	PRESERVED_SPECIMEN	130	Am	1	Tropical & Subtropical Moist Broadleaf Forests	144	101	59	43	35	71	262	309	308	460	398	212	199	21.5	22	24.3	26.3	27.9	27.5	26.8	26.8	26.5	25.2	23.9	22.1	17.2	17.3	19.4	21.3	22.9	23	22.5	22.4	22.3	21.1	19.7	18	25.0625
539	2629699969	Mortoniodendron guatemalense	Standl. & Steyerm.	18.619444	-95.088889	MEX	PRESERVED_SPECIMEN	130	Am	1	Tropical & Subtropical Moist Broadleaf Forests	106	95	56	42	35	71	267	313	314	463	385	199	196	21.8	22.2	24.5	26.6	28.1	27.7	27	27	26.8	25.5	24.3	22.4	17.6	17.6	19.7	21.6	23.1	23.3	22.8	22.7	22.6	21.5	20.2	18.3	25.3333
540	2629770002	Mortoniodendron guatemalense	Standl. & Steyerm.	18.821639	-97.109639	MEX	PRESERVED_SPECIMEN	322	Cwb	3	Tropical & Subtropical Coniferous Forests	1568	44	30	33	55	97	244	239	225	268	127	58	46	15.1	16	18.5	20.3	21.1	20.5	19.4	19.6	19.5	18.3	16.7	15.4	8.3	9	11.1	13.2	14.3	14.4	13.5	13.5	13.7	12.3	10.4	9	18.3708
541	1893675782	Mortoniodendron guatemalense	Standl. & Steyerm.	19.431667	-96.398333	MEX	PRESERVED_SPECIMEN	120	Aw	2	Tropical & Subtropical Dry Broadleaf Forests	20	13	7	11	14	39	213	263	222	213	72	33	15	21.6	22.2	24.3	26	27.6	27.3	26.5	26.7	26.6	25.6	23.9	22.3	14.6	15.1	17.1	19	20.8	20.7	19.7	19.8	19.7	18.7	17	15.4	25.0542
542	1893675786	Mortoniodendron guatemalense	Standl. & Steyerm.	19.866111	-96.776944	MEX	PRESERVED_SPECIMEN	331	Cfa	1	Tropical & Subtropical Moist Broadleaf Forests	471	80	86	77	81	94	193	224	197	310	223	160	110	18.1	18.9	21.2	23.5	25.3	25.5	24.7	24.8	24.5	23.1	20.9	19.5	14.1	14.6	16.7	18.7	20.9	21.3	20.6	20.4	20.3	19	16.7	16.2	22.5125
543	1893304201	Mortoniodendron guatemalense	Standl. & Steyerm.	19.866667	-96.770833	MEX	PRESERVED_SPECIMEN	110	Af	1	Tropical & Subtropical Moist Broadleaf Forests	382	76	84	74	80	91	187	221	194	304	219	156	108	18.6	19.3	21.7	23.9	25.8	26	25.2	25.3	25	23.6	21.4	19.9	14.5	14.9	17	19	21.2	21.7	21	20.8	20.7	19.4	17	16.4	22.9792
544	2629733167	Mortoniodendron guatemalense	Standl. & Steyerm.	19.866667	-96.766667	MEX	PRESERVED_SPECIMEN	110	Af	1	Tropical & Subtropical Moist Broadleaf Forests	382	76	84	74	80	91	187	221	194	304	219	156	108	18.6	19.3	21.7	23.9	25.8	26	25.2	25.3	25	23.6	21.4	19.9	14.5	14.9	17	19	21.2	21.7	21	20.8	20.7	19.4	17	16.4	22.9792
545	3308468408	Mortoniodendron guatemalense	Standl. & Steyerm.	19.86700	-96.75	MEX	PRESERVED_SPECIMEN	110	Af	1	Tropical & Subtropical Moist Broadleaf Forests	331	73	77	68	73	85	186	218	192	295	205	144	105	18.9	19.6	22	24.1	26.1	26.3	25.5	25.6	25.4	23.9	21.6	20.2	14.6	15	17.1	19.1	21.4	21.9	21.2	20.9	20.9	19.6	17.2	16.5	23.2667
546	1421372308	Mortoniodendron guatemalense	Standl. & Steyerm.	19.868889	-96.766667	MEX	PRESERVED_SPECIMEN	110	Af	1	Tropical & Subtropical Moist Broadleaf Forests	382	76	84	74	80	91	187	221	194	304	219	156	108	18.6	19.3	21.7	23.9	25.8	26	25.2	25.3	25	23.6	21.4	19.9	14.5	14.9	17	19	21.2	21.7	21	20.8	20.7	19.4	17	16.4	22.9792
547	1253695162	Mortoniodendron guatemalense	Standl. & Steyerm.	8.47500	-83.583333	CRI	PRESERVED_SPECIMEN	110	Af	1	Tropical & Subtropical Moist Broadleaf Forests	86	52	62	92	177	462	364	308	363	453	693	381	120	25.5	25.7	27	27.3	26.8	26	26.2	25.8	25.5	25.3	25	25.1	19.8	19.7	21.3	22	22	21.4	21.5	21.1	20.9	20.8	20.4	19.8	25.9083
548	1258981192	Mortoniodendron guatemalense	Standl. & Steyerm.	8.53111	-81.14138	PAN	PRESERVED_SPECIMEN	130	Am	1	Tropical & Subtropical Moist Broadleaf Forests	689	341	201	33	154	368	319	279	314	310	415	370	394	22.1	22.3	23	23.5	23.4	22.8	22.8	22.8	22.6	22.5	22.3	22.3	17.7	17.7	18.4	19.2	19.4	19.2	19	19	18.6	18.7	18.6	18.2	22.7
549	3885620341	Mortoniodendron guatemalense	Standl. & Steyerm.	8.683333	-83.25	CRI	OCCURRENCE	130	Am	1	Tropical & Subtropical Moist Broadleaf Forests	451	23	13	65	185	345	298	232	374	419	652	347	110	23.9	24.1	25.3	25.5	25.1	24.4	24.5	24.1	23.8	23.6	23.4	23.5	18.1	18.1	19.4	20.2	20.2	19.9	19.9	19.4	19.1	19.1	18.9	18.2	24.2625
550	1321328382	Mortoniodendron guatemalense	Standl. & Steyerm.	8.7	-80.6	PAN	PRESERVED_SPECIMEN	130	Am	1	Tropical & Subtropical Moist Broadleaf Forests	423	320	106	12	89	242	310	248	281	313	342	322	423	24.1	24.4	25.3	25.8	25.6	24.7	25	24.7	24.5	24.2	24.1	24.1	20.4	20.5	21.4	22	21.9	21.2	21.4	21	20.5	20.5	20.6	20.4	24.7167
551	1259075690	Mortoniodendron guatemalense	Standl. & Steyerm.	8.778889	-80.531667	PAN	PRESERVED_SPECIMEN	110	Af	1	Tropical & Subtropical Moist Broadleaf Forests	203	225	114	39	232	356	320	249	329	307	355	331	426	25.5	25.8	26.8	27.2	27	26.1	26.5	26.1	25.7	25.4	25.2	25.2	21.9	22.1	23	23.5	23.3	22.5	23	22.3	21.7	21.6	21.7	21.6	26.025
552	3308534728	Mortoniodendron guatemalense	Standl. & Steyerm.	8.78300	-80.46700	PAN	PRESERVED_SPECIMEN	130	Am	1	Tropical & Subtropical Moist Broadleaf Forests	228	232	99	36	124	305	313	274	274	356	361	331	433	25.4	25.7	26.7	27.2	26.9	26.1	26.5	26.1	25.6	25.3	25.2	25.1	21.9	22.1	23	23.5	23.3	22.5	23	22.3	21.6	21.5	21.7	21.6	25.9792
553	1322518897	Mortoniodendron guatemalense	Standl. & Steyerm.	8.7833	-80.4667	PAN	PRESERVED_SPECIMEN	130	Am	1	Tropical & Subtropical Moist Broadleaf Forests	228	232	99	36	124	305	313	274	274	356	361	331	433	25.4	25.7	26.7	27.2	26.9	26.1	26.5	26.1	25.6	25.3	25.2	25.1	21.9	22.1	23	23.5	23.3	22.5	23	22.3	21.6	21.5	21.7	21.6	25.9792
554	4031741282	Mortoniodendron guatemalense	Standl. & Steyerm.	8.830556	-82.185833	PAN	PRESERVED_SPECIMEN	110	Af	1	Tropical & Subtropical Moist Broadleaf Forests	423	249	155	61	196	285	320	302	303	473	403	303	301	23.1	23.5	24.3	24.7	24.7	24.1	24.1	24	23.9	23.8	23.4	23.2	18.9	18.9	19.9	20.5	20.8	20.5	20.3	20.1	20	19.9	19.8	19.1	23.9042
555	1228145591	Mortoniodendron guatemalense	Standl. & Steyerm.	8.8333	-82.1667	PAN	PRESERVED_SPECIMEN	110	Af	1	Tropical & Subtropical Moist Broadleaf Forests	471	241	148	72	180	257	316	297	298	467	400	307	297	23	23.3	24.2	24.6	24.5	24	23.9	23.8	23.7	23.6	23.3	23	18.7	18.7	19.7	20.3	20.6	20.3	20.1	19.9	19.8	19.7	19.7	18.9	23.7333
556	1322813584	Mortoniodendron guatemalense	Standl. & Steyerm.	8.8375	-80.6253	PAN	PRESERVED_SPECIMEN	110	Af	1	Tropical & Subtropical Moist Broadleaf Forests	151	231	119	22	177	232	310	294	335	298	357	340	444	25.5	25.8	26.8	27.2	27	26.1	26.5	26.1	25.7	25.3	25.3	25.3	22	22.3	23.1	23.7	23.4	22.6	23.1	22.4	21.8	21.6	21.8	21.8	26.0458
557	1257591951	Mortoniodendron guatemalense	Standl. & Steyerm.	8.8375	-80.625278	PAN	PRESERVED_SPECIMEN	110	Af	1	Tropical & Subtropical Moist Broadleaf Forests	151	231	119	22	177	232	310	294	335	298	357	340	444	25.5	25.8	26.8	27.2	27	26.1	26.5	26.1	25.7	25.3	25.3	25.3	22	22.3	23.1	23.7	23.4	22.6	23.1	22.4	21.8	21.6	21.8	21.8	26.0458
558	4031566505	Mortoniodendron guatemalense	Standl. & Steyerm.	8.976945	-82.243611	PAN	PRESERVED_SPECIMEN	110	Af	1	Tropical & Subtropical Moist Broadleaf Forests	297	172	151	112	180	277	269	313	302	345	362	292	232	23.8	24.1	24.9	25.3	25.3	24.8	24.7	24.7	24.7	24.5	24.3	23.9	19.7	19.7	20.6	21.3	21.5	21.2	21	21	20.8	20.8	20.7	19.9	24.6083
559	1318032685	Mortoniodendron guatemalense	Standl. & Steyerm.	9.2111	-79.6189	PAN	PRESERVED_SPECIMEN	130	Am	1	Tropical & Subtropical Moist Broadleaf Forests	77	46	25	14	134	413	322	273	312	267	335	349	143	26	26.6	27.4	27.9	27.4	26.5	26.9	26.4	26	26	25.6	25.6	23.2	23.6	24.4	24.8	24.1	23.2	23.9	23.2	22.4	22.5	22.6	22.6	26.5042
560	3308423777	Mortoniodendron guatemalense	Standl. & Steyerm.	9.33300	-79.75	PAN	PRESERVED_SPECIMEN	130	Am	1	Tropical & Subtropical Moist Broadleaf Forests	144	30	18	36	107	299	291	409	405	313	383	420	169	25.5	26	26.8	27.3	26.9	26.1	26.4	26	25.6	25.6	25.2	25.1	22.8	23.2	24	24.4	23.7	22.9	23.5	22.9	22.1	22.2	22.3	22.2	26.0417
561	1321458198	Mortoniodendron guatemalense	Standl. & Steyerm.	9.3333	-79.75	PAN	PRESERVED_SPECIMEN	130	Am	1	Tropical & Subtropical Moist Broadleaf Forests	144	30	18	36	107	299	291	409	405	313	383	420	169	25.5	26	26.8	27.3	26.9	26.1	26.4	26	25.6	25.6	25.2	25.1	22.8	23.2	24	24.4	23.7	22.9	23.5	22.9	22.1	22.2	22.3	22.2	26.0417
562	1317257181	Mortoniodendron guatemalense	Standl. & Steyerm.	9.4167	-79.6167	PAN	PRESERVED_SPECIMEN	130	Am	1	Tropical & Subtropical Moist Broadleaf Forests	562	58	36	26	114	309	321	273	299	285	324	358	228	23.2	23.6	24.5	25.1	24.7	23.9	24.1	23.7	23.4	23.2	22.9	22.9	20.3	20.6	21.6	22.1	21.5	20.7	21.1	20.6	19.9	19.8	20	19.8	23.7708
563	1253706236	Mortoniodendron guatemalense	Standl. & Steyerm.	9.67500	-83.022222	CRI	PRESERVED_SPECIMEN	110	Af	1	Tropical & Subtropical Moist Broadleaf Forests	170	173	155	142	207	277	334	399	405	226	251	264	246	25	25.4	26.4	26.9	26.6	25.8	26	25.7	25.3	25.2	24.8	24.7	20.4	20.6	21.6	22.4	22.3	21.7	22	21.5	21	21	20.8	20.4	25.65
564	45598744	Mortoniodendron guatemalense	Standl. & Steyerm.	9.69	-84.38	CRI	PRESERVED_SPECIMEN	130	Am	1	Tropical & Subtropical Moist Broadleaf Forests	317	25	18	25	107	341	344	305	348	442	497	230	129	24.5	24.9	26	26.3	25.7	25	25.1	24.8	24.4	24.3	24.1	24.1	18.9	19.1	20.1	20.7	20.7	20.3	20.4	19.8	19.5	19.6	19.4	19	24.9333
565	1253876673	Mortoniodendron guatemalense	Standl. & Steyerm.	9.693056	-84.377222	CRI	PRESERVED_SPECIMEN	130	Am	1	Tropical & Subtropical Moist Broadleaf Forests	435	13	19	20	128	310	355	300	398	445	387	360	100	23.9	24.3	25.3	25.7	25	24.3	24.5	24.2	23.8	23.7	23.5	23.5	18.3	18.5	19.5	20.1	20	19.7	19.8	19.2	18.9	18.9	18.8	18.4	24.3083
566	4031730313	Mortoniodendron guatemalense	Standl. & Steyerm.	9.693056	-84.37722	CRI	PRESERVED_SPECIMEN	130	Am	1	Tropical & Subtropical Moist Broadleaf Forests	435	13	19	20	128	310	355	300	398	445	387	360	100	23.9	24.3	25.3	25.7	25	24.3	24.5	24.2	23.8	23.7	23.5	23.5	18.3	18.5	19.5	20.1	20	19.7	19.8	19.2	18.9	18.9	18.8	18.4	24.3083
567	1253696465	Mortoniodendron guatemalense	Standl. & Steyerm.	9.699722	-84.384444	CRI	PRESERVED_SPECIMEN	130	Am	1	Tropical & Subtropical Moist Broadleaf Forests	383	17	18	25	116	340	349	305	345	448	450	262	120	24.2	24.6	25.6	26	25.3	24.6	24.8	24.5	24.1	24	23.8	23.8	18.6	18.8	19.8	20.4	20.3	19.9	20.1	19.5	19.2	19.2	19.1	18.7	24.5875
568	1253744270	Mortoniodendron guatemalense	Standl. & Steyerm.	9.7	-84.37500	CRI	PRESERVED_SPECIMEN	130	Am	1	Tropical & Subtropical Moist Broadleaf Forests	480	17	20	20	113	329	355	281	397	531	394	382	99	23.7	24.1	25.1	25.4	24.8	24.1	24.2	23.9	23.6	23.5	23.3	23.3	18.1	18.3	19.2	19.8	19.8	19.4	19.5	19	18.7	18.7	18.6	18.2	24.0792
569	45600583	Mortoniodendron guatemalense	Standl. & Steyerm.	9.7	-84.37	CRI	PRESERVED_SPECIMEN	130	Am	1	Tropical & Subtropical Moist Broadleaf Forests	480	17	20	20	113	329	355	281	397	531	394	382	99	23.7	24.1	25.1	25.4	24.8	24.1	24.2	23.9	23.6	23.5	23.3	23.3	18.1	18.3	19.2	19.8	19.8	19.4	19.5	19	18.7	18.7	18.6	18.2	24.0792
570	1253596547	Mortoniodendron guatemalense	Standl. & Steyerm.	9.7	-84.333333	CRI	PRESERVED_SPECIMEN	130	Am	1	Tropical & Subtropical Moist Broadleaf Forests	343	20	19	31	110	332	364	285	406	466	569	269	70	24.4	24.8	25.9	26.2	25.6	24.8	25	24.7	24.3	24.2	23.9	24	18.8	18.9	20	20.6	20.5	20.1	20.3	19.7	19.4	19.4	19.3	18.9	24.8292
571	1253667076	Mortoniodendron guatemalense	Standl. & Steyerm.	9.702778	-84.373611	CRI	PRESERVED_SPECIMEN	130	Am	1	Tropical & Subtropical Moist Broadleaf Forests	718	17	21	30	95	339	344	291	356	383	466	338	60	22.5	22.9	23.8	24.1	23.5	22.9	23	22.7	22.4	22.3	22.2	22.2	17	17.1	18	18.6	18.5	18.3	18.3	17.9	17.5	17.5	17.5	17.2	22.8667
572	45598785	Mortoniodendron guatemalense	Standl. & Steyerm.	9.78	-83.12	CRI	PRESERVED_SPECIMEN	110	Af	1	Tropical & Subtropical Moist Broadleaf Forests	1108	248	154	44	142	376	347	389	444	371	497	372	413	20	20.3	21.2	21.7	21.6	21	21.2	20.9	20.7	20.4	20	19.8	15.4	15.5	16.3	17.2	17.2	16.9	17.1	16.8	16.3	16.1	16	15.4	20.7208
573	1253692036	Mortoniodendron guatemalense	Standl. & Steyerm.	9.788889	-83.12500	CRI	PRESERVED_SPECIMEN	110	Af	1	Tropical & Subtropical Moist Broadleaf Forests	935	235	152	18	150	374	341	340	404	364	366	371	415	20.9	21.2	22.1	22.7	22.5	21.8	22.1	21.8	21.5	21.2	20.9	20.6	16.3	16.4	17.3	18.2	18.1	17.8	18	17.6	17.1	16.9	16.9	16.3	21.6
574	45599633	Mortoniodendron guatemalense	Standl. & Steyerm.	9.79	-84.47	CRI	PRESERVED_SPECIMEN	130	Am	1	Tropical & Subtropical Moist Broadleaf Forests	1461	24	16	26	77	314	299	245	318	407	428	178	80	18.7	18.9	19.8	20.2	19.8	19.2	19.4	19.2	18.8	18.6	18.4	18.4	13.4	13.4	14.2	14.9	15.1	14.9	15	14.6	14.1	14	14	13.5	19.1083
575	1253633576	Mortoniodendron guatemalense	Standl. & Steyerm.	9.791667	-84.47500	CRI	PRESERVED_SPECIMEN	322	Cwb	1	Tropical & Subtropical Moist Broadleaf Forests	1551	13	18	21	77	311	366	243	318	329	456	217	70	18.2	18.4	19.3	19.7	19.4	18.8	19	18.8	18.4	18.1	18	17.9	13	13	13.7	14.4	14.6	14.5	14.6	14.2	13.8	13.5	13.6	13	18.6667
576	1322911509	Mortoniodendron guatemalense	Standl. & Steyerm.	9.7917	-84.47500	CRI	PRESERVED_SPECIMEN	322	Cwb	1	Tropical & Subtropical Moist Broadleaf Forests	1551	13	18	21	77	311	366	243	318	329	456	217	70	18.2	18.4	19.3	19.7	19.4	18.8	19	18.8	18.4	18.1	18	17.9	13	13	13.7	14.4	14.6	14.5	14.6	14.2	13.8	13.5	13.6	13	18.6667
577	45599629	Mortoniodendron guatemalense	Standl. & Steyerm.	9.8	-84.45	CRI	PRESERVED_SPECIMEN	130	Am	1	Tropical & Subtropical Moist Broadleaf Forests	1263	11	13	26	88	302	357	238	350	412	459	177	39	19.7	19.9	20.8	21.2	20.7	20.1	20.3	20.1	19.7	19.5	19.4	19.4	14.4	14.4	15.2	15.8	15.9	15.7	15.9	15.4	15	14.8	14.9	14.5	20.0583
578	1317620954	Mortoniodendron guatemalense	Standl. & Steyerm.	9.8	-84.4528	CRI	PRESERVED_SPECIMEN	130	Am	1	Tropical & Subtropical Moist Broadleaf Forests	1440	11	18	28	83	301	371	251	329	461	462	232	57	18.7	19	19.9	20.3	19.9	19.3	19.5	19.3	18.9	18.7	18.5	18.4	13.5	13.5	14.3	14.9	15.1	15	15.1	14.6	14.2	14	14.1	13.6	19.1958
579	45598809	Mortoniodendron guatemalense	Standl. & Steyerm.	9.96	-83.69	CRI	PRESERVED_SPECIMEN	110	Af	1	Tropical & Subtropical Moist Broadleaf Forests	990	224	136	98	156	231	328	285	397	310	366	362	268	20.4	20.7	21.6	22.1	21.9	21.3	21.3	21.3	21	20.7	20.3	20.2	15.5	15.5	16.4	17.1	17.2	16.8	16.9	16.6	16.3	16	15.9	15.6	21.075
580	2629517195	Mortoniodendron hirsutum	Standl.	17.933333	-96.5	MEX	PRESERVED_SPECIMEN	331	Cfa	1	Tropical & Subtropical Moist Broadleaf Forests	1012	122	99	90	97	172	544	683	637	642	393	228	158	19.2	20.1	22.8	24.9	25.7	25	23.7	23.9	23.8	22.6	21	19.7	12.8	13.2	15.8	18	19.3	19	18.2	18.1	18.2	17.1	14.9	13.6	22.6958
581	1897334507	Mortoniodendron hirsutum	Standl.	17.941667	-96.508333	MEX	PRESERVED_SPECIMEN	110	Af	1	Tropical & Subtropical Moist Broadleaf Forests	877	120	98	90	97	171	546	682	614	628	378	213	156	19.1	20	22.8	24.9	25.8	25.1	23.8	24	23.9	22.7	20.9	19.6	12.9	13.4	15.9	18.1	19.4	19.2	18.3	18.3	18.4	17.2	15	13.7	22.7333
582	4032087550	Mortoniodendron hirsutum	Standl.	17.95	-96.55	MEX	PRESERVED_SPECIMEN	110	Af	1	Tropical & Subtropical Moist Broadleaf Forests	727	106	87	83	88	155	507	621	534	561	352	190	143	19.2	20.2	23	25.2	26.1	25.4	24.2	24.4	24.2	23	21.1	19.8	13.1	13.7	16.2	18.4	19.8	19.6	18.7	18.7	18.8	17.6	15.3	14	22.9833
583	45598783	Mortoniodendron hirsutum	Standl.	8.42	-83.31	CRI	PRESERVED_SPECIMEN	130	Am	1	Tropical & Subtropical Moist Broadleaf Forests	275	106	44	109	159	300	350	224	305	379	477	296	155	24.7	24.8	26.1	26.4	26	25.2	25.4	25	24.6	24.4	24.2	24.3	19.1	18.9	20.5	21.3	21.3	20.9	20.9	20.4	20.2	20.1	19.8	19.2	25.0958
584	45598492	Mortoniodendron hirsutum	Standl.	8.45	-83.55	CRI	PRESERVED_SPECIMEN	110	Af	1	Tropical & Subtropical Moist Broadleaf Forests	166	74	53	72	202	355	343	385	384	413	742	364	112	25.1	25.2	26.6	26.9	26.3	25.5	25.7	25.3	25	24.8	24.5	24.6	19.3	19.2	20.8	21.6	21.6	21.1	21.1	20.7	20.4	20.4	20	19.4	25.4792
585	45598028	Mortoniodendron hirsutum	Standl.	8.51	-83.51	CRI	PRESERVED_SPECIMEN	130	Am	1	Tropical & Subtropical Moist Broadleaf Forests	292	127	65	148	146	388	358	265	342	355	552	337	218	24.5	24.7	26	26.3	25.8	25	25.2	24.8	24.5	24.3	24.1	24.1	18.7	18.6	20.1	20.9	20.9	20.5	20.5	20.1	19.8	19.8	19.5	18.8	24.9375
586	1228296972	Mortoniodendron hirsutum	Standl.	8.5714	-79.9106	PAN	PRESERVED_SPECIMEN	120	Aw	2	Tropical & Subtropical Dry Broadleaf Forests	52	25	12	14	37	200	287	153	244	267	338	282	65	27.2	27.7	28.2	28.4	27.7	27.3	27.2	26.7	26.6	27.1	26.7	26.6	23.3	23.5	24.1	24.5	23.9	23.6	23.6	23	22.7	23.4	23.1	23	27.2833
587	45599004	Mortoniodendron hirsutum	Standl.	8.7	-83.51	CRI	PRESERVED_SPECIMEN	110	Af	1	Tropical & Subtropical Moist Broadleaf Forests	66	123	47	72	152	358	347	240	327	333	390	278	301	25.7	25.9	27.2	27.5	27	26.2	26.4	26	25.7	25.5	25.2	25.2	19.9	19.9	21.4	22.2	22.2	21.6	21.7	21.2	21	21	20.6	20	26125
588	45598829	Mortoniodendron hirsutum	Standl.	8.7	-83.55	CRI	PRESERVED_SPECIMEN	130	Am	1	Tropical & Subtropical Moist Broadleaf Forests	251	126	40	74	180	316	349	250	320	347	551	306	226	24.8	24.9	26.2	26.5	26	25.3	25.5	25.1	24.8	24.6	24.3	24.3	18.8	18.8	20.2	21.1	21	20.6	20.6	20.2	19.9	20	19.6	19	25.1917
589	45599041	Mortoniodendron hirsutum	Standl.	8.71	-83.51	CRI	PRESERVED_SPECIMEN	130	Am	1	Tropical & Subtropical Moist Broadleaf Forests	453	104	74	58	181	319	341	249	301	351	416	333	413	23.8	24	25.2	25.5	25	24.3	24.5	24.1	23.8	23.6	23.4	23.4	17.8	17.8	19.1	19.9	19.9	19.6	19.6	19.2	18.9	18.9	18.7	18	24.2292
590	45598782	Mortoniodendron hirsutum	Standl.	8.71	-83.52	CRI	PRESERVED_SPECIMEN	130	Am	1	Tropical & Subtropical Moist Broadleaf Forests	400	110	75	122	152	353	342	277	298	349	484	333	435	24.1	24.3	25.4	25.8	25.3	24.6	24.7	24.4	24.1	23.8	23.6	23.6	18	18	19.4	20.2	20.2	19.9	19.8	19.4	19.1	19.2	18.9	18.2	24.4583
591	45598645	Mortoniodendron hirsutum	Standl.	8.72	-83.59	CRI	PRESERVED_SPECIMEN	130	Am	1	Tropical & Subtropical Moist Broadleaf Forests	339	88	34	65	185	382	344	212	308	363	554	270	203	24.3	24.5	25.7	26	25.5	24.8	25	24.6	24.3	24.1	23.9	23.9	18.3	18.3	19.6	20.5	20.5	20.1	20.1	19.7	19.4	19.4	19.1	18.5	24.7208
592	45598812	Mortoniodendron hirsutum	Standl.	8.73	-83.6	CRI	PRESERVED_SPECIMEN	130	Am	1	Tropical & Subtropical Moist Broadleaf Forests	254	70	33	104	183	313	345	249	316	355	409	301	258	24.7	24.9	26.1	26.5	26	25.2	25.4	25	24.7	24.5	24.2	24.3	18.8	18.7	20.1	21	21	20.5	20.5	20.1	19.8	19.9	19.5	18.9	25.1208
593	1228602848	Mortoniodendron hirsutum	Standl.	8.8333	-82.1667	PAN	PRESERVED_SPECIMEN	110	Af	1	Tropical & Subtropical Moist Broadleaf Forests	471	241	148	72	180	257	316	297	298	467	400	307	297	23	23.3	24.2	24.6	24.5	24	23.9	23.8	23.7	23.6	23.3	23	18.7	18.7	19.7	20.3	20.6	20.3	20.1	19.9	19.8	19.7	19.7	18.9	23.7333
594	4032022722	Mortoniodendron hirsutum	Standl.	9.23500	-82.41833	PAN	PRESERVED_SPECIMEN	110	Af	1	Tropical & Subtropical Moist Broadleaf Forests	296	171	158	140	165	224	268	347	269	171	273	300	270	23.7	24	24.8	25.3	25.4	24.8	24.7	24.7	24.7	24.6	24.3	23.9	19.6	19.6	20.4	21.2	21.5	21	20.9	20.9	20.8	20.7	20.6	19.8	24.5667
595	1258158707	Mortoniodendron hirsutum	Standl.	9.24500	-82.383333	PAN	PRESERVED_SPECIMEN	110	Af	1	Tropical & Subtropical Moist Broadleaf Forests	101	136	97	129	178	285	272	344	278	252	350	278	274	24.4	24.7	25.4	25.8	26.1	25.6	25.3	25.5	25.6	25.5	25.2	24.8	20.7	20.5	21.3	22	22.4	22	21.8	21.9	21.9	21.8	21.7	20.9	25.325
596	1259066782	Mortoniodendron hirsutum	Standl.	9.25	-79	PAN	PRESERVED_SPECIMEN	130	Am	1	Tropical & Subtropical Moist Broadleaf Forests	85	44	15	16	111	327	294	255	302	291	401	338	124	26	26.5	27.2	27.6	27.1	26.4	26.6	26.3	25.9	25.8	25.7	25.7	22.9	23.2	24.1	24.3	23.7	23.2	23.5	23.1	22.4	22.5	22.6	22.6	26.3792
597	45600231	Mortoniodendron hirsutum	Standl.	9.29	-83.76	CRI	PRESERVED_SPECIMEN	130	Am	1	Tropical & Subtropical Moist Broadleaf Forests	1050	30	33	42	191	340	363	217	322	352	557	273	117	20.5	20.8	21.6	22	21.6	21.2	21.2	21.1	20.8	20.5	20.3	20.2	14.5	14.6	15.3	16.1	16.1	16.1	16.1	15.8	15.5	15.5	15.4	14.7	20.9875
598	1253640946	Mortoniodendron hirsutum	Standl.	9.294722	-83.764167	CRI	PRESERVED_SPECIMEN	130	Am	1	Tropical & Subtropical Moist Broadleaf Forests	1047	30	28	40	147	370	364	281	373	382	557	337	119	20.5	20.9	21.7	22.1	21.7	21.2	21.2	21.1	20.8	20.6	20.4	20.2	14.5	14.6	15.3	16.1	16.2	16.1	16.1	15.8	15.5	15.5	15.4	14.7	21.0167
599	1259075304	Mortoniodendron hirsutum	Standl.	9.333333	-78.966667	PAN	PRESERVED_SPECIMEN	130	Am	1	Tropical & Subtropical Moist Broadleaf Forests	349	152	62	10	82	335	285	328	213	304	368	356	336	24.3	24.8	25.5	25.9	25.6	25	25.2	24.8	24.5	24.4	24.2	24.2	21.5	21.8	22.7	23	22.4	21.9	22.2	21.8	21.2	21.2	21.3	21.2	24.8667
600	1259075044	Mortoniodendron hirsutum	Standl.	9.333333	-78.983333	PAN	PRESERVED_SPECIMEN	130	Am	1	Tropical & Subtropical Moist Broadleaf Forests	345	127	73	12	87	335	305	329	240	277	435	399	347	24.4	24.8	25.5	25.9	25.6	25.1	25.2	24.8	24.5	24.4	24.2	24.2	21.5	21.8	22.7	23	22.5	22	22.2	21.9	21.2	21.2	21.3	21.2	24.8833
601	1261508980	Mortoniodendron hirsutum	Standl.	9.333333	-79	PAN	PRESERVED_SPECIMEN	130	Am	1	Tropical & Subtropical Moist Broadleaf Forests	354	189	87	16	82	334	286	329	242	277	433	358	298	24.3	24.7	25.5	25.9	25.6	25	25.1	24.8	24.5	24.4	24.2	24.2	21.5	21.8	22.7	23	22.4	21.9	22.2	21.8	21.2	21.2	21.3	21.2	24.8583
602	1259069935	Mortoniodendron hirsutum	Standl.	9.35	-78.966667	PAN	PRESERVED_SPECIMEN	130	Am	1	Tropical & Subtropical Moist Broadleaf Forests	360	246	118	21	55	332	302	339	298	273	365	330	332	24.3	24.7	25.4	25.9	25.5	25	25.1	24.8	24.5	24.4	24.2	24.1	21.5	21.8	22.7	23	22.4	21.9	22.2	21.8	21.2	21.2	21.3	21.2	24.8375
603	1259075950	Mortoniodendron hirsutum	Standl.	9.366667	-78.966667	PAN	PRESERVED_SPECIMEN	130	Am	1	Tropical & Subtropical Moist Broadleaf Forests	189	186	98	10	78	281	281	330	278	271	360	379	271	25.2	25.6	26.3	26.8	26.4	25.9	26	25.7	25.3	25.3	25	25	22.4	22.8	23.7	24	23.3	22.8	23.1	22.7	22	22	22.2	22.1	25.7042
604	1259074751	Mortoniodendron hirsutum	Standl.	9.383333	-78.85	PAN	PRESERVED_SPECIMEN	130	Am	1	Tropical & Subtropical Moist Broadleaf Forests	194	298	190	23	52	277	296	248	245	251	316	361	427	25.1	25.5	26.3	26.6	26.4	25.8	25.9	25.6	25.3	25.2	25	25	22.3	22.6	23.6	23.8	23.3	22.7	23	22.7	22	22	22.1	22	25.6542
605	1253692196	Mortoniodendron hirsutum	Standl.	9.541667	-82.9	CRI	PRESERVED_SPECIMEN	110	Af	1	Tropical & Subtropical Moist Broadleaf Forests	182	133	99	121	201	372	314	359	413	229	261	254	280	24.9	25.5	26.4	26.9	26.6	25.8	26.1	25.7	25.3	25.2	24.8	24.6	20.2	20.5	21.5	22.4	22.3	21.6	22.1	21.5	21	21	20.7	20.3	25.6583
606	1320966534	Mortoniodendron hirsutum	Standl.	9.6997	-84.3844	CRI	PRESERVED_SPECIMEN	130	Am	1	Tropical & Subtropical Moist Broadleaf Forests	383	17	18	25	116	340	349	305	345	448	450	262	120	24.2	24.6	25.6	26	25.3	24.6	24.8	24.5	24.1	24	23.8	23.8	18.6	18.8	19.8	20.4	20.3	19.9	20.1	19.5	19.2	19.2	19.1	18.7	24.5875
607	1317259144	Mortoniodendron hirsutum	Standl.	9.7	-84.33	CRI	PRESERVED_SPECIMEN	130	Am	1	Tropical & Subtropical Moist Broadleaf Forests	343	20	19	31	110	332	364	285	406	466	569	269	70	24.4	24.8	25.9	26.2	25.6	24.8	25	24.7	24.3	24.2	23.9	24	18.8	18.9	20	20.6	20.5	20.1	20.3	19.7	19.4	19.4	19.3	18.9	24.8292
608	45600593	Mortoniodendron hirsutum	Standl.	9.71	-84.37	CRI	PRESERVED_SPECIMEN	130	Am	1	Tropical & Subtropical Moist Broadleaf Forests	979	18	22	31	86	314	308	277	331	401	417	285	96	21.2	21.6	22.4	22.7	22.1	21.6	21.7	21.5	21.1	21	20.9	20.9	15.8	15.9	16.7	17.2	17.3	17.1	17.1	16.7	16.3	16.2	16.3	16	21.5583
609	1253619177	Mortoniodendron hirsutum	Standl.	9.719444	-84.373611	CRI	PRESERVED_SPECIMEN	130	Am	1	Tropical & Subtropical Moist Broadleaf Forests	1065	19	23	30	84	314	310	273	386	377	420	285	98	20.8	21.1	22	22.2	21.7	21.2	21.3	21.1	20.7	20.5	20.5	20.5	15.4	15.5	16.2	16.8	16.9	16.7	16.7	16.3	15.9	15.8	15.9	15.5	21.1333
610	45600365	Mortoniodendron hirsutum	Standl.	9.72	-84.37	CRI	PRESERVED_SPECIMEN	130	Am	1	Tropical & Subtropical Moist Broadleaf Forests	1065	19	23	30	84	314	310	273	386	377	420	285	98	20.8	21.1	22	22.2	21.7	21.2	21.3	21.1	20.7	20.5	20.5	20.5	15.4	15.5	16.2	16.8	16.9	16.7	16.7	16.3	15.9	15.8	15.9	15.5	21.1333
611	1253574338	Mortoniodendron hirsutum	Standl.	9.723611	-84.378056	CRI	PRESERVED_SPECIMEN	130	Am	1	Tropical & Subtropical Moist Broadleaf Forests	795	18	21	32	104	300	313	290	335	390	408	331	108	22.1	22.5	23.4	23.7	23.1	22.5	22.6	22.3	22	21.8	21.8	21.8	16.7	16.8	17.6	18.2	18.1	17.9	18	17.5	17.1	17.1	17.1	16.8	22.4583
612	1253633561	Mortoniodendron hirsutum	Standl.	9.8	-84.452778	CRI	PRESERVED_SPECIMEN	130	Am	1	Tropical & Subtropical Moist Broadleaf Forests	1440	11	18	28	83	301	371	251	329	461	462	232	57	18.7	19	19.9	20.3	19.9	19.3	19.5	19.3	18.9	18.7	18.5	18.4	13.5	13.5	14.3	14.9	15.1	15	15.1	14.6	14.2	14	14.1	13.6	19.1958
613	1318091990	Mortoniodendron longipedunculatum	Al.Rodr.	8.9769	-82.2436	PAN	PRESERVED_SPECIMEN	110	Af	1	Tropical & Subtropical Moist Broadleaf Forests	297	172	151	112	180	277	269	313	302	345	362	292	232	23.8	24.1	24.9	25.3	25.3	24.8	24.7	24.7	24.7	24.5	24.3	23.9	19.7	19.7	20.6	21.3	21.5	21.2	21	21	20.8	20.8	20.7	19.9	24.6083
614	45598609	Mortoniodendron longipedunculatum	Al.Rodr.	9.53	-82.9	CRI	PRESERVED_SPECIMEN	110	Af	1	Tropical & Subtropical Moist Broadleaf Forests	199	166	96	149	213	357	316	272	388	287	297	334	322	24.8	25.3	26.2	26.8	26.5	25.7	26	25.6	25.1	25.1	24.6	24.5	20.1	20.4	21.3	22.3	22.2	21.5	21.9	21.4	20.8	20.8	20.6	20.2	25.5125
615	1259069175	Mortoniodendron longipedunculatum	Al.Rodr.	9.54	-82.9	CRI	PRESERVED_SPECIMEN	110	Af	1	Tropical & Subtropical Moist Broadleaf Forests	189	167	96	142	212	356	315	273	414	284	293	253	279	24.9	25.4	26.3	26.9	26.6	25.7	26.1	25.7	25.2	25.1	24.7	24.6	20.2	20.5	21.4	22.3	22.3	21.6	22	21.5	20.9	20.9	20.7	20.2	25.6042
616	1319019047	Mortoniodendron longipedunculatum	Al.Rodr.	9.5417	-82.9	CRI	PRESERVED_SPECIMEN	110	Af	1	Tropical & Subtropical Moist Broadleaf Forests	182	133	99	121	201	372	314	359	413	229	261	254	280	24.9	25.5	26.4	26.9	26.6	25.8	26.1	25.7	25.3	25.2	24.8	24.6	20.2	20.5	21.5	22.4	22.3	21.6	22.1	21.5	21	21	20.7	20.3	25.6583
617	1228417703	Mortoniodendron membranaceum	Standl. & Steyerm.	14.8364	-86.4556	HND	PRESERVED_SPECIMEN	120	Aw	3	Tropical & Subtropical Coniferous Forests	543	43	25	28	35	118	156	138	138	164	149	82	52	22.3	23.1	25.1	26.4	26.9	26	25.1	25.3	25.2	24.4	23.4	22.5	16.4	16.6	18.1	19.8	20.9	21	20.2	20.2	20.1	19.3	18	16.9	24.6417
618	1144728643	Mortoniodendron membranaceum	Standl. & Steyerm.	15.63694	-87.05333	HND	PRESERVED_SPECIMEN	110	Af	1	Tropical & Subtropical Moist Broadleaf Forests	44	186	172	94	72	87	135	127	174	198	309	297	275	24.6	25.1	26.6	28	28.7	28.6	28.1	28.1	28.1	27	25.7	24.7	20	20.3	21.3	23	23.9	24.1	23.6	23.6	23.5	22.7	21.4	20.5	26.9417
619	3772409487	Mortoniodendron ocotense	Ishiki & T.Wendt	16.856156	-93.504484	MEX	HUMAN_OBSERVATION	120	Aw	1	Tropical & Subtropical Moist Broadleaf Forests	948	31	23	18	19	80	194	158	183	203	100	49	32	20	20.5	22.5	24.3	25.3	24.5	24	24	23.6	22.6	21.4	20.4	13.7	14	15.4	17.3	18.6	18.8	18.4	18.4	18.3	17.5	15.9	14.6	22.7417
620	3467286123	Mortoniodendron ocotense	Ishiki & T.Wendt	16.9478	-93.5106	MEX	PRESERVED_SPECIMEN	120	Aw	1	Tropical & Subtropical Moist Broadleaf Forests	822	63	43	29	28	90	208	177	201	231	141	87	67	19.9	20.3	22.4	24.2	25.3	24.7	24.2	24.2	23.9	22.8	21.5	20.3	14.2	14.5	15.9	17.9	19.1	19.2	18.8	18.8	18.7	17.8	16.4	15	22.8167
621	3772485173	Mortoniodendron ocotense	Ishiki & T.Wendt	17.193075	-93.494792	MEX	HUMAN_OBSERVATION	110	Af	1	Tropical & Subtropical Moist Broadleaf Forests	322	162	121	74	74	119	266	240	279	389	340	222	172	21.8	22.3	24.7	26.8	28.1	27.2	26.5	26.5	26.2	24.9	23.5	22.2	16.5	16.6	18	20.1	21.5	21.7	21.4	21.5	21.4	20.3	18.8	17.2	25.0583
622	2630153856	Mortoniodendron palaciosii	Miranda	16.87500	-93.341667	MEX	PRESERVED_SPECIMEN	120	Aw	1	Tropical & Subtropical Moist Broadleaf Forests	1077	41	28	18	21	84	208	165	192	215	113	66	51	19.2	19.6	21.7	23.4	24.4	23.7	23.2	23.2	22.9	21.9	20.8	19.6	13	13.2	14.6	16.5	17.7	17.9	17.5	17.5	17.5	16.7	15.2	13.8	21.9708
623	2630157236	Mortoniodendron palaciosii	Miranda	16.901944	-93.473611	MEX	PRESERVED_SPECIMEN	120	Aw	1	Tropical & Subtropical Moist Broadleaf Forests	921	47	33	22	23	85	203	166	193	217	123	71	57	19.7	20.1	22.2	24	25	24.4	23.9	23.9	23.6	22.5	21.3	20.1	13.8	14.1	15.5	17.4	18.6	18.8	18.4	18.4	18.3	17.5	16	14.6	22.5583
624	2630154034	Mortoniodendron palaciosii	Miranda	16.921892	-93.334444	MEX	PRESERVED_SPECIMEN	120	Aw	1	Tropical & Subtropical Moist Broadleaf Forests	895	57	38	24	27	92	218	173	205	233	135	82	67	20.1	20.4	22.6	24.4	25.4	24.7	24.1	24.1	23.8	22.7	21.6	20.4	14.1	14.3	15.8	17.7	18.9	19	18.5	18.5	18.5	17.7	16.3	15	22.8583
625	2630160673	Mortoniodendron palaciosii	Miranda	16.922639	-93.475555	MEX	PRESERVED_SPECIMEN	120	Aw	1	Tropical & Subtropical Moist Broadleaf Forests	944	56	37	24	24	85	204	167	192	219	130	79	66	19.6	20	22.1	23.8	24.9	24.2	23.8	23.8	23.5	22.4	21.2	20	13.8	14	15.4	17.4	18.5	18.7	18.3	18.3	18.2	17.4	15.9	14.6	22.4333
626	2630139012	Mortoniodendron palaciosii	Miranda	16.951389	-93.2175	MEX	PRESERVED_SPECIMEN	332	Cfb	1	Tropical & Subtropical Moist Broadleaf Forests	1525	18	19	17	27	89	220	181	205	227	106	42	26	17.8	18.1	19.9	21.5	22.4	21.6	21	21	21	20.1	19.1	18.2	10.9	11.2	12.6	14.3	15.5	15.8	15.2	15.3	15.4	14.5	13.1	11.9	20.1292
627	2630170016	Mortoniodendron palaciosii	Miranda	17.096806	-93.396917	MEX	PRESERVED_SPECIMEN	130	Am	1	Tropical & Subtropical Moist Broadleaf Forests	317	113	80	49	56	111	229	196	209	320	256	168	127	21.8	22.4	24.7	26.9	28	27.1	26.3	26.4	26.1	24.9	23.6	22.3	16.4	16.5	17.8	20.1	21.4	21.6	21.3	21.3	21.2	20.2	18.6	17.2	25.0417
628	2630146431	Mortoniodendron palaciosii	Miranda	17.140833	-93.770833	MEX	PRESERVED_SPECIMEN	130	Am	1	Tropical & Subtropical Moist Broadleaf Forests	359	137	98	64	59	122	275	260	304	377	289	181	141	21.7	22.1	24.5	26.5	27.8	27.1	26.4	26.3	26	25	23.7	22.3	17.1	17	18.6	20.6	21.9	22	21.6	21.6	21.5	20.7	19.5	18	24.9583
629	1317368860	Mortoniodendron palaciosii	Miranda	17.2833	-94.5111	MEX	PRESERVED_SPECIMEN	110	Af	1	Tropical & Subtropical Moist Broadleaf Forests	104	189	139	97	66	138	425	497	569	550	445	312	248	21.4	22.2	24.6	26.8	28.4	27.6	26.9	26.9	26.5	25.3	23.6	22	17.4	17.5	18.6	20.4	22.2	22.5	22.4	22.5	22.2	21.2	19.6	18.3	25.1958
630	2212898375	Mortoniodendron palaciosii	Miranda	18.9843	-96.0796	MEX	PRESERVED_SPECIMEN	120	Aw	2	Tropical & Subtropical Dry Broadleaf Forests	11	22	14	13	16	46	232	290	288	308	128	57	28	21.8	22.2	24.4	26.4	28.2	27.9	27.1	27.1	26.9	25.8	24.3	22.6	16.3	16.5	18.3	20.2	22.1	22.3	21.7	21.7	21.6	20.5	18.9	17.2	25.3792
631	2243215497	Mortoniodendron pentagonum	(Donn.Sm.) Miranda	15.5	-90.45	GTM	PRESERVED_SPECIMEN	332	Cfb	1	Tropical & Subtropical Moist Broadleaf Forests	1529	122	100	89	101	175	356	377	305	353	312	216	146	16	16.7	18.2	19.3	19.7	19.3	18.8	19	19	18.3	17.1	16.6	10.8	10.6	12	13.1	13.6	14.1	13.6	13.6	13.8	13.5	12.3	11.3	18.1708
632	2629476645	Mortoniodendron pentagonum	(Donn.Sm.) Miranda	17.233333	-94.291667	MEX	PRESERVED_SPECIMEN	110	Aw	1	Tropical & Subtropical Moist Broadleaf Forests	214	164	126	82	71	133	384	406	447	506	390	261	214	21.5	22.2	24.5	26.5	28	27.3	26.6	26.6	26.2	25	23.5	21.9	17.4	17.4	18.6	20.3	21.9	22.2	21.9	22	21.8	20.9	19.4	18.1	24.9792
633	2629583518	Mortoniodendron pentagonum	(Donn.Sm.) Miranda	17.566667	-92.933333	MEX	PRESERVED_SPECIMEN	110	Aw	1	Tropical & Subtropical Moist Broadleaf Forests	76	262	194	116	110	167	361	308	394	507	477	304	256	22.6	23.3	25.6	27.6	28.9	28.4	27.8	27.7	27.4	26.1	24.7	23.2	17.8	18.1	19.7	21.5	22.8	22.8	22.3	22.3	22.4	21.5	20	18.5	26.0917
634	3308730781	Mortoniodendron pentagonum	(Donn.Sm.) Miranda	17.56700	-92.93300	MEX	PRESERVED_SPECIMEN	110	Aw	1	Tropical & Subtropical Moist Broadleaf Forests	76	262	194	116	110	167	361	308	394	507	477	304	256	22.6	23.3	25.6	27.6	28.9	28.4	27.8	27.7	27.4	26.1	24.7	23.2	17.8	18.1	19.7	21.5	22.8	22.8	22.3	22.3	22.4	21.5	20	18.5	26.0917
635	1893726983	Mortoniodendron pentagonum	(Donn.Sm.) Miranda	17.57500	-92.941667	MEX	PRESERVED_SPECIMEN	110	Aw	1	Tropical & Subtropical Moist Broadleaf Forests	35	255	187	110	104	160	354	300	384	498	465	291	239	22.8	23.5	25.8	27.7	29	28.6	27.9	27.9	27.5	26.3	24.8	23.3	18	18.3	19.9	21.7	22.9	23	22.5	22.5	22.6	21.7	20.2	18.6	26.2625
636	1419192704	Mortoniodendron pentagonum	(Donn.Sm.) Miranda	17.57500	-92.9375	MEX	PRESERVED_SPECIMEN	110	Aw	1	Tropical & Subtropical Moist Broadleaf Forests	35	253	185	110	104	160	353	299	383	497	463	291	239	22.8	23.5	25.8	27.7	29	28.6	27.9	27.9	27.5	26.3	24.8	23.3	18	18.3	19.9	21.7	22.9	23	22.5	22.5	22.6	21.7	20.2	18.6	26.25
637	45598622	Mortoniodendron pentagonum	(Donn.Sm.) Miranda	8.92	-82.76	CRI	PRESERVED_SPECIMEN	322	Cwb	1	Tropical & Subtropical Moist Broadleaf Forests	1707	49	38	56	125	264	345	215	307	386	525	207	147	16.6	16.8	17.7	18.1	18	17.4	17.7	17.4	17	16.9	16.6	16.3	11.4	11.1	11.9	12.9	13.1	13	13.2	13	12.4	12.4	12.5	11.3	17.2125
638	1253706894	Mortoniodendron pentagonum	(Donn.Sm.) Miranda	8.92500	-82.761111	CRI	PRESERVED_SPECIMEN	322	Cwb	1	Tropical & Subtropical Moist Broadleaf Forests	1707	49	38	56	125	264	345	215	307	386	525	207	147	16.6	16.8	17.7	18.1	18	17.4	17.7	17.4	17	16.9	16.6	16.3	11.4	11.1	11.9	12.9	13.1	13	13.2	13	12.4	12.4	12.5	11.3	17.2125
639	45599799	Mortoniodendron pentagonum	(Donn.Sm.) Miranda	8.95	-82.83	CRI	PRESERVED_SPECIMEN	322	Cwb	1	Tropical & Subtropical Moist Broadleaf Forests	1481	19	29	42	148	389	386	281	403	408	525	359	87	17.7	18	19	19.4	19.2	18.5	18.7	18.4	18	17.9	17.6	17.4	12.4	12.3	13.2	14.2	14.3	14	14.2	14	13.4	13.4	13.4	12.4	18.3208
640	1259421727	Mortoniodendron ruizii	Miranda	15.376389	-87.085555	HND	PRESERVED_SPECIMEN	120	AW	1	Tropical & Subtropical Moist Broadleaf Forests	713	44	36	24	39	104	138	115	120	159	139	87	53	21.3	22.1	23.9	25.4	25.9	25.4	24.6	24.7	24.5	23.6	22.3	21.2	16.3	16.6	17.7	19.4	20.2	20.5	19.8	19.8	19.6	19.1	17.7	16.6	23.7333
641	1895404431	Mortoniodendron ruizii	Miranda	16.1105173	-91.6165847	MEX	PRESERVED_SPECIMEN	130	Qm	1	Tropical & Subtropical Moist Broadleaf Forests	1453	122	77	61	80	172	479	481	429	467	342	178	140	18	18.5	20	21.3	22	21.6	21	21	21	20.2	19.2	18.1	12	12	13.2	14.4	15.5	16.5	16	15.9	16.1	15.3	14	12.4	20.15
642	1319032296	Mortoniodendron ruizii	Miranda	17.2333	-94.3	MEX	PRESERVED_SPECIMEN	110	Af	1	Tropical & Subtropical Moist Broadleaf Forests	214	164	126	82	71	133	384	406	447	506	390	261	214	21.5	22.2	24.5	26.5	28	27.3	26.6	26.6	26.2	25	23.5	21.9	17.4	17.4	18.6	20.3	21.9	22.2	21.9	22	21.8	20.9	19.4	18.1	24.9792
643	2629662467	Mortoniodendron ruizii	Miranda	17.375278	-93.635278	MEX	PRESERVED_SPECIMEN	110	Af	1	Tropical & Subtropical Moist Broadleaf Forests	497	207	148	95	81	120	290	283	325	413	395	273	235	21	21.5	23.8	25.8	27.1	26.3	25.7	25.7	25.3	24.1	22.7	21.4	16.1	16.1	17.6	19.5	20.8	20.9	20.7	20.7	20.6	19.6	18.1	16.8	24.2
644	1894548530	Mortoniodendron ruizii	Miranda	17.580556	-93.36	MEX	PRESERVED_SPECIMEN	110	Af	1	Tropical & Subtropical Moist Broadleaf Forests	53	202	147	86	71	127	313	312	381	438	437	250	212	22.4	23	25.5	27.6	28.9	28.3	27.5	27.5	27.2	25.9	24.3	22.9	17.7	17.8	19.5	21.3	22.6	22.8	22.3	22.4	22.4	21.4	19.7	18.3	25.9458
645	1144728618	Mortoniodendron sulcatum	Lundell	15.70222	-90.35611	GTM	PRESERVED_SPECIMEN	110	Af	1	Tropical & Subtropical Moist Broadleaf Forests	408	263	153	180	126	247	492	535	489	594	576	382	248	22.8	23.6	25.2	26.5	27	26.6	25.9	26.1	26	25.3	24.2	23.4	18.5	18.7	19.8	21.3	21.8	22.1	21.6	21.5	21.5	21.2	20	19.2	25.225
646	1228582369	Mortoniodendron sulcatum	Lundell	15.7422	-90.1792	GTM	PRESERVED_SPECIMEN	110	Af	1	Tropical & Subtropical Moist Broadleaf Forests	749	296	190	185	150	263	548	682	531	584	559	389	273	21.2	21.9	23.3	24.7	25.2	24.9	24.2	24.4	24.2	23.6	22.4	21.8	16.9	17	18.1	19.4	20.1	20.5	20	19.9	19.8	19.6	18.4	17.7	23.4708
647	3308438744	Mortoniodendron sulcatum	Lundell	16.11700	-90.91700	MEX	PRESERVED_SPECIMEN	110	Af	1	Tropical & Subtropical Moist Broadleaf Forests	156	138	78	80	79	185	411	401	393	476	402	216	143	23.2	24	25.9	27.3	28.1	27.4	26.6	26.9	26.8	26.1	24.9	23.7	18.4	18.7	20	21.4	22.3	22.4	21.6	21.8	21.9	21.5	20.4	19	25.9083
648	3125129025	Mortoniodendron sulcatum	Lundell	16.76	-91.10500	MEX	PRESERVED_SPECIMEN	130	Am	1	Tropical & Subtropical Moist Broadleaf Forests	337	93	69	62	69	148	414	403	402	467	337	182	123	21.9	22.5	24.5	26	27.2	26.5	25.7	25.9	25.9	25.1	23.5	22.3	16.8	17	18.3	19.7	20.8	21.1	20.3	20.5	20.7	20.2	18.8	17.6	24.7667
649	3125125039	Mortoniodendron sulcatum	Lundell	16.79722	-90.95583	MEX	PRESERVED_SPECIMEN	130	Am	1	Tropical & Subtropical Moist Broadleaf Forests	180	97	76	60	68	157	432	452	451	535	374	197	140	22.5	23.2	25.3	26.9	27.9	27.2	26.4	26.6	26.6	25.7	24.2	22.9	17.6	17.8	19.1	20.6	21.6	21.7	21	21.2	21.4	20.9	19.5	18.2	25.4458
650	4031476432	Mortoniodendron sulcatum	Lundell	16.803389	-90.890889	MEX	PRESERVED_SPECIMEN	130	Am	1	Tropical & Subtropical Moist Broadleaf Forests	121	102	73	59	65	158	415	429	429	518	369	193	136	22.9	23.6	25.6	27.3	28.3	27.5	26.7	26.9	26.9	26	24.6	23.3	17.8	18.1	19.5	21	21.9	22	21.4	21.5	21.7	21.3	19.9	18.4	25.7875
651	3308039270	Mortoniodendron sulcatum	Lundell	16.80339	-90.89089	MEX	PRESERVED_SPECIMEN	130	Am	1	Tropical & Subtropical Moist Broadleaf Forests	121	102	73	59	65	158	415	429	429	518	369	193	136	22.9	23.6	25.6	27.3	28.3	27.5	26.7	26.9	26.9	26	24.6	23.3	17.8	18.1	19.5	21	21.9	22	21.4	21.5	21.7	21.3	19.9	18.4	25.7875
652	3308732594	Mortoniodendron sulcatum	Lundell	16.80583	-90.90972	MEX	PRESERVED_SPECIMEN	130	Am	1	Tropical & Subtropical Moist Broadleaf Forests	112	99	71	60	66	158	419	436	435	521	372	190	134	22.8	23.5	25.6	27.3	28.3	27.5	26.7	26.9	26.9	26	24.6	23.2	17.9	18.2	19.5	21	21.9	22	21.3	21.5	21.7	21.3	19.9	18.5	25.7708
653	1897533547	Mortoniodendron sulcatum	Lundell	16.930278	-91.271111	MEX	PRESERVED_SPECIMEN	130	Am	1	Tropical & Subtropical Moist Broadleaf Forests	390	81	62	59	68	142	377	341	361	425	300	162	105	21.5	22.2	24.2	25.8	27	26.3	25.5	25.7	25.7	24.7	23.2	21.9	16.1	16.3	17.6	19	20.3	20.7	19.9	20.1	20.3	19.7	18.2	16.9	24.4792
654	3308706391	Mortoniodendron sulcatum	Lundell	16.93028	-91.27111	MEX	PRESERVED_SPECIMEN	130	Am	1	Tropical & Subtropical Moist Broadleaf Forests	390	81	62	59	68	142	377	341	361	425	300	162	105	21.5	22.2	24.2	25.8	27	26.3	25.5	25.7	25.7	24.7	23.2	21.9	16.1	16.3	17.6	19	20.3	20.7	19.9	20.1	20.3	19.7	18.2	16.9	24.4792
655	1897533568	Mortoniodendron sulcatum	Lundell	16.981389	-91.249722	MEX	PRESERVED_SPECIMEN	130	Am	1	Tropical & Subtropical Moist Broadleaf Forests	398	87	68	60	68	143	375	338	357	426	302	167	108	21.5	22.3	24.2	25.9	27.1	26.4	25.6	25.8	25.7	24.7	23.3	22	16.5	16.7	17.9	19.4	20.5	20.9	20.1	20.3	20.4	19.8	18.6	17.2	24.5375
656	3125254027	Mortoniodendron sulcatum	Lundell	16.98139	-91.24972	MEX	PRESERVED_SPECIMEN	130	Am	1	Tropical & Subtropical Moist Broadleaf Forests	398	87	68	60	68	143	375	338	357	426	302	167	108	21.5	22.3	24.2	25.9	27.1	26.4	25.6	25.8	25.7	24.7	23.3	22	16.5	16.7	17.9	19.4	20.5	20.9	20.1	20.3	20.4	19.8	18.6	17.2	24.5375
657	1897533577	Mortoniodendron sulcatum	Lundell	16.988056	-91.290833	MEX	PRESERVED_SPECIMEN	130	Am	1	Tropical & Subtropical Moist Broadleaf Forests	204	91	69	64	69	144	389	359	372	450	332	178	115	22.2	23	25	26.7	28	27.2	26.3	26.5	26.5	25.5	24.1	22.7	17.1	17.4	18.6	20.1	21.4	21.6	20.8	20.9	21.1	20.5	19.2	17.8	25.3375
658	3125256028	Mortoniodendron sulcatum	Lundell	16.98806	-91.29083	MEX	PRESERVED_SPECIMEN	130	Am	1	Tropical & Subtropical Moist Broadleaf Forests	204	91	69	64	69	144	389	359	372	450	332	178	115	22.2	23	25	26.7	28	27.2	26.3	26.5	26.5	25.5	24.1	22.7	17.1	17.4	18.6	20.1	21.4	21.6	20.8	20.9	21.1	20.5	19.2	17.8	25.3375
659	1897533557	Mortoniodendron sulcatum	Lundell	17.001667	-91.279722	MEX	PRESERVED_SPECIMEN	130	Am	1	Tropical & Subtropical Moist Broadleaf Forests	183	94	70	65	69	144	387	358	372	451	332	176	118	22.4	23.2	25.2	26.9	28.1	27.4	26.5	26.7	26.6	25.7	24.2	22.9	17.2	17.6	18.8	20.3	21.5	21.8	20.9	21.1	21.3	20.6	19.3	18	25.475
660	3125262023	Mortoniodendron sulcatum	Lundell	17.00167	-91.27972	MEX	PRESERVED_SPECIMEN	130	Am	1	Tropical & Subtropical Moist Broadleaf Forests	183	94	70	65	69	144	387	358	372	451	332	176	118	22.4	23.2	25.2	26.9	28.1	27.4	26.5	26.7	26.6	25.7	24.2	22.9	17.2	17.6	18.8	20.3	21.5	21.8	20.9	21.1	21.3	20.6	19.3	18	25.475
661	1897533537	Mortoniodendron sulcatum	Lundell	17.027778	-91.24500	MEX	PRESERVED_SPECIMEN	130	Am	1	Tropical & Subtropical Moist Broadleaf Forests	304	89	68	61	69	144	379	349	367	438	315	170	112	21.9	22.7	24.7	26.4	27.6	26.9	26	26.2	26.1	25.2	23.7	22.4	16.9	17.2	18.4	19.9	21	21.3	20.5	20.7	20.8	20.3	19	17.6	24.9917
662	3125261037	Mortoniodendron sulcatum	Lundell	17.02778	-91.24500	MEX	PRESERVED_SPECIMEN	130	Am	1	Tropical & Subtropical Moist Broadleaf Forests	304	89	68	61	69	144	379	349	367	438	315	170	112	21.9	22.7	24.7	26.4	27.6	26.9	26	26.2	26.1	25.2	23.7	22.4	16.9	17.2	18.4	19.9	21	21.3	20.5	20.7	20.8	20.3	19	17.6	24.9917
663	3307926911	Mortoniodendron sulcatum	Lundell	17.02889	-91.27389	MEX	PRESERVED_SPECIMEN	130	Am	1	Tropical & Subtropical Moist Broadleaf Forests	176	93	69	63	69	145	383	355	369	449	329	174	116	22.4	23.2	25.2	26.9	28.2	27.4	26.5	26.7	26.7	25.7	24.2	22.9	17.3	17.7	18.9	20.4	21.6	21.8	21	21.1	21.3	20.7	19.4	18.1	25.4875
664	3307919515	Mortoniodendron sulcatum	Lundell	17.03083	-91.29056	MEX	PRESERVED_SPECIMEN	130	Am	1	Tropical & Subtropical Moist Broadleaf Forests	178	92	71	64	69	144	381	351	366	446	327	174	119	22.4	23.2	25.2	26.9	28.2	27.4	26.5	26.7	26.7	25.7	24.2	22.9	17.3	17.7	18.9	20.4	21.6	21.8	21	21.1	21.3	20.7	19.4	18.1	25.5
665	3307885449	Mortoniodendron sulcatum	Lundell	17.03089	-91.29047	MEX	PRESERVED_SPECIMEN	130	Am	1	Tropical & Subtropical Moist Broadleaf Forests	178	92	71	64	69	144	381	351	366	446	327	174	119	22.4	23.2	25.2	26.9	28.2	27.4	26.5	26.7	26.7	25.7	24.2	22.9	17.3	17.7	18.9	20.4	21.6	21.8	21	21.1	21.3	20.7	19.4	18.1	25.5
666	1259082168	Mortoniodendron sulcatum	Lundell	17.48	-91.97	MEX	PRESERVED_SPECIMEN	110	Af	1	Tropical & Subtropical Moist Broadleaf Forests	78	161	113	90	91	158	324	264	325	436	387	225	180	22.6	24.2	26	27.6	29.2	28.6	27.8	27.7	27.3	26.2	24.8	23.4	17.7	18.8	20	21.3	23	23	22.3	22.3	22.3	21.5	20.1	18.7	26.2917
667	3307787036	Mortoniodendron sulcatum	Lundell	19.86700	-96.76700	MEX	PRESERVED_SPECIMEN	110	Af	1	Tropical & Subtropical Moist Broadleaf Forests	382	76	84	74	80	91	187	221	194	304	219	156	108	18.6	19.3	21.7	23.9	25.8	26	25.2	25.3	25	23.6	21.4	19.9	14.5	14.9	17	19	21.2	21.7	21	20.8	20.7	19.4	17	16.4	22.9792
668	1319462941	Mortoniodendron uxpanapense	Dorr & T.Wendt	172333	-942917	MEX	PRESERVED_SPECIMEN	110	Af	1	Tropical & Subtropical Moist Broadleaf Forests
669	3308458191	Mortoniodendron uxpanapense	Dorr & T.Wendt	1723300	-94.5	MEX	PRESERVED_SPECIMEN	110	Af	1	Tropical & Subtropical Moist Broadleaf Forests
670	1259421101	Mortoniodendron uxpanapense	Dorr & T.Wendt	17233333	-94.5	MEX	PRESERVED_SPECIMEN	110	Af	1	Tropical & Subtropical Moist Broadleaf Forests
671	2629751529	Mortoniodendron uxpanapense	Dorr & T.Wendt	17402261	-93030955	MEX	PRESERVED_SPECIMEN	110	Af	1	Tropical & Subtropical Moist Broadleaf Forests
672	1259421713	Mortoniodendron vestitum	Lundell	15.581389	-88.3725	HND	PRESERVED_SPECIMEN	110	Af	1	Tropical & Subtropical Moist Broadleaf Forests	34	129	74	56	59	98	212	226	193	216	223	192	157	23.7	24.3	25.8	27	27.9	27.8	27.2	27.3	27.4	26.2	24.8	23.9	19.1	19.2	20.1	21.5	22.5	22.9	22.6	22.6	22.7	21.6	20.4	19.7	26.1042
673	1056206938	Mortoniodendron vestitum	Lundell	15.702133	-90.356243	GTM	PRESERVED_SPECIMEN	110	Af	1	Tropical & Subtropical Moist Broadleaf Forests	408	263	153	180	126	247	492	535	489	594	576	382	248	22.8	23.6	25.2	26.5	27	26.6	25.9	26.1	26	25.3	24.2	23.4	18.5	18.7	19.8	21.3	21.8	22.1	21.6	21.5	21.5	21.2	20	19.2	25.225
674	1258598712	Mortoniodendron vestitum	Lundell	15.711944	-87.444722	HND	PRESERVED_SPECIMEN	110	Af	1	Tropical & Subtropical Moist Broadleaf Forests	433	106	104	40	36	79	120	146	150	177	189	194	177	22.6	23.2	24.6	26	26.7	26.5	25.8	25.9	25.9	24.8	23.5	22.5	18.1	18.3	19.2	20.9	21.7	22	21.4	21.4	21.3	20.7	19.4	18.4	24.8375
675	1228336645	Mortoniodendron vestitum	Lundell	15.7422	-90.1792	GTM	PRESERVED_SPECIMEN	110	Af	1	Tropical & Subtropical Moist Broadleaf Forests	749	296	190	185	150	263	548	682	531	584	559	389	273	21.2	21.9	23.3	24.7	25.2	24.9	24.2	24.4	24.2	23.6	22.4	21.8	16.9	17	18.1	19.4	20.1	20.5	20	19.9	19.8	19.6	18.4	17.7	23.4708
676	3308251193	Mortoniodendron vestitum	Lundell	16.08300	-90.95	MEX	PRESERVED_SPECIMEN	110	Af	1	Tropical & Subtropical Moist Broadleaf Forests	152	140	78	81	79	186	412	399	393	477	406	216	140	23.3	24	25.9	27.3	28.1	27.4	26.6	26.9	26.8	26.1	24.9	23.7	18.4	18.7	20	21.4	22.2	22.4	21.6	21.8	21.9	21.5	20.4	19	25.9417
677	1894621516	Mortoniodendron vestitum	Lundell	16.182139	-91.312361	MEX	HUMAN_OBSERVATION	110	Af	1	Tropical & Subtropical Moist Broadleaf Forests	526	89	50	50	63	151	366	307	313	380	283	146	96	21.5	22.1	24.2	25.5	26.5	25.8	24.9	25.2	25.1	24.4	23.2	22.1	16.4	16.5	17.7	19.1	20.1	20.7	19.9	20.1	20.2	19.7	18.5	17.2	24.2292
678	3306427681	Mortoniodendron vestitum	Lundell	16.340833	-90.7822	MEX	PRESERVED_SPECIMEN	130	Am	1	Tropical & Subtropical Moist Broadleaf Forests	132	137	81	79	75	177	407	411	398	477	391	216	153	23.2	24.1	26.1	27.6	28.5	27.7	26.9	27.1	27	26.3	24.9	23.7	18.3	18.7	20	21.5	22.4	22.5	21.8	21.9	21.9	21.6	20.3	19	26.0875
679	1893701999	Mortoniodendron vestitum	Lundell	16.471667	-90.72500	MEX	PRESERVED_SPECIMEN	130	Am	1	Tropical & Subtropical Moist Broadleaf Forests	126	130	84	74	72	173	402	411	398	477	379	209	155	23.2	24	26	27.5	28.4	27.7	26.9	27.1	27	26.3	24.9	23.7	18.4	18.9	20.1	21.7	22.4	22.4	21.8	21.9	22	21.7	20.5	19.1	26.0417
680	1258598722	Mortoniodendron vestitum	Lundell	16.548611	-90.298611	GTM	PRESERVED_SPECIMEN	130	Am	1	Tropical & Subtropical Moist Broadleaf Forests	131	128	88	77	67	178	371	392	365	424	352	209	153	23.3	24.1	25.9	27.6	28.2	27.7	27	27.1	27	26.4	25	23.7	18.6	19.2	20.4	22.1	22.6	22.4	22.1	22	22.2	22.1	20.9	19.4	26.0833
681	1257940980	Mortoniodendron vestitum	Lundell	16.55	-88.716667	BLZ	PRESERVED_SPECIMEN	130	Am	1	Tropical & Subtropical Moist Broadleaf Forests	74	143	65	69	55	114	336	397	367	335	269	185	142	22.8	23.6	24.9	26.4	27	27.1	26.5	26.5	26.5	25.7	24	23.2	18.2	18.8	19.9	21.5	22.2	22.6	22.3	22	22.1	21.4	19.8	19	25.3625
682	1257940059	Mortoniodendron vestitum	Lundell	16.55	-88.7	BLZ	PRESERVED_SPECIMEN	130	Am	1	Tropical & Subtropical Moist Broadleaf Forests	54	141	66	69	55	115	332	394	368	337	274	186	143	23	23.8	25.1	26.6	27.2	27.2	26.6	26.7	26.7	25.8	24.1	23.3	18.3	18.9	20	21.6	22.3	22.8	22.4	22.2	22.3	21.5	19.9	19.1	25.5042
683	1421399580	Mortoniodendron vestitum	Lundell	16.55	-90.283333	GTM	PRESERVED_SPECIMEN	130	Am	1	Tropical & Subtropical Moist Broadleaf Forests	135	128	87	77	67	177	371	391	364	422	351	210	153	23.3	24.1	25.8	27.5	28.2	27.7	26.9	27.1	26.9	26.3	25	23.7	18.6	19.1	20.4	22	22.5	22.4	22	22	22.2	22.1	20.9	19.4	26.0542
684	2629519311	Mortoniodendron vestitum	Lundell	16.648611	-90.83	MEX	PRESERVED_SPECIMEN	130	Am	1	Tropical & Subtropical Moist Broadleaf Forests	168	109	76	63	68	163	407	416	411	493	365	202	142	22.7	23.5	25.5	27.1	28.1	27.3	26.6	26.8	26.7	25.9	24.4	23.1	17.8	18.1	19.5	21	21.9	22	21.3	21.5	21.6	21.2	19.9	18.4	25.6375
685	3306429300	Mortoniodendron vestitum	Lundell	16.700833	-91.0694	MEX	PRESERVED_SPECIMEN	130	Am	1	Tropical & Subtropical Moist Broadleaf Forests	300	95	67	61	69	150	416	411	408	474	344	181	124	22.1	22.7	24.8	26.2	27.4	26.7	25.9	26.1	26.1	25.3	23.7	22.5	17.1	17.3	18.6	20	21	21.3	20.5	20.7	20.9	20.5	19.1	17.8	24.9667
686	3306432726	Mortoniodendron vestitum	Lundell	16.7175	-91.0886	MEX	PRESERVED_SPECIMEN	130	Am	1	Tropical & Subtropical Moist Broadleaf Forests	287	91	66	61	69	149	421	419	414	480	348	181	120	22.1	22.7	24.8	26.2	27.4	26.7	25.9	26.2	26.1	25.3	23.8	22.5	17.1	17.3	18.6	20	21.1	21.3	20.5	20.7	20.9	20.5	19.1	17.9	24.9833
687	2629751749	Mortoniodendron vestitum	Lundell	16.738889	-90.878889	MEX	PRESERVED_SPECIMEN	130	Am	1	Tropical & Subtropical Moist Broadleaf Forests	142	101	74	60	66	160	415	430	427	514	369	194	134	22.7	23.5	25.5	27.1	28.1	27.4	26.6	26.8	26.7	25.9	24.5	23.1	17.8	18.1	19.5	21	21.9	22	21.3	21.5	21.6	21.2	19.9	18.5	25.6625
688	3125247981	Mortoniodendron vestitum	Lundell	16.73889	-90.87889	MEX	PRESERVED_SPECIMEN	130	Am	1	Tropical & Subtropical Moist Broadleaf Forests	142	101	74	60	66	160	415	430	427	514	369	194	134	22.7	23.5	25.5	27.1	28.1	27.4	26.6	26.8	26.7	25.9	24.5	23.1	17.8	18.1	19.5	21	21.9	22	21.3	21.5	21.6	21.2	19.9	18.5	25.6625
689	3308724903	Mortoniodendron vestitum	Lundell	16.73900	-90.87903	MEX	PRESERVED_SPECIMEN	130	Am	1	Tropical & Subtropical Moist Broadleaf Forests	142	101	74	60	66	160	415	430	427	514	369	194	134	22.7	23.5	25.5	27.1	28.1	27.4	26.6	26.8	26.7	25.9	24.5	23.1	17.8	18.1	19.5	21	21.9	22	21.3	21.5	21.6	21.2	19.9	18.5	25.6625
690	4031765125	Mortoniodendron vestitum	Lundell	16.73900	-90.879028	MEX	PRESERVED_SPECIMEN	130	Am	1	Tropical & Subtropical Moist Broadleaf Forests	142	101	74	60	66	160	415	430	427	514	369	194	134	22.7	23.5	25.5	27.1	28.1	27.4	26.6	26.8	26.7	25.9	24.5	23.1	17.8	18.1	19.5	21	21.9	22	21.3	21.5	21.6	21.2	19.9	18.5	25.6625
691	45600654	Mortoniodendron vestitum	Lundell	16.74	-91.11	MEX	PRESERVED_SPECIMEN	130	Am	1	Tropical & Subtropical Moist Broadleaf Forests	312	87	65	61	69	148	416	408	406	470	339	176	113	22	22.6	24.6	26.1	27.3	26.6	25.8	26.1	26	25.2	23.6	22.4	16.9	17.1	18.4	19.8	20.9	21.2	20.4	20.6	20.7	20.3	18.9	17.7	24.8625
692	2629476967	Mortoniodendron vestitum	Lundell	16.74500	-91.418333	MEX	PRESERVED_SPECIMEN	110	Af	1	Tropical & Subtropical Moist Broadleaf Forests	651	62	46	48	59	134	327	257	295	345	230	132	83	20.2	20.9	22.8	24.4	25.5	25	24.2	24.4	24.3	23.4	21.9	20.6	14.9	14.9	16	17.4	18.7	19.6	18.9	19	19.2	18.5	17	15.7	23125
693	3013432361	Mortoniodendron vestitum	Lundell	16.74500	-91.118333	MEX	PRESERVED_SPECIMEN	130	Am	1	Tropical & Subtropical Moist Broadleaf Forests	342	84	64	59	68	147	408	395	396	459	328	172	111	21.9	22.5	24.5	26	27.2	26.5	25.7	26	25.9	25.1	23.5	22.3	16.8	17	18.2	19.6	20.8	21.1	20.3	20.5	20.6	20.2	18.8	17.5	24.7625
694	3306423469	Mortoniodendron vestitum	Lundell	16.74500	-91.1183	MEX	PRESERVED_SPECIMEN	130	Am	1	Tropical & Subtropical Moist Broadleaf Forests	342	84	64	59	68	147	408	395	396	459	328	172	111	21.9	22.5	24.5	26	27.2	26.5	25.7	26	25.9	25.1	23.5	22.3	16.8	17	18.2	19.6	20.8	21.1	20.3	20.5	20.6	20.2	18.8	17.5	24.7625
695	3308716547	Mortoniodendron vestitum	Lundell	16.74500	-91.11833	MEX	PRESERVED_SPECIMEN	130	Am	1	Tropical & Subtropical Moist Broadleaf Forests	342	84	64	59	68	147	408	395	396	459	328	172	111	21.9	22.5	24.5	26	27.2	26.5	25.7	26	25.9	25.1	23.5	22.3	16.8	17	18.2	19.6	20.8	21.1	20.3	20.5	20.6	20.2	18.8	17.5	24.7625
696	2629672488	Mortoniodendron vestitum	Lundell	16.74500	-91.118361	MEX	PRESERVED_SPECIMEN	130	Am	1	Tropical & Subtropical Moist Broadleaf Forests	342	84	64	59	68	147	408	395	396	459	328	172	111	21.9	22.5	24.5	26	27.2	26.5	25.7	26	25.9	25.1	23.5	22.3	16.8	17	18.2	19.6	20.8	21.1	20.3	20.5	20.6	20.2	18.8	17.5	24.7625
697	3308619449	Mortoniodendron vestitum	Lundell	16.74944	-91.12667	MEX	PRESERVED_SPECIMEN	130	Am	1	Tropical & Subtropical Moist Broadleaf Forests	358	81	62	59	68	146	403	386	390	452	322	170	108	21.8	22.5	24.5	25.9	27.1	26.5	25.7	25.9	25.9	25	23.5	22.2	16.7	16.9	18.2	19.6	20.7	21	20.3	20.4	20.6	20.1	18.7	17.5	24.7042
698	1419195049	Mortoniodendron vestitum	Lundell	16.75	-91.109722	MEX	PRESERVED_SPECIMEN	130	Am	1	Tropical & Subtropical Moist Broadleaf Forests	302	89	66	62	69	148	420	414	412	475	344	177	116	22	22.6	24.7	26.1	27.3	26.6	25.8	26.1	26.1	25.2	23.7	22.4	16.9	17.1	18.4	19.8	20.9	21.2	20.4	20.6	20.8	20.3	18.9	17.7	24.8958
699	1897533306	Mortoniodendron vestitum	Lundell	16.756461	-91.105836	MEX	PRESERVED_SPECIMEN	130	Am	1	Tropical & Subtropical Moist Broadleaf Forests	331	89	66	61	69	148	414	404	403	468	338	180	121	21.9	22.6	24.6	26.1	27.2	26.5	25.7	26	26	25.1	23.6	22.3	16.8	17	18.3	19.7	20.8	21.1	20.3	20.5	20.7	20.3	18.8	17.6	24.7833
700	1897533349	Mortoniodendron vestitum	Lundell	16.76	-91.10500	MEX	PRESERVED_SPECIMEN	130	Am	1	Tropical & Subtropical Moist Broadleaf Forests	337	93	69	62	69	148	414	403	402	467	337	182	123	21.9	22.5	24.5	26	27.2	26.5	25.7	25.9	25.9	25.1	23.5	22.3	16.8	17	18.3	19.7	20.8	21.1	20.3	20.5	20.7	20.2	18.8	17.6	24.7667
701	4031560594	Mortoniodendron vestitum	Lundell	16.76	-91.02	MEX	PRESERVED_SPECIMEN	130	Am	1	Tropical & Subtropical Moist Broadleaf Forests	198	101	76	65	70	153	444	461	450	524	379	194	132	22.4	23.1	25.1	26.7	27.8	27	26.2	26.5	26.5	25.6	24.1	22.8	17.5	17.8	19	20.4	21.5	21.6	20.8	21.1	21.2	20.8	19.5	18.2	25.3125
702	3308063605	Mortoniodendron vestitum	Lundell	16.76083	-91.07583	MEX	PRESERVED_SPECIMEN	130	Am	1	Tropical & Subtropical Moist Broadleaf Forests	574	94	66	55	67	145	363	316	330	395	278	170	128	21.3	21.9	23.9	25.4	26.5	26	25.2	25.3	25.2	24.4	22.9	21.7	16.4	16.5	17.7	19.1	20.2	20.6	20	20.1	20.1	19.7	18.3	17.2	24.1417
703	1897533312	Mortoniodendron vestitum	Lundell	16.760833	-91.075833	MEX	PRESERVED_SPECIMEN	130	Am	1	Tropical & Subtropical Moist Broadleaf Forests	574	94	66	55	67	145	363	316	330	395	278	170	128	21.3	21.9	23.9	25.4	26.5	26	25.2	25.3	25.2	24.4	22.9	21.7	16.4	16.5	17.7	19.1	20.2	20.6	20	20.1	20.1	19.7	18.3	17.2	24.1417
704	3308456657	Mortoniodendron vestitum	Lundell	16.76194	-91.13300	MEX	PRESERVED_SPECIMEN	130	Am	1	Tropical & Subtropical Moist Broadleaf Forests	323	86	65	61	69	147	415	405	404	467	336	172	113	21.9	22.6	24.6	26.1	27.2	26.6	25.7	26	26	25.1	23.6	22.3	16.8	17	18.3	19.7	20.8	21.1	20.3	20.5	20.7	20.2	18.8	17.5	24.8
705	3308608035	Mortoniodendron vestitum	Lundell	16.76583	-91.11028	MEX	PRESERVED_SPECIMEN	130	Am	1	Tropical & Subtropical Moist Broadleaf Forests	334	89	66	61	69	147	414	403	402	467	337	177	117	21.9	22.5	24.6	26.1	27.2	26.5	25.7	26	25.9	25.1	23.5	22.3	16.8	17	18.2	19.7	20.8	21.1	20.3	20.5	20.7	20.2	18.8	17.5	24.7833
706	3308051149	Mortoniodendron vestitum	Lundell	16.76639	-91.11700	MEX	PRESERVED_SPECIMEN	130	Am	1	Tropical & Subtropical Moist Broadleaf Forests	320	88	65	61	69	147	417	408	406	470	340	176	113	21.9	22.6	24.6	26.1	27.3	26.6	25.8	26	26	25.1	23.6	22.3	16.8	17	18.3	19.7	20.8	21.1	20.3	20.5	20.7	20.2	18.8	17.6	24.8125
707	3308648907	Mortoniodendron vestitum	Lundell	16.76722	-91.10667	MEX	PRESERVED_SPECIMEN	130	Am	1	Tropical & Subtropical Moist Broadleaf Forests	350	95	69	62	69	147	411	398	398	464	334	185	126	21.8	22.5	24.5	26	27.2	26.5	25.7	25.9	25.9	25	23.5	22.2	16.8	17	18.2	19.6	20.7	21	20.3	20.4	20.6	20.2	18.7	17.5	24.7208
708	1421388296	Mortoniodendron vestitum	Lundell	16.767222	-91.106667	MEX	PRESERVED_SPECIMEN	130	Am	1	Tropical & Subtropical Moist Broadleaf Forests	350	95	69	62	69	147	411	398	398	464	334	185	126	21.8	22.5	24.5	26	27.2	26.5	25.7	25.9	25.9	25	23.5	22.2	16.8	17	18.2	19.6	20.7	21	20.3	20.4	20.6	20.2	18.7	17.5	24.7208
709	2629499193	Mortoniodendron vestitum	Lundell	16.767778	-91.042222	MEX	PRESERVED_SPECIMEN	130	Am	1	Tropical & Subtropical Moist Broadleaf Forests	422	98	70	58	68	148	395	374	379	447	314	178	130	21.7	22.4	24.4	25.9	27	26.4	25.6	25.8	25.7	24.9	23.4	22.1	16.9	17	18.2	19.6	20.7	21	20.3	20.5	20.5	20.1	18.8	17.6	24.5875
710	3308678414	Mortoniodendron vestitum	Lundell	16.76833	-91.10917	MEX	PRESERVED_SPECIMEN	130	Am	1	Tropical & Subtropical Moist Broadleaf Forests	339	91	67	61	69	147	413	401	401	466	337	181	119	21.9	22.5	24.5	26	27.2	26.5	25.7	25.9	25.9	25.1	23.5	22.3	16.8	17	18.2	19.6	20.8	21	20.3	20.4	20.6	20.2	18.7	17.5	24.7583
711	4031544551	Mortoniodendron vestitum	Lundell	16.77	-91.03	MEX	PRESERVED_SPECIMEN	130	Am	1	Tropical & Subtropical Moist Broadleaf Forests	219	102	78	66	71	153	445	462	450	522	378	195	134	22.3	23	25.1	26.6	27.7	26.9	26.1	26.4	26.4	25.5	24	22.7	17.4	17.7	18.9	20.3	21.3	21.5	20.7	21	21.1	20.7	19.4	18.1	25.2333
712	3308092599	Mortoniodendron vestitum	Lundell	16.78111	-91.0625	MEX	PRESERVED_SPECIMEN	130	Am	1	Tropical & Subtropical Moist Broadleaf Forests	549	94	69	56	67	146	369	328	340	405	282	171	125	21.4	22	23.9	25.5	26.5	26	25.3	25.4	25.3	24.4	23	21.7	16.6	16.7	17.9	19.2	20.2	20.7	20	20.1	20.2	19.8	18.5	17.3	24.2
713	1421375586	Mortoniodendron vestitum	Lundell	16.781111	-91.0625	MEX	PRESERVED_SPECIMEN	130	Am	1	Tropical & Subtropical Moist Broadleaf Forests	549	94	69	56	67	146	369	328	340	405	282	171	125	21.4	22	23.9	25.5	26.5	26	25.3	25.4	25.3	24.4	23	21.7	16.6	16.7	17.9	19.2	20.2	20.7	20	20.1	20.2	19.8	18.5	17.3	24.2
714	1419232015	Mortoniodendron vestitum	Lundell	16.788611	-91.018611	MEX	PRESERVED_SPECIMEN	130	Am	1	Tropical & Subtropical Moist Broadleaf Forests	167	98	74	66	70	154	448	469	457	530	386	192	132	22.5	23.2	25.3	26.8	27.9	27.2	26.4	26.6	26.6	25.7	24.2	22.9	17.5	17.8	19.1	20.5	21.5	21.7	20.9	21.1	21.3	20.9	19.5	18.2	25.4417
715	2629602796	Mortoniodendron vestitum	Lundell	16.795556	-90.880555	MEX	PRESERVED_SPECIMEN	130	Am	1	Tropical & Subtropical Moist Broadleaf Forests	131	101	73	59	66	159	414	429	429	518	368	192	136	22.8	23.5	25.6	27.2	28.2	27.5	26.6	26.9	26.8	26	24.6	23.2	17.8	18.1	19.5	21	21.9	22	21.3	21.5	21.7	21.2	19.9	18.4	25.7542
716	4031765155	Mortoniodendron vestitum	Lundell	16.795667	-90.880722	MEX	PRESERVED_SPECIMEN	130	Am	1	Tropical & Subtropical Moist Broadleaf Forests	131	101	73	59	66	159	414	429	429	518	368	192	136	22.8	23.5	25.6	27.2	28.2	27.5	26.6	26.9	26.8	26	24.6	23.2	17.8	18.1	19.5	21	21.9	22	21.3	21.5	21.7	21.2	19.9	18.4	25.7542
717	3308728624	Mortoniodendron vestitum	Lundell	16.79567	-90.88072	MEX	PRESERVED_SPECIMEN	130	Am	1	Tropical & Subtropical Moist Broadleaf Forests	131	101	73	59	66	159	414	429	429	518	368	192	136	22.8	23.5	25.6	27.2	28.2	27.5	26.6	26.9	26.8	26	24.6	23.2	17.8	18.1	19.5	21	21.9	22	21.3	21.5	21.7	21.2	19.9	18.4	25.7542
718	3308638906	Mortoniodendron vestitum	Lundell	16.79736	-90.95586	MEX	PRESERVED_SPECIMEN	130	Am	1	Tropical & Subtropical Moist Broadleaf Forests	180	97	76	60	68	157	432	452	451	535	374	197	140	22.5	23.2	25.3	26.9	27.9	27.2	26.4	26.6	26.6	25.7	24.2	22.9	17.6	17.8	19.1	20.6	21.6	21.7	21	21.2	21.4	20.9	19.5	18.2	25.4458
719	1897533355	Mortoniodendron vestitum	Lundell	16.797361	-90.955861	MEX	PRESERVED_SPECIMEN	130	Am	1	Tropical & Subtropical Moist Broadleaf Forests	180	97	76	60	68	157	432	452	451	535	374	197	140	22.5	23.2	25.3	26.9	27.9	27.2	26.4	26.6	26.6	25.7	24.2	22.9	17.6	17.8	19.1	20.6	21.6	21.7	21	21.2	21.4	20.9	19.5	18.2	25.4458
720	2629603714	Mortoniodendron vestitum	Lundell	16.797472	-90.882555	MEX	PRESERVED_SPECIMEN	130	Am	1	Tropical & Subtropical Moist Broadleaf Forests	131	101	73	59	66	159	414	429	429	518	368	192	136	22.8	23.5	25.6	27.2	28.2	27.5	26.6	26.9	26.8	26	24.6	23.2	17.8	18.1	19.5	21	21.9	22	21.3	21.5	21.7	21.2	19.9	18.4	25.7542
721	4031968814	Mortoniodendron vestitum	Lundell	16.797472	-90.882556	MEX	PRESERVED_SPECIMEN	130	Am	1	Tropical & Subtropical Moist Broadleaf Forests	131	101	73	59	66	159	414	429	429	518	368	192	136	22.8	23.5	25.6	27.2	28.2	27.5	26.6	26.9	26.8	26	24.6	23.2	17.8	18.1	19.5	21	21.9	22	21.3	21.5	21.7	21.2	19.9	18.4	25.7542
722	3308071609	Mortoniodendron vestitum	Lundell	16.80228	-90.87464	MEX	PRESERVED_SPECIMEN	130	Am	1	Tropical & Subtropical Moist Broadleaf Forests	140	103	74	58	65	159	412	426	428	517	366	193	138	22.8	23.5	25.6	27.3	28.2	27.4	26.6	26.9	26.8	26	24.6	23.2	17.8	18.1	19.4	21	21.9	21.9	21.3	21.5	21.6	21.2	19.9	18.4	25.7333
723	1421364399	Mortoniodendron vestitum	Lundell	16.802778	-91.095278	MEX	PRESERVED_SPECIMEN	130	Am	1	Tropical & Subtropical Moist Broadleaf Forests	501	92	70	57	67	145	376	340	351	417	294	173	127	21.4	22.1	24	25.6	26.7	26.1	25.3	25.5	25.4	24.6	23.1	21.8	16.5	16.6	17.8	19.2	20.3	20.7	20	20.1	20.2	19.8	18.4	17.2	24.2833
724	3308064950	Mortoniodendron vestitum	Lundell	16.80278	-91.09528	MEX	PRESERVED_SPECIMEN	130	Am	1	Tropical & Subtropical Moist Broadleaf Forests	501	92	70	57	67	145	376	340	351	417	294	173	127	21.4	22.1	24	25.6	26.7	26.1	25.3	25.5	25.4	24.6	23.1	21.8	16.5	16.6	17.8	19.2	20.3	20.7	20	20.1	20.2	19.8	18.4	17.2	24.2833
725	2629671153	Mortoniodendron vestitum	Lundell	16.803056	-90.8875	MEX	PRESERVED_SPECIMEN	130	Am	1	Tropical & Subtropical Moist Broadleaf Forests	121	102	73	59	65	158	415	429	429	518	369	193	136	22.9	23.6	25.6	27.3	28.3	27.5	26.7	26.9	26.9	26	24.6	23.3	17.8	18.1	19.5	21	21.9	22	21.4	21.5	21.7	21.3	19.9	18.4	25.7875
726	3013433360	Mortoniodendron vestitum	Lundell	16.803889	-91.088611	MEX	PRESERVED_SPECIMEN	130	Am	1	Tropical & Subtropical Moist Broadleaf Forests	502	93	70	57	67	146	377	341	352	418	294	173	126	21.5	22.1	24	25.6	26.7	26.1	25.3	25.5	25.4	24.6	23.1	21.8	16.6	16.7	17.9	19.3	20.3	20.7	20	20.2	20.2	19.9	18.5	17.3	24.3042
727	3308648905	Mortoniodendron vestitum	Lundell	16.80389	-91.08861	MEX	PRESERVED_SPECIMEN	130	Am	1	Tropical & Subtropical Moist Broadleaf Forests	502	93	70	57	67	146	377	341	352	418	294	173	126	21.5	22.1	24	25.6	26.7	26.1	25.3	25.5	25.4	24.6	23.1	21.8	16.6	16.7	17.9	19.3	20.3	20.7	20	20.2	20.2	19.9	18.5	17.3	24.3042
728	3306429815	Mortoniodendron vestitum	Lundell	16.807217	-91.0986	MEX	PRESERVED_SPECIMEN	130	Am	1	Tropical & Subtropical Moist Broadleaf Forests	501	92	70	57	67	145	376	340	351	417	294	173	127	21.4	22.1	24	25.6	26.7	26.1	25.3	25.5	25.4	24.6	23.1	21.8	16.5	16.6	17.8	19.2	20.3	20.7	20	20.1	20.2	19.8	18.4	17.2	24.2833
729	3308709774	Mortoniodendron vestitum	Lundell	16.80722	-91.09861	MEX	PRESERVED_SPECIMEN	130	Am	1	Tropical & Subtropical Moist Broadleaf Forests	501	92	70	57	67	145	376	340	351	417	294	173	127	21.4	22.1	24	25.6	26.7	26.1	25.3	25.5	25.4	24.6	23.1	21.8	16.5	16.6	17.8	19.2	20.3	20.7	20	20.1	20.2	19.8	18.4	17.2	24.2833
730	3013435353	Mortoniodendron vestitum	Lundell	16.807222	-91.098611	MEX	PRESERVED_SPECIMEN	130	Am	1	Tropical & Subtropical Moist Broadleaf Forests	501	92	70	57	67	145	376	340	351	417	294	173	127	21.4	22.1	24	25.6	26.7	26.1	25.3	25.5	25.4	24.6	23.1	21.8	16.5	16.6	17.8	19.2	20.3	20.7	20	20.1	20.2	19.8	18.4	17.2	24.2833
731	45600644	Mortoniodendron vestitum	Lundell	16.81	-91.06	MEX	PRESERVED_SPECIMEN	130	Am	1	Tropical & Subtropical Moist Broadleaf Forests	322	91	71	62	70	150	424	423	420	488	347	183	126	22	22.6	24.6	26.1	27.3	26.6	25.8	26	26	25.1	23.6	22.4	17.2	17.3	18.6	20	20.9	21.2	20.5	20.6	20.8	20.4	19.1	17.9	24.8417
732	1896075634	Mortoniodendron vestitum	Lundell	16.8125	-90.938611	MEX	PRESERVED_SPECIMEN	130	Am	1	Tropical & Subtropical Moist Broadleaf Forests	172	98	75	59	67	157	427	447	448	535	371	194	138	22.6	23.2	25.3	26.9	27.9	27.2	26.4	26.6	26.6	25.7	24.2	23	17.7	17.9	19.2	20.7	21.6	21.7	21.1	21.2	21.5	21	19.6	18.3	25.475
733	1893702012	Mortoniodendron vestitum	Lundell	16.813382	-90.957176	MEX	PRESERVED_SPECIMEN	130	Am	1	Tropical & Subtropical Moist Broadleaf Forests	180	100	75	60	67	156	432	453	451	537	374	195	138	22.5	23.2	25.2	26.8	27.9	27.1	26.3	26.6	26.6	25.7	24.2	22.9	17.6	17.9	19.1	20.6	21.6	21.7	21	21.2	21.4	20.9	19.5	18.2	25.4167
734	3013425368	Mortoniodendron vestitum	Lundell	16.814167	-91.060833	MEX	PRESERVED_SPECIMEN	130	Am	1	Tropical & Subtropical Moist Broadleaf Forests	322	91	71	62	70	150	424	423	420	488	347	183	126	22	22.6	24.6	26.1	27.3	26.6	25.8	26	26	25.1	23.6	22.4	17.2	17.3	18.6	20	20.9	21.2	20.5	20.6	20.8	20.4	19.1	17.9	24.8417
735	3306422248	Mortoniodendron vestitum	Lundell	16.814167	-91.0608	MEX	PRESERVED_SPECIMEN	130	Am	1	Tropical & Subtropical Moist Broadleaf Forests	322	91	71	62	70	150	424	423	420	488	347	183	126	22	22.6	24.6	26.1	27.3	26.6	25.8	26	26	25.1	23.6	22.4	17.2	17.3	18.6	20	20.9	21.2	20.5	20.6	20.8	20.4	19.1	17.9	24.8417
736	3125259000	Mortoniodendron vestitum	Lundell	16.81417	-91.06083	MEX	PRESERVED_SPECIMEN	130	Am	1	Tropical & Subtropical Moist Broadleaf Forests	322	91	71	62	70	150	424	423	420	488	347	183	126	22	22.6	24.6	26.1	27.3	26.6	25.8	26	26	25.1	23.6	22.4	17.2	17.3	18.6	20	20.9	21.2	20.5	20.6	20.8	20.4	19.1	17.9	24.8417
737	1895145258	Mortoniodendron vestitum	Lundell	16.8175699	-91.0623633	MEX	PRESERVED_SPECIMEN	130	Am	1	Tropical & Subtropical Moist Broadleaf Forests	285	91	74	64	71	151	436	444	436	503	361	185	129	22.1	22.7	24.7	26.3	27.4	26.7	25.9	26.1	26.1	25.2	23.8	22.5	17.3	17.4	18.7	20.1	21.1	21.3	20.5	20.7	20.9	20.5	19.2	17.9	24.9542
738	1895145209	Mortoniodendron vestitum	Lundell	16.821111	-90.890278	MEX	PRESERVED_SPECIMEN	130	Am	1	Tropical & Subtropical Moist Broadleaf Forests	110	99	74	59	65	158	413	427	427	516	367	193	134	22.9	23.6	25.7	27.4	28.4	27.6	26.8	27	26.9	26.1	24.7	23.3	17.9	18.2	19.5	21.1	22	22	21.4	21.6	21.7	21.3	20	18.5	25.8667
739	1844985439	Mortoniodendron vestitum	Lundell	16.8225	-90.90944	MEX	PRESERVED_SPECIMEN	130	Am	1	Tropical & Subtropical Moist Broadleaf Forests	102	99	73	60	65	157	417	433	432	519	371	191	130	22.9	23.6	25.7	27.3	28.3	27.5	26.7	27	26.9	26.1	24.6	23.3	18	18.2	19.6	21.1	22	22	21.4	21.5	21.7	21.3	20	18.6	25.8292
740	4031413478	Mortoniodendron vestitum	Lundell	16.822528	-90.909611	MEX	PRESERVED_SPECIMEN	130	Am	1	Tropical & Subtropical Moist Broadleaf Forests	102	99	73	60	65	157	417	433	432	519	371	191	130	22.9	23.6	25.7	27.3	28.3	27.5	26.7	27	26.9	26.1	24.6	23.3	18	18.2	19.6	21.1	22	22	21.4	21.5	21.7	21.3	20	18.6	25.8292
741	3308655647	Mortoniodendron vestitum	Lundell	16.82253	-90.90961	MEX	PRESERVED_SPECIMEN	130	Am	1	Tropical & Subtropical Moist Broadleaf Forests	102	99	73	60	65	157	417	433	432	519	371	191	130	22.9	23.6	25.7	27.3	28.3	27.5	26.7	27	26.9	26.1	24.6	23.3	18	18.2	19.6	21.1	22	22	21.4	21.5	21.7	21.3	20	18.6	25.8292
742	2629585031	Mortoniodendron vestitum	Lundell	16.838333	-91.066389	MEX	PRESERVED_SPECIMEN	130	Am	1	Tropical & Subtropical Moist Broadleaf Forests	213	101	78	71	74	152	463	485	465	529	390	196	134	22.3	22.9	25	26.5	27.6	26.9	26.1	26.4	26.4	25.5	24	22.7	17.4	17.6	18.9	20.3	21.3	21.4	20.7	20.8	21.1	20.7	19.4	18.1	25.1917
743	3308703545	Mortoniodendron vestitum	Lundell	16.83944	-91.14389	MEX	PRESERVED_SPECIMEN	130	Am	1	Tropical & Subtropical Moist Broadleaf Forests	369	87	69	61	69	145	404	384	390	455	326	175	121	21.7	22.3	24.3	25.9	27	26.4	25.6	25.8	25.8	24.9	23.4	22.1	16.6	16.8	18	19.4	20.6	20.9	20.1	20.3	20.5	20	18.6	17.3	24.5958
744	1421403644	Mortoniodendron vestitum	Lundell	16.839444	-91.143889	MEX	PRESERVED_SPECIMEN	130	Am	1	Tropical & Subtropical Moist Broadleaf Forests	369	87	69	61	69	145	404	384	390	455	326	175	121	21.7	22.3	24.3	25.9	27	26.4	25.6	25.8	25.8	24.9	23.4	22.1	16.6	16.8	18	19.4	20.6	20.9	20.1	20.3	20.5	20	18.6	17.3	24.5958
745	2629767440	Mortoniodendron vestitum	Lundell	16.840306	-91.146136	MEX	PRESERVED_SPECIMEN	130	Am	1	Tropical & Subtropical Moist Broadleaf Forests	369	87	69	61	69	145	404	384	390	455	326	175	121	21.7	22.3	24.3	25.9	27	26.4	25.6	25.8	25.8	24.9	23.4	22.1	16.6	16.8	18	19.4	20.6	20.9	20.1	20.3	20.5	20	18.6	17.3	24.5958
746	1897533365	Mortoniodendron vestitum	Lundell	16.840556	-91.145555	MEX	PRESERVED_SPECIMEN	130	Am	1	Tropical & Subtropical Moist Broadleaf Forests	369	87	69	61	69	145	404	384	390	455	326	175	121	21.7	22.3	24.3	25.9	27	26.4	25.6	25.8	25.8	24.9	23.4	22.1	16.6	16.8	18	19.4	20.6	20.9	20.1	20.3	20.5	20	18.6	17.3	24.5958
747	3125253021	Mortoniodendron vestitum	Lundell	16.84056	-91.14556	MEX	PRESERVED_SPECIMEN	130	Am	1	Tropical & Subtropical Moist Broadleaf Forests	369	87	69	61	69	145	404	384	390	455	326	175	121	21.7	22.3	24.3	25.9	27	26.4	25.6	25.8	25.8	24.9	23.4	22.1	16.6	16.8	18	19.4	20.6	20.9	20.1	20.3	20.5	20	18.6	17.3	24.5958
748	3013439360	Mortoniodendron vestitum	Lundell	16.842778	-91.145278	MEX	PRESERVED_SPECIMEN	130	Am	1	Tropical & Subtropical Moist Broadleaf Forests	388	91	69	60	68	145	399	376	383	449	321	175	124	21.6	22.3	24.3	25.8	27	26.3	25.5	25.7	25.7	24.8	23.3	22	16.6	16.7	17.9	19.4	20.5	20.9	20.1	20.3	20.4	19.9	18.5	17.3	24.5417
749	3308709767	Mortoniodendron vestitum	Lundell	16.84278	-91.14528	MEX	PRESERVED_SPECIMEN	130	Am	1	Tropical & Subtropical Moist Broadleaf Forests	388	91	69	60	68	145	399	376	383	449	321	175	124	21.6	22.3	24.3	25.8	27	26.3	25.5	25.7	25.7	24.8	23.3	22	16.6	16.7	17.9	19.4	20.5	20.9	20.1	20.3	20.4	19.9	18.5	17.3	24.5417
750	3308569177	Mortoniodendron vestitum	Lundell	16.86833	-90.97708	MEX	PRESERVED_SPECIMEN	130	Am	1	Tropical & Subtropical Moist Broadleaf Forests	162	96	74	62	68	155	432	452	450	531	374	192	137	22.6	23.2	25.3	26.9	27.9	27.2	26.4	26.7	26.6	25.8	24.3	23	17.9	18	19.4	20.8	21.7	21.8	21.1	21.3	21.5	21.1	19.8	18.5	25.5
751	2629654860	Mortoniodendron vestitum	Lundell	16.868333	-90.976944	MEX	PRESERVED_SPECIMEN	130	Am	1	Tropical & Subtropical Moist Broadleaf Forests	162	96	74	62	68	155	432	452	450	531	374	192	137	22.6	23.2	25.3	26.9	27.9	27.2	26.4	26.7	26.6	25.8	24.3	23	17.9	18	19.4	20.8	21.7	21.8	21.1	21.3	21.5	21.1	19.8	18.5	25.5
752	2270559759	Mortoniodendron vestitum	Lundell	16.912033	-90.299578	GTM	PRESERVED_SPECIMEN	130	Am	1	Tropical & Subtropical Moist Broadleaf Forests	135	87	67	51	53	161	306	286	282	354	294	168	120	23.3	24.2	26.1	28.1	28.6	27.9	27.1	27.2	27	26.3	25	23.6	17.9	18.5	19.9	21.7	22.3	22.1	21.8	21.8	21.9	21.6	20.3	18.6	26.1833
753	3307916944	Mortoniodendron vestitum	Lundell	16.991667	-91.608333	MEX	PRESERVED_SPECIMEN	110	Af	1	Tropical & Subtropical Moist Broadleaf Forests	975	79	64	58	70	145	317	250	293	356	246	149	104	19.1	19.8	21.5	23.1	24.2	23.7	22.9	23.1	23.1	22	20.7	19.5	13.7	13.8	14.9	16.3	17.6	18.4	17.7	17.8	17.9	17.2	15.7	14.5	21.8833
754	1893701997	Mortoniodendron vestitum	Lundell	17.004722	-93.500278	MEX	PRESERVED_SPECIMEN	120	Aw	1	Tropical & Subtropical Moist Broadleaf Forests	538	84	59	39	41	107	229	203	223	283	191	128	90	21.4	21.8	24	26	27.2	26.3	25.8	25.7	25.4	24.2	23	21.8	15.5	15.6	17.1	19.2	20.6	20.8	20.4	20.4	20.3	19.3	17.8	16.2	24.4
755	1419202669	Mortoniodendron vestitum	Lundell	17.232807	-91.562858	MEX	PRESERVED_SPECIMEN	110	Af	1	Tropical & Subtropical Moist Broadleaf Forests	192	102	77	67	75	144	328	268	305	404	310	172	120	22.4	23.4	25.3	27	28.4	27.7	26.9	27	26.8	25.7	24.3	22.9	17.2	17.8	19.1	20.5	21.9	22.1	21.3	21.4	21.5	20.8	19.5	18.1	25.6583
756	3306431966	Mortoniodendron vestitum	Lundell	17.236667	-91.5561	MEX	PRESERVED_SPECIMEN	110	Af	1	Tropical & Subtropical Moist Broadleaf Forests	152	103	78	68	74	144	327	267	303	405	312	173	120	22.5	23.6	25.5	27.3	28.6	27.9	27.1	27.2	27	25.9	24.5	23.1	17.4	17.9	19.2	20.7	22.1	22.3	21.5	21.6	21.7	21	19.6	18.2	25.8667
757	1895145202	Mortoniodendron vestitum	Lundell	17.236667	-91.556111	MEX	PRESERVED_SPECIMEN	110	Af	1	Tropical & Subtropical Moist Broadleaf Forests	152	103	78	68	74	144	327	267	303	405	312	173	120	22.5	23.6	25.5	27.3	28.6	27.9	27.1	27.2	27	25.9	24.5	23.1	17.4	17.9	19.2	20.7	22.1	22.3	21.5	21.6	21.7	21	19.6	18.2	25.8667
758	3307929171	Mortoniodendron vestitum	Lundell	17.23667	-91.55611	MEX	PRESERVED_SPECIMEN	110	Af	1	Tropical & Subtropical Moist Broadleaf Forests	152	103	78	68	74	144	327	267	303	405	312	173	120	22.5	23.6	25.5	27.3	28.6	27.9	27.1	27.2	27	25.9	24.5	23.1	17.4	17.9	19.2	20.7	22.1	22.3	21.5	21.6	21.7	21	19.6	18.2	25.8667
759	1257940389	Mortoniodendron vestitum	Lundell	17.319167	-88.448611	BLZ	PRESERVED_SPECIMEN	130	Am	1	Tropical & Subtropical Moist Broadleaf Forests	51	109	72	57	49	104	266	312	214	258	224	189	154	23	23.8	25	26.6	27.5	27.5	26.9	27	27	26.1	24.3	23.5	18.4	19.1	20.3	22.1	23.2	23.6	23	22.9	23	21.9	20	19.1	25.6708
760	2629512607	Mortoniodendron vestitum	Lundell	17.366667	-91.376667	MEX	PRESERVED_SPECIMEN	110	Af	1	Tropical & Subtropical Moist Broadleaf Forests	229	104	77	62	68	140	310	251	283	375	287	173	123	22.4	23.4	25.3	27.1	28.4	27.7	26.9	26.9	26.7	25.7	24.3	23	17.6	17.9	19.2	20.8	22	22.1	21.4	21.4	21.5	20.9	19.7	18.3	25.6583
761	1894546566	Mortoniodendron vestitum	Lundell	17.378333	-91.368333	MEX	PRESERVED_SPECIMEN	110	Af	1	Tropical & Subtropical Moist Broadleaf Forests	198	103	76	61	68	140	308	248	280	374	286	170	129	22.6	23.5	25.4	27.3	28.6	27.9	27	27.1	26.9	25.8	24.5	23.1	17.7	18.1	19.3	20.9	22.1	22.3	21.5	21.5	21.6	21.1	19.8	18.4	25.8083
762	2629745356	Mortoniodendron vestitum	Lundell	17.412222	-91.4875	MEX	PRESERVED_SPECIMEN	110	Af	1	Tropical & Subtropical Moist Broadleaf Forests	298	108	81	64	71	141	305	243	280	371	290	175	132	22.2	23.2	25	26.9	28.2	27.5	26.7	26.7	26.5	25.5	24.1	22.8	17.3	17.8	19	20.5	21.7	21.9	21.2	21.2	21.3	20.7	19.4	18.1	25.4333
763	2629583310	Mortoniodendron vestitum	Lundell	17.412778	-91.4875	MEX	PRESERVED_SPECIMEN	110	Af	1	Tropical & Subtropical Moist Broadleaf Forests	298	108	81	64	71	141	305	243	280	371	290	175	132	22.2	23.2	25	26.9	28.2	27.5	26.7	26.7	26.5	25.5	24.1	22.8	17.3	17.8	19	20.5	21.7	21.9	21.2	21.2	21.3	20.7	19.4	18.1	25.4333
764	1896075633	Mortoniodendron vestitum	Lundell	17.427222	-91.840278	MEX	PRESERVED_SPECIMEN	110	Af	1	Tropical & Subtropical Moist Broadleaf Forests	332	141	102	80	85	149	315	253	305	404	344	202	158	21.7	23.2	24.9	26.5	28	27.4	26.5	26.5	26.2	25.1	23.8	22.5	16.6	17.7	18.7	20	21.6	21.7	21	21	21	20.3	19	17.7	25.1958
765	1259420750	Tilia americana	L.	24	-99.5	MEX	PRESERVED_SPECIMEN	321	Cfa	3	Tropical & Subtropical Coniferous Forests	1448	23	17	22	35	73	83	87	102	136	57	17	20	14.1	15.5	18.7	21.3	23.2	24	24	23.8	22.6	19.9	17.2	14.8	7.2	8.2	10.9	13.7	15.9	17	16.9	16.8	16	13.4	10.5	8.1	19.925
766	2517216018	Tilia americana	L.	24	-99.583333	MEX	PRESERVED_SPECIMEN	322	Cfa	3	Tropical & Subtropical Coniferous Forests	2048	18	13	19	34	67	63	68	69	79	38	13	18	12.8	14	16.6	18.9	20.5	20.9	20.7	20.5	19.6	17.4	15.4	13.5	5.8	6.7	8.8	11.1	12.6	13.4	13.2	13.2	12.6	10.6	8.4	6.7	17.5833
767	1503176201	Tilia americana	L.	28	-82	USA	PRESERVED_SPECIMEN	331	Cfa	5	Temperate Conifer Forests	47	63	79	87	48	99	182	196	194	159	61	52	58	15.9	16.8	19.4	21.8	24.9	27.1	27.8	27.8	27	23.8	20.1	16.9	9.5	10.1	12.8	15.1	18.3	21.4	22.2	22.4	21.7	18.1	14	10.7	22.4458
768	3308483774	Tilia americana	L.	29	-102.33300	MEX	PRESERVED_SPECIMEN	221	Cfa	13	Deserts & Xeric Shrublands	1285	11	6	4	13	25	33	47	32	38	22	10	12	10.6	13	16.4	20.2	23.2	25.7	25.7	25.3	23.9	20.4	15.3	12	2.9	4.7	7.6	11.5	15	18	18.5	18	16.7	12.8	7.4	4.1	19.3333
769	2629689578	Tilia americana	L.	29	-102.333333	MEX	PRESERVED_SPECIMEN	221	Cfa	13	Deserts & Xeric Shrublands	1285	11	6	4	13	25	33	47	32	38	22	10	12	10.6	13	16.4	20.2	23.2	25.7	25.7	25.3	23.9	20.4	15.3	12	2.9	4.7	7.6	11.5	15	18	18.5	18	16.7	12.8	7.4	4.1	19.3333
770	1228552932	Tilia americana	L.	33	-87	USA	PRESERVED_SPECIMEN	331	Cfa	4	Temperate Broadleaf & Mixed Forests	112	149	139	163	129	110	112	132	102	97	78	116	137	6.2	8.4	12.8	16.6	20.9	24.8	26.6	26.2	23.3	17.1	11.9	8	0.5	1.9	5.9	9.3	14.2	18.4	20.5	20.1	16.9	10	5	1.8	16.9042
771	3744701982	Tilia americana	L.	33	-87.15	USA	PRESERVED_SPECIMEN	331	Cfa	4	Temperate Broadleaf & Mixed Forests	90	148	138	155	121	111	111	130	102	98	80	124	135	6.3	8.4	12.9	16.7	21.1	25	26.8	26.4	23.5	17.3	12	8	0.5	2	6	9.4	14.3	18.6	20.7	20.3	17.1	10.2	5	1.8	17.0333
772	3744701982	Tilia americana	L.	33	-87.15	USA	PRESERVED_SPECIMEN	331	Cfa	4	Temperate Broadleaf & Mixed Forests	90	148	138	155	121	111	111	130	102	98	80	124	135	6.3	8.4	12.9	16.7	21.1	25	26.8	26.4	23.5	17.3	12	8	0.5	2	6	9.4	14.3	18.6	20.7	20.3	17.1	10.2	5	1.8	17.0333
773	3744702085	Tilia americana	L.	33	-87.47	USA	PRESERVED_SPECIMEN	331	Cfa	4	Temperate Broadleaf & Mixed Forests	114	143	134	156	124	114	107	133	101	97	85	124	127	6.3	8.5	12.8	16.6	20.9	24.7	26.6	26.2	23.3	17.2	12	8	0.7	2.2	6	9.4	14.3	18.5	20.6	20.2	17	10.3	5.3	2	16.9333
774	1978058103	Tilia americana	L.	36	-83	USA	PRESERVED_SPECIMEN	331	Cfa	4	Temperate Broadleaf & Mixed Forests	453	94	91	110	92	110	98	114	97	81	64	81	89	2.3	4.4	8.6	12.9	17.4	21.5	23.6	23.1	20	13.9	8.6	4.3	-3.5	-2.1	1.6	5.2	10.1	14.8	17.1	16.7	13.3	6.5	1.7	-1.9	13.3667
775	1978058103	Tilia americana	L.	36	-83	USA	PRESERVED_SPECIMEN	331	Cfa	4	Temperate Broadleaf & Mixed Forests	453	94	91	110	92	110	98	114	97	81	64	81	89	2.3	4.4	8.6	12.9	17.4	21.5	23.6	23.1	20	13.9	8.6	4.3	-3.5	-2.1	1.6	5.2	10.1	14.8	17.1	16.7	13.3	6.5	1.7	-1.9	13.3667
776	1228260429	Tilia americana	L.	38	-98	USA	PRESERVED_SPECIMEN	331	Cfa	8	Temperate Grasslands, Savannahs & Shrublands	482	15	23	56	66	100	109	86	80	82	62	37	25	-1.2	2	7.2	12.8	18.3	24.1	27.1	26.2	21.2	14.5	6.4	0.8	-7.1	-4.5	0.4	5.9	11.8	17.3	20.1	19.2	14.2	7.2	0.1	-5	13.2833
777	2859120392	Tilia americana	L.	42	-79.9	USA	PRESERVED_SPECIMEN	432	Dfb	4	Temperate Broadleaf & Mixed Forests	400	68	64	81	89	94	114	105	112	116	104	111	97	-5	-4.2	0.8	7	13	17.9	20.3	19.6	15.7	9.8	4	-1.8	-9.1	-8.8	-4.2	1.5	7	12.1	14.8	14.2	10.4	4.7	0	-5.4	8.09167
778	3124850838	Tilia americana	L.	43	-88.050003	USA	HUMAN_OBSERVATION	431	Dfa	4	Temperate Broadleaf & Mixed Forests	226	38	31	54	85	74	93	95	98	93	61	60	48	-7.2	-4.4	1.3	7.6	13.9	19.2	22.1	21.1	16.9	10.4	3	-3.9	-11.7	-8.9	-3.4	2.3	8	13.2	16.4	15.6	11.2	5	-1.4	-8.1	8.33333
779	1099100793	Tilia americana	L.	43	-75	USA	PRESERVED_SPECIMEN	432	Dfb	4	Temperate Broadleaf & Mixed Forests	217	70	58	79	88	94	107	98	92	105	84	97	82	-6.3	-5.2	0.3	6.9	13.7	18.4	21	19.8	15.4	9.2	3.4	-3.2	-11.4	-10.6	-5.1	0.9	7	11.7	14.6	13.6	9.3	3.3	-1.1	-7.7	7.78333
780	442115781	Tilia americana	L.	44	-85	USA	PRESERVED_SPECIMEN	432	Dfb	4	Temperate Broadleaf & Mixed Forests	335	41	32	52	66	72	79	69	89	98	69	63	53	-7.4	-6.4	-1.1	5.9	12.6	17.3	19.9	18.8	14.6	8.6	2.1	-3.9	-11.9	-11.7	-6.8	-0.3	5.4	10.2	12.8	12	8	2.5	-2.3	-7.9	6.7375
781	2265412798	Tilia americana	L.	45	-93.47	USA	PRESERVED_SPECIMEN	431	Dfa	4	Temperate Broadleaf & Mixed Forests	285	23	19	45	61	89	110	104	104	77	56	47	25	-11.1	-7.3	-0.4	7.8	15	20.1	22.5	21.1	15.9	9.2	0	-7.9	-16.5	-12.7	-5.7	1.6	8.4	13.6	16.4	15	9.9	3.4	-4.4	-12.6	7.0625
782	1262006861	Tilia americana	L.	46	-75.07	CAN	PRESERVED_SPECIMEN	432	Dfb	4	Temperate Broadleaf & Mixed Forests	242	71	65	70	77	91	98	106	110	97	108	96	79	-13.1	-11.5	-5.2	2.8	10.2	15.5	18.7	17.9	13.2	6.6	0.1	-8	-19	-17.8	-11.1	-2.8	3.7	9.2	12.5	12.1	7.8	2	-3.8	-12.8	3.9375
783	2265412550	Tilia americana	L.	46	-94	USA	PRESERVED_SPECIMEN	432	Dfb	4	Temperate Broadleaf & Mixed Forests	390	19	16	38	55	79	109	96	93	80	61	35	22	-13.3	-9.3	-2.5	6	13.3	18	20.6	19.4	14.1	7.5	-1.8	-9.9	-19.2	-15.6	-8.4	-0.6	6	11	13.9	12.6	7.4	1.1	-6.5	-15	5.1625
784	3818312297	Tilia americana	L.	16.68	-97.230003	MEX	PRESERVED_SPECIMEN	322	Cfa	3	Tropical & Subtropical Coniferous Forests	2214	10	14	10	26	75	233	172	198	170	90	31	22	14.8	15.5	16.6	17.6	18.3	17.8	17.3	17.2	17.2	16.7	15.6	14.9	8.5	8.8	10	11.3	12.5	12.8	12.1	11.9	12.1	11.2	9.8	8.7	16.6417
785	1897333933	Tilia americana	L.	16.684917	-97.226389	MEX	PRESERVED_SPECIMEN	322	Cfa	3	Tropical & Subtropical Coniferous Forests	2087	9	13	11	29	83	235	172	194	178	91	31	19	15.2	15.9	17.1	18.1	18.8	18.4	17.9	17.8	17.7	17.2	16.1	15.3	8.6	9	10.3	11.7	12.9	13.3	12.6	12.4	12.5	11.6	10.1	8.8	17.1208
786	2859558504	Tilia americana	L.	16.68492	-96.22639	MEX	PRESERVED_SPECIMEN	221	Cfa	2	Tropical & Subtropical Dry Broadleaf Forests	1433	3	6	9	24	67	148	119	125	127	41	8	3	20.6	21.2	22.6	23.7	24.2	22.9	22.4	22.6	22.4	22	21.4	21	12.7	13.3	14.5	16.1	17.2	17.1	16.5	16.5	16.5	15.4	14.1	13.4	22.2458
787	1897333982	Tilia americana	L.	16.751639	-97.202417	MEX	PRESERVED_SPECIMEN	322	Cfa	3	Tropical & Subtropical Coniferous Forests	2294	8	13	8	24	67	223	165	194	152	70	32	25	13.6	14.6	15.8	16.8	17.5	17.1	16.3	16.2	16.3	15.6	14.4	13.7	7.5	8	9.3	10.6	11.8	12	11.1	11	11.1	10.2	8.7	7.6	15.6583
788	3308693526	Tilia americana	L.	16.75164	-97.20242	MEX	PRESERVED_SPECIMEN	322	Cfa	3	Tropical & Subtropical Coniferous Forests	2294	8	13	8	24	67	223	165	194	152	70	32	25	13.6	14.6	15.8	16.8	17.5	17.1	16.3	16.2	16.3	15.6	14.4	13.7	7.5	8	9.3	10.6	11.8	12	11.1	11	11.1	10.2	8.7	7.6	15.6583
789	3308086344	Tilia americana	L.	16.84322	-97.66661	MEX	PRESERVED_SPECIMEN	322	Cfa	3	Tropical & Subtropical Coniferous Forests	2415	9	12	10	31	85	255	216	214	191	79	19	9	15.1	15.4	16.4	17.4	18.1	17.7	17.2	17.2	17.4	16.9	16	15.4	8.7	8.7	9.7	10.7	12.1	12.5	12	11.9	12.3	11.4	10.1	8.9	16.6875
790	3308129075	Tilia americana	L.	16.99611	-95.9758	MEX	PRESERVED_SPECIMEN	332	Cfa	1	Tropical & Subtropical Moist Broadleaf Forests	1468	35	33	34	47	106	300	307	309	307	157	69	48	16.6	17.7	19.5	20.8	21.3	20.5	19.7	19.6	19.6	18.6	17.5	16.8	10.1	10.9	12.4	14.1	15.2	15.3	14.8	14.6	14.7	13.4	11.7	10.8	19.0375
791	1897570771	Tilia americana	L.	16.996111	-95.975833	MEX	PRESERVED_SPECIMEN	332	Cfa	1	Tropical & Subtropical Moist Broadleaf Forests	1468	35	33	34	47	106	300	307	309	307	157	69	48	16.6	17.7	19.5	20.8	21.3	20.5	19.7	19.6	19.6	18.6	17.5	16.8	10.1	10.9	12.4	14.1	15.2	15.3	14.8	14.6	14.7	13.4	11.7	10.8	19.0375
792	2807621987	Tilia americana	L.	17.16667	-96.65	MEX	PRESERVED_SPECIMEN	322	Cfa	3	Tropical & Subtropical Coniferous Forests	3122	11	12	18	46	98	193	167	155	182	83	29	14	9.2	10.2	11.4	12.3	12.7	11.7	10.8	10.8	10.9	10.3	9.5	9.3	4.5	4.8	6	6.9	7.6	7.3	6.5	6.5	6.7	5.8	4.9	4.5	10.7667
793	1846539223	Tilia americana	L.	17.173041	-96.603851	MEX	PRESERVED_SPECIMEN	322	Cfa	3	Tropical & Subtropical Coniferous Forests	2697	11	11	14	40	73	176	150	145	167	83	36	19	10.7	11.9	13.3	14.3	14.8	13.7	12.7	12.6	12.6	12	11.1	10.8	5.8	6.2	7.7	8.7	9.5	9.2	8.3	8.2	8.4	7.5	6.4	5.9	12.5458
794	4032038605	Tilia americana	L.	17.177222	-96.604167	MEX	PRESERVED_SPECIMEN	322	Cfa	3	Tropical & Subtropical Coniferous Forests	2687	12	11	14	39	71	175	151	145	168	84	39	21	10.5	11.7	13.2	14.1	14.7	13.6	12.6	12.5	12.5	11.9	10.9	10.5	5.6	6.1	7.6	8.7	9.4	9.1	8.2	8.2	8.3	7.4	6.3	5.7	12.4042
795	1896043112	Tilia americana	L.	17.179444	-95.922222	MEX	PRESERVED_SPECIMEN	332	Cfa	1	Tropical & Subtropical Moist Broadleaf Forests	1341	65	58	62	67	129	446	509	484	476	260	117	81	17.2	18	20.1	21.6	22.3	21.5	20.6	20.6	20.6	19.6	18.4	17.6	11.5	12	13.7	15.4	16.5	16.5	16	15.9	15.9	14.8	13.2	12.2	19.8417
796	1895359721	Tilia americana	L.	17.2090168	-96.7951552	MEX	PRESERVED_SPECIMEN	221	Cfa	2	Tropical & Subtropical Dry Broadleaf Forests	1673	3	9	12	30	73	148	116	118	133	49	13	6	18.9	20	21.8	23.4	23.7	22.8	22	21.9	21.7	21	20	19	9.5	10.3	12.1	14.3	15.7	16.5	15.7	15.4	15.5	13.9	11.7	10.2	21.3583
797	1896043083	Tilia americana	L.	17.209444	-96.558611	MEX	PRESERVED_SPECIMEN	322	Cfa	3	Tropical & Subtropical Coniferous Forests	2133	12	10	11	31	63	163	137	133	159	82	38	23	13.2	14.7	16.6	17.8	18.1	16.9	15.9	15.9	15.8	15	13.9	13.3	7	7.9	9.6	11.1	12	12	11.3	11.1	11.2	10.1	8.4	7.6	15.5917
798	3308746609	Tilia americana	L.	17.25	-98.3	MEX	PRESERVED_SPECIMEN	322	Cfa	3	Tropical & Subtropical Coniferous Forests	2488	15	14	11	30	98	235	221	222	221	84	22	12	14.2	14.9	16.1	17.3	17.7	17.3	16.8	16.8	16.7	16.2	15.2	14.3	7.2	7.8	9	10.3	11.2	11.8	11.3	11.2	11.3	10.2	8.9	7.5	16.1125
799	2629475728	Tilia americana	L.	17.300556	-96.449444	MEX	PRESERVED_SPECIMEN	322	Cfa	3	Tropical & Subtropical Coniferous Forests	2060	17	15	17	35	74	212	203	200	235	133	63	40	13.6	15	17	18.3	18.5	17.3	16.1	16.2	16.1	15.3	14.2	13.7	7.2	8.1	9.9	11.4	12.3	12.4	11.6	11.5	11.6	10.4	8.7	7.9	15.9625
800	3308089046	Tilia americana	L.	17.30278	-96.44417	MEX	PRESERVED_SPECIMEN	322	Cfa	3	Tropical & Subtropical Coniferous Forests	2060	17	15	17	35	74	212	203	200	235	133	63	40	13.6	15	17	18.3	18.5	17.3	16.1	16.2	16.1	15.3	14.2	13.7	7.2	8.1	9.9	11.4	12.3	12.4	11.6	11.5	11.6	10.4	8.7	7.9	15.9625
801	4031545564	Tilia americana	L.	17.323611	-96.456111	MEX	PRESERVED_SPECIMEN	322	Cfa	3	Tropical & Subtropical Coniferous Forests	2033	19	17	18	36	78	225	217	216	253	144	67	43	13.8	15.1	17.2	18.5	18.7	17.5	16.3	16.4	16.3	15.5	14.4	13.9	7.3	8.1	10	11.5	12.4	12.6	11.7	11.7	11.7	10.6	8.8	8	16.1375
802	2237509309	Tilia americana	L.	17.329714	-96.456208	MEX	HUMAN_OBSERVATION	322	Cfa	3	Tropical & Subtropical Coniferous Forests	2149	16	12	17	33	64	196	194	179	218	121	59	37	13	14.4	16.3	17.5	17.8	16.6	15.4	15.5	15.4	14.7	13.6	13.1	7	7.8	9.6	11	11.8	11.9	11	11	11	9.9	8.3	7.6	15.2833
803	1896043062	Tilia americana	L.	17.344167	-96.518056	MEX	PRESERVED_SPECIMEN	322	Cfa	3	Tropical & Subtropical Coniferous Forests	2168	18	12	15	32	62	188	184	164	198	113	54	36	14.3	15.6	17.7	18.9	19.1	17.6	16.3	16.3	16.3	15.6	14.7	14.3	7.7	8.3	10	11.4	12.4	12.4	11.6	11.5	11.6	10.5	8.9	8.2	16375
804	1893756033	Tilia americana	L.	17.39093	-99.385069	MEX	PRESERVED_SPECIMEN	322	Cfa	3	Tropical & Subtropical Coniferous Forests	2104	14	5	4	18	83	235	264	267	271	114	27	9	18.5	19	20.2	21.3	21.7	21	20.6	20.5	20.3	20.2	19.6	18.8	11.9	12.1	13.1	14.3	15.1	15.4	15	15	14.9	14.4	13.4	12.3	20.1292
805	3308644632	Tilia americana	L.	17.39167	-99.52500	MEX	PRESERVED_SPECIMEN	322	Cfa	3	Tropical & Subtropical Coniferous Forests	2421	19	7	6	20	91	248	267	273	280	120	29	12	17	17.3	18.3	19.4	19.6	19.1	18.8	18.8	18.6	18.5	18	17.3	10.7	11	11.8	12.8	13.4	13.8	13.4	13.4	13.4	12.9	12.2	11.2	18.3958
806	3308088109	Tilia americana	L.	17.39364	-96.52103	MEX	PRESERVED_SPECIMEN	322	Cfa	3	Tropical & Subtropical Coniferous Forests	2381	17	13	15	34	58	191	192	171	200	112	51	35	13	14.2	16.1	17.2	17.6	16.1	14.7	14.8	14.8	14.1	13.3	13	7.1	7.6	9.1	10.3	11.2	11.1	10.3	10.2	10.3	9.3	8	7.5	14.9042
807	3308094838	Tilia americana	L.	17.39886	-96.51833	MEX	PRESERVED_SPECIMEN	322	Cfa	3	Tropical & Subtropical Coniferous Forests	2381	17	13	15	34	58	191	192	171	200	112	51	35	13	14.2	16.1	17.2	17.6	16.1	14.7	14.8	14.8	14.1	13.3	13	7.1	7.6	9.1	10.3	11.2	11.1	10.3	10.2	10.3	9.3	8	7.5	14.9042
808	1897333944	Tilia americana	L.	17.398861	-96.516833	MEX	PRESERVED_SPECIMEN	322	Cfa	3	Tropical & Subtropical Coniferous Forests	2381	17	13	15	34	58	191	192	171	200	112	51	35	13	14.2	16.1	17.2	17.6	16.1	14.7	14.8	14.8	14.1	13.3	13	7.1	7.6	9.1	10.3	11.2	11.1	10.3	10.2	10.3	9.3	8	7.5	14.9042
809	1896043070	Tilia americana	L.	17.501111	-99.644722	MEX	PRESERVED_SPECIMEN	322	Cfa	3	Tropical & Subtropical Coniferous Forests	2272	18	7	7	19	85	236	258	261	267	115	30	12	15.6	16.5	17.9	19.2	19.3	18.8	18.5	18.4	18	17.8	16.9	15.8	9	9.8	11	12.3	12.9	13.4	12.9	12.8	12.6	12	10.8	9.4	17.7125
810	1896043119	Tilia americana	L.	17.502222	-99.668611	MEX	PRESERVED_SPECIMEN	322	Cfa	3	Tropical & Subtropical Coniferous Forests	2379	19	8	7	20	88	242	261	265	275	127	35	15	16.4	17	18.2	19.3	19.4	18.9	18.6	18.5	18.3	18.1	17.5	16.7	9.9	10.3	11.2	12.4	13	13.5	13.1	13.1	13	12.4	11.4	10.3	18.0833
811	1893821883	Tilia americana	L.	17.508333	-99.691667	MEX	PRESERVED_SPECIMEN	120	Cfa	3	Tropical & Subtropical Coniferous Forests	1775	17	4	4	13	66	186	232	218	232	111	36	10	19.2	19.8	21.3	22.5	22.7	22.1	21.8	21.6	21.2	21.1	20.3	19.5	12.4	12.9	14.1	15.4	16.1	16.4	15.9	15.9	15.7	15.2	14.1	12.9	21.0875
812	1893821884	Tilia americana	L.	17.52500	-99.691667	MEX	PRESERVED_SPECIMEN	322	Cfa	3	Tropical & Subtropical Coniferous Forests	2600	20	9	7	21	95	254	265	274	281	123	30	15	15.7	16.1	17.2	18.2	18.3	17.8	17.5	17.4	17.3	17.2	16.6	15.9	9.2	9.5	10.3	11.3	11.9	12.5	12.1	12	12	11.4	10.6	9.7	17.0917
813	1893688603	Tilia americana	L.	17.533333	-96.553333	MEX	PRESERVED_SPECIMEN	322	Cfa	3	Tropical & Subtropical Coniferous Forests	2004	36	37	27	41	99	358	380	389	433	265	119	93	15	16.3	18.6	20	20.2	18.8	17.5	17.6	17.5	16.6	15.6	15	8.3	9	11.1	12.5	13.4	13.4	12.8	12.6	12.8	11.7	9.9	9	17.3833
814	1893821887	Tilia americana	L.	17.541667	-99.658333	MEX	PRESERVED_SPECIMEN	322	Cfa	3	Tropical & Subtropical Coniferous Forests	2370	19	8	7	20	88	241	260	264	270	116	31	13	15.3	16.1	17.6	18.8	19	18.4	18	17.9	17.6	17.3	16.4	15.4	8.8	9.6	10.7	11.9	12.5	13.1	12.5	12.4	12.2	11.6	10.5	9.2	17.3208
815	1893821872	Tilia americana	L.	17.541667	-99.691667	MEX	PRESERVED_SPECIMEN	322	Cfa	3	Tropical & Subtropical Coniferous Forests	2311	19	7	6	19	86	237	257	261	268	120	32	14	16.2	16.9	18.2	19.4	19.5	18.9	18.6	18.4	18.2	18	17.3	16.5	9.7	10.2	11.2	12.4	13	13.6	13.1	13	12.9	12.3	11.3	10.2	18.0208
816	1894044187	Tilia americana	L.	17.5417	-99.6917	MEX	OCCURRENCE	322	Cfa	3	Tropical & Subtropical Coniferous Forests	2311	19	7	6	19	86	237	257	261	268	120	32	14	16.2	16.9	18.2	19.4	19.5	18.9	18.6	18.4	18.2	18	17.3	16.5	9.7	10.2	11.2	12.4	13	13.6	13.1	13	12.9	12.3	11.3	10.2	18.0208
817	1419227022	Tilia americana	L.	17.542222	-96.582778	MEX	PRESERVED_SPECIMEN	322	Cfa	3	Tropical & Subtropical Coniferous Forests	1804	32	39	28	42	99	337	358	370	397	226	101	71	16.2	17.6	20.1	21.7	22	20.7	19.4	19.5	19.3	18.3	17.2	16.3	9.2	10	12.2	13.9	14.9	15.1	14.4	14.2	14.3	13	11.1	9.9	19.0292
818	2629580417	Tilia americana	L.	17.542778	-98.839167	MEX	PRESERVED_SPECIMEN	322	Cfa	3	Tropical & Subtropical Coniferous Forests	1955	12	9	6	21	85	250	261	265	255	104	20	7	17.6	18.7	20.4	21.9	22	21.2	20.7	20.6	20.3	19.8	18.8	17.7	10.2	11.1	12.6	14	14.9	15	14.4	14.5	14.2	13.3	12.1	10.5	19.9708
819	1893756047	Tilia americana	L.	17.546667	-98.82500	MEX	PRESERVED_SPECIMEN	322	Cfa	3	Tropical & Subtropical Coniferous Forests	2004	13	10	6	21	86	250	259	263	254	104	22	8	17.4	18.6	20.2	21.7	21.8	20.9	20.4	20.4	20	19.6	18.6	17.5	10	10.9	12.4	13.8	14.6	14.8	14.2	14.2	14	13.1	11.8	10.3	19.75
820	1896043110	Tilia americana	L.	17.546944	-99.580556	MEX	PRESERVED_SPECIMEN	120	Cfa	3	Tropical & Subtropical Coniferous Forests	1765	15	3	3	14	69	181	230	217	221	93	29	7	17.7	18.9	20.8	22.2	22.5	21.7	21.1	20.9	20.4	20.1	19.1	17.8	10.9	11.9	13.4	14.9	15.6	15.8	15.1	15	14.8	14.2	12.8	11.3	20.25
821	1893900501	Tilia americana	L.	17.547222	-99.892222	MEX	PRESERVED_SPECIMEN	322	Cfa	3	Tropical & Subtropical Coniferous Forests	1958	16	5	5	13	71	211	245	240	250	114	32	9	18.5	19	20.3	21.5	21.7	21.2	20.9	20.7	20.5	20.3	19.6	18.7	11.9	12.2	13.2	14.5	15.1	15.6	15.3	15.2	15.1	14.5	13.5	12.4	20.225
822	1897566959	Tilia americana	L.	17.550717	-96.5167097	MEX	PRESERVED_SPECIMEN	322	Cfa	3	Tropical & Subtropical Coniferous Forests	2812	18	15	19	42	74	214	216	201	227	120	52	34	10.3	11.4	12.9	14	14.5	13.1	11.9	11.9	12	11.4	10.6	10.4	5.5	5.9	7.2	8.1	8.9	8.5	7.7	7.6	7.9	7	6.1	5.8	12.0375
823	1419196415	Tilia americana	L.	17.550833	-96.507222	MEX	PRESERVED_SPECIMEN	322	Cfa	3	Tropical & Subtropical Coniferous Forests	2684	18	16	18	40	68	216	224	208	233	130	54	39	10.2	11.3	13	14.1	14.5	13.2	12	12	12.1	11.5	10.6	10.3	5.4	5.9	7.3	8.3	9	8.7	7.9	7.8	8	7.2	6.1	5.7	12.075
824	1893756042	Tilia americana	L.	17.551389	-99.500833	MEX	PRESERVED_SPECIMEN	120	Cfa	3	Tropical & Subtropical Coniferous Forests	1261	9	3	2	7	47	139	181	148	177	69	19	4	20.5	21.6	23.6	25.1	25.5	24.6	23.9	23.6	23.1	22.8	21.7	20.6	13.1	13.9	15.7	17.2	18	18.1	17.5	17.4	17.2	16.6	14.9	13.5	23.0583
825	4031544559	Tilia americana	L.	17.552778	-99.663333	MEX	PRESERVED_SPECIMEN	322	Cfa	3	Tropical & Subtropical Coniferous Forests	2179	20	8	6	18	82	227	253	253	260	112	34	14	16.1	17	18.5	19.9	20	19.4	18.9	18.8	18.5	18.2	17.3	16.3	9.7	10.4	11.6	13	13.5	14	13.4	13.3	13.1	12.5	11.4	10.1	18.2458
826	1419215028	Tilia americana	L.	17.553166	-99.6626	MEX	PRESERVED_SPECIMEN	322	Cfa	3	Tropical & Subtropical Coniferous Forests	2179	20	8	6	18	82	227	253	253	260	112	34	14	16.1	17	18.5	19.9	20	19.4	18.9	18.8	18.5	18.2	17.3	16.3	9.7	10.4	11.6	13	13.5	14	13.4	13.3	13.1	12.5	11.4	10.1	18.2458
827	1893900503	Tilia americana	L.	17.553333	-99.881389	MEX	PRESERVED_SPECIMEN	322	Cfa	3	Tropical & Subtropical Coniferous Forests	2226	18	7	6	16	80	232	255	257	269	129	37	13	17.2	17.6	18.9	20	20.2	19.7	19.4	19.3	19.1	18.9	18.3	17.4	10.8	11.1	12	13.2	13.8	14.3	14	13.9	13.8	13.2	12.4	11.3	18.8292
828	1893756044	Tilia americana	L.	17.554342	-99.883978	MEX	PRESERVED_SPECIMEN	322	Cfa	3	Tropical & Subtropical Coniferous Forests	2165	17	7	6	16	78	227	253	254	265	124	34	11	17.5	18	19.2	20.4	20.6	20.1	19.7	19.6	19.4	19.2	18.6	17.7	11	11.3	12.3	13.5	14.1	14.6	14.3	14.2	14.1	13.5	12.6	11.5	19.1625
829	2629746359	Tilia americana	L.	17.55535	-99.879944	MEX	PRESERVED_SPECIMEN	322	Cfa	3	Tropical & Subtropical Coniferous Forests	2226	18	7	6	16	80	232	255	257	269	129	37	13	17.2	17.6	18.9	20	20.2	19.7	19.4	19.3	19.1	18.9	18.3	17.4	10.8	11.1	12	13.2	13.8	14.3	14	13.9	13.8	13.2	12.4	11.3	18.8292
830	1259423636	Tilia americana	L.	17.5575	-99.6475	MEX	PRESERVED_SPECIMEN	322	Cfa	3	Tropical & Subtropical Coniferous Forests	2038	19	6	5	17	77	214	248	243	250	108	34	13	16.3	17.4	19	20.4	20.6	20	19.5	19.3	18.9	18.7	17.6	16.4	9.8	10.7	12.1	13.5	14.1	14.5	13.9	13.7	13.5	12.9	11.7	10.2	18.6792
831	1893821891	Tilia americana	L.	17.558333	-99.67500	MEX	PRESERVED_SPECIMEN	322	Cfa	3	Tropical & Subtropical Coniferous Forests	2192	20	7	6	18	82	228	254	253	261	114	33	13	16.2	17.1	18.6	19.9	20	19.4	18.9	18.8	18.5	18.3	17.4	16.4	9.7	10.5	11.6	12.9	13.5	14	13.4	13.3	13.1	12.5	11.4	10.2	18.2708
832	1893630069	Tilia americana	L.	17.558333	-99.68500	MEX	PRESERVED_SPECIMEN	322	Cfa	3	Tropical & Subtropical Coniferous Forests	2251	19	7	6	18	84	233	255	257	264	120	34	12	16.2	17	18.4	19.7	19.8	19.2	18.8	18.6	18.4	18.2	17.3	16.4	9.8	10.4	11.5	12.7	13.3	13.8	13.2	13.1	13	12.4	11.4	10.2	18.1583
833	3307557480	Tilia americana	L.	17.558333	-99.908333	MEX	PRESERVED_SPECIMEN	321	Cfa	3	Tropical & Subtropical Coniferous Forests	1916	15	5	5	13	69	207	243	237	245	109	31	9	18.4	19	20.4	21.7	21.9	21.3	20.9	20.7	20.5	20.3	19.6	18.6	11.7	12.1	13.2	14.6	15.2	15.6	15.3	15.1	15	14.4	13.4	12.2	20.2833
834	1896043115	Tilia americana	L.	17.561944	-96.540833	MEX	PRESERVED_SPECIMEN	322	Cfa	3	Tropical & Subtropical Coniferous Forests	2234	23	20	19	34	70	242	274	235	266	165	70	53	12.8	14.1	16.2	17.5	17.8	16.4	15.2	15.2	15.2	14.4	13.5	12.9	7.1	7.8	9.6	10.8	11.7	11.5	10.8	10.7	10.9	9.9	8.4	7.7	15.1083
835	1896043122	Tilia americana	L.	17.56500	-99.867222	MEX	PRESERVED_SPECIMEN	322	Cfa	3	Tropical & Subtropical Coniferous Forests	2412	22	9	8	19	87	244	260	267	279	133	40	15	15.8	16.4	17.6	18.7	18.9	18.5	18.2	18.1	17.9	17.7	17	16.1	9.7	10.1	11	12.1	12.7	13.3	12.9	12.8	12.8	12.1	11.2	10.2	17.5875
836	1896043060	Tilia americana	L.	17.567222	-99.866111	MEX	PRESERVED_SPECIMEN	322	Cfa	3	Tropical & Subtropical Coniferous Forests	2559	22	11	9	20	91	252	264	274	284	129	37	17	14.9	15.5	16.7	17.8	18	17.6	17.3	17.2	17	16.8	16	15.1	8.8	9.3	10.2	11.3	11.9	12.5	12.1	12	11.9	11.2	10.3	9.3	16.65
837	1893418551	Tilia americana	L.	17.57500	-99.691667	MEX	PRESERVED_SPECIMEN	322	Cfa	3	Tropical & Subtropical Coniferous Forests	2454	20	8	7	20	91	246	260	265	276	126	34	14	15.6	16.4	17.7	18.9	19.1	18.4	17.9	17.8	17.6	17.4	16.7	15.8	9.4	10	11	12.1	12.7	13.2	12.6	12.5	12.4	11.8	10.9	9.9	17.45
838	1896043086	Tilia americana	L.	17.587222	-96.574722	MEX	PRESERVED_SPECIMEN	322	Cfa	3	Tropical & Subtropical Coniferous Forests	2072	34	32	24	37	90	327	365	346	384	239	107	78	14.2	15.5	17.9	19.2	19.6	18.2	16.9	16.9	16.9	16	15	14.3	8	8.7	10.8	12.2	13	13	12.3	12.1	12.3	11.3	9.6	8.7	16.6958
839	3308676968	Tilia americana	L.	17.58833	-96.54028	MEX	PRESERVED_SPECIMEN	322	Cfa	3	Tropical & Subtropical Coniferous Forests	2268	26	21	19	34	69	245	277	241	270	168	72	51	12.1	13.5	15.6	16.9	17.2	15.9	14.6	14.6	14.6	13.9	12.9	12.3	6.7	7.4	9.2	10.5	11.2	11	10.3	10.2	10.4	9.5	8	7.3	14.525
840	1893900504	Tilia americana	L.	17.597222	-99.82500	MEX	PRESERVED_SPECIMEN	322	Cfa	3	Tropical & Subtropical Coniferous Forests	2479	24	10	8	20	90	247	260	267	281	135	38	18	15.2	16.1	17.4	18.6	18.7	18.1	17.7	17.5	17.3	17	16.3	15.4	9.1	9.8	10.7	11.8	12.3	13	12.4	12.3	12.2	11.6	10.6	9.6	17.1208
841	2629741282	Tilia americana	L.	17.621944	-99.752222	MEX	PRESERVED_SPECIMEN	120	Cfa	3	Tropical & Subtropical Coniferous Forests	1493	12	3	3	9	53	162	208	183	192	80	23	5	19.9	21	22.9	24.5	24.7	23.7	22.9	22.7	22.1	21.9	20.9	19.9	12.8	13.6	15.2	16.8	17.5	17.6	16.9	16.9	16.5	15.9	14.4	13.1	22.2625
842	1421356823	Tilia americana	L.	17.623252	-99.751976	MEX	PRESERVED_SPECIMEN	120	Cfa	3	Tropical & Subtropical Coniferous Forests	1493	12	3	3	9	53	162	208	183	192	80	23	5	19.9	21	22.9	24.5	24.7	23.7	22.9	22.7	22.1	21.9	20.9	19.9	12.8	13.6	15.2	16.8	17.5	17.6	16.9	16.9	16.5	15.9	14.4	13.1	22.2625
843	1895359678	Tilia americana	L.	17.6320323	-99.8497924	MEX	PRESERVED_SPECIMEN	322	Cfa	3	Tropical & Subtropical Coniferous Forests	2357	23	9	8	19	86	240	256	260	271	126	34	14	15.9	16.8	18.2	19.5	19.4	18.8	18.3	18.1	17.9	17.7	16.9	16.1	9.4	10.1	11	12.2	12.8	13.5	12.9	12.8	12.7	12	11	9.9	17.8167
844	1893905493	Tilia americana	L.	17.640556	-99.869444	MEX	PRESERVED_SPECIMEN	322	Cfa	3	Tropical & Subtropical Coniferous Forests	2405	22	9	8	19	87	243	258	264	273	121	35	15	15.3	16.2	17.6	18.8	18.8	18.2	17.8	17.7	17.5	17.2	16.4	15.5	8.8	9.5	10.5	11.7	12.3	13	12.4	12.3	12.2	11.5	10.4	9.3	17.25
845	3307980179	Tilia americana	L.	17.64056	-99.86944	MEX	PRESERVED_SPECIMEN	322	Cfa	3	Tropical & Subtropical Coniferous Forests	2405	22	9	8	19	87	243	258	264	273	121	35	15	15.3	16.2	17.6	18.8	18.8	18.2	17.8	17.7	17.5	17.2	16.4	15.5	8.8	9.5	10.5	11.7	12.3	13	12.4	12.3	12.2	11.5	10.4	9.3	17.25
846	1896043131	Tilia americana	L.	17.646944	-99.6775	MEX	PRESERVED_SPECIMEN	120	Cfa	3	Tropical & Subtropical Coniferous Forests	1288	9	3	3	7	46	164	198	176	188	73	16	4	21.3	22.5	24.5	26.1	26.4	25.2	24.3	24	23.4	23.2	22.3	21.3	13.6	14.4	16.1	17.9	18.7	18.6	17.9	17.8	17.5	16.8	15.1	13.8	23.7
847	1896050623	Tilia americana	L.	17.648333	-99.934167	MEX	PRESERVED_SPECIMEN	120	Cfa	3	Tropical & Subtropical Coniferous Forests	1473	12	4	4	8	52	182	223	205	211	97	27	7	19.9	21	22.8	24.4	24.5	23.5	22.7	22.4	22	21.8	21	20	12.3	13	14.7	16.4	17.1	17.3	16.6	16.4	16.3	15.6	14.1	12.6	22.1542
848	2629504258	Tilia americana	L.	17.65	-99.833333	MEX	PRESERVED_SPECIMEN	322	Cfa	3	Tropical & Subtropical Coniferous Forests	2082	22	8	6	16	76	219	245	241	251	121	38	14	17.2	18.1	19.7	21	21	20.3	19.7	19.5	19.2	19	18.2	17.3	10.6	11.3	12.4	13.8	14.3	14.8	14.2	14	13.8	13.4	12.2	11.1	19.2
849	1895359976	Tilia americana	L.	17.6510333	-99.8860683	MEX	PRESERVED_SPECIMEN	322	Cfa	3	Tropical & Subtropical Coniferous Forests	2657	23	11	10	21	95	256	264	276	284	127	37	18	14.7	15.5	16.8	17.9	17.9	17.3	16.9	16.7	16.6	16.4	15.8	15	8.2	8.8	9.6	10.7	11.3	12	11.5	11.4	11.4	10.7	9.7	8.8	16.45
850	1893756040	Tilia americana	L.	17.657778	-99.676389	MEX	PRESERVED_SPECIMEN	120	Cfa	3	Tropical & Subtropical Coniferous Forests	1220	10	3	3	7	44	180	204	191	203	82	15	4	21.6	22.8	24.9	26.5	26.8	25.5	24.6	24.2	23.6	23.5	22.5	21.6	13.7	14.5	16.3	18.1	19	18.9	18.1	18	17.7	16.9	15.2	13.9	23.9958
851	1894884724	Tilia americana	L.	17.691667	-100.258333	MEX	OCCURRENCE	120	Cfa	3	Tropical & Subtropical Coniferous Forests	1838	18	5	5	10	61	220	250	253	260	122	29	11	20	20.7	22.2	23.5	23.5	22.4	21.6	21.5	21.2	21.2	20.8	20.1	12.9	13.3	14.4	15.8	16.4	16.7	16	15.9	15.8	15.3	14.4	13.3	21.5417
852	1896050619	Tilia americana	L.	17.6925	-99.864722	MEX	PRESERVED_SPECIMEN	322	Cfa	3	Tropical & Subtropical Coniferous Forests	2133	18	7	6	16	78	224	246	244	250	120	31	12	16.8	17.8	19.4	20.7	20.8	20	19.4	19.3	19.1	18.8	18	17.1	10.3	11	12.1	13.5	14	14.5	13.9	13.8	13.7	13.1	11.9	10.8	18.9083
853	1893900493	Tilia americana	L.	17.7275	-99.894167	MEX	PRESERVED_SPECIMEN	322	Cfa	3	Tropical & Subtropical Coniferous Forests	2228	17	7	6	17	81	232	249	250	257	120	31	15	16.5	17.5	19	20.3	20.4	19.5	18.9	18.9	18.6	18.4	17.7	16.8	10	10.7	11.7	13	13.6	14.1	13.5	13.5	13.3	12.7	11.6	10.5	18.5417
854	1893756039	Tilia americana	L.	17.743418	-99.561875	MEX	PRESERVED_SPECIMEN	120	Cfa	2	Tropical & Subtropical Dry Broadleaf Forests	846	11	4	3	12	55	228	223	246	245	93	13	6	23.4	24.5	26.4	27.9	28.3	26.8	25.9	25.7	25.2	25.2	24.5	23.5	15.4	16.2	18.1	19.9	20.8	20.4	19.6	19.5	19.3	18.6	16.9	15.6	25.6208
855	1894570231	Tilia americana	L.	17.754917	-96.819778	MEX	PRESERVED_SPECIMEN	322	Cfa	3	Tropical & Subtropical Coniferous Forests	2500	13	9	11	27	54	176	191	170	175	88	34	25	10.3	11.6	13.4	14.6	15.2	13.8	12.6	12.7	12.7	11.9	11	10.5	5.2	5.9	7.3	8.4	9.3	9	8.2	8.3	8.4	7.5	6.3	5.6	12.5333
856	1893900499	Tilia americana	L.	17.818056	-99.560833	MEX	PRESERVED_SPECIMEN	120	Cfa	2	Tropical & Subtropical Dry Broadleaf Forests	682	10	4	3	12	58	245	220	260	255	95	11	8	24.1	25.2	27.1	28.7	29.1	27.5	26.4	26.3	25.9	25.9	25.2	24.3	15.6	16.6	18.4	20.3	21.4	21.1	20.2	20.1	19.9	19.2	17.4	16	26.3083
857	1895359655	Tilia americana	L.	18.11667	-101.000008	MEX	PRESERVED_SPECIMEN	120	Cfa	3	Tropical & Subtropical Coniferous Forests	1262	16	5	2	3	40	198	256	272	242	109	18	7	21.9	22.7	24.3	26.1	26.6	25.3	23.8	23.5	23.3	23.3	22.9	22.1	14.1	14.5	16	18.1	19.1	19.1	18.2	18	17.9	17.3	16.1	14.5	23.825
858	2629596750	Tilia americana	L.	18.635833	-99.648889	MEX	PRESERVED_SPECIMEN	120	Cfa	3	Tropical & Subtropical Coniferous Forests	1743	9	6	5	17	76	228	212	210	213	72	15	6	16.2	17.4	19.4	21.1	21.5	20.2	19.5	19.4	19.1	18.5	17.4	16.3	9.4	10.2	11.9	13.6	14.4	14.3	13.9	13.7	13.8	12.7	11	9.6	18.825
859	1894033467	Tilia americana	L.	18.718333	-99.77500	MEX	OCCURRENCE	322	Cfa	3	Tropical & Subtropical Coniferous Forests	2021	17	9	10	25	83	226	194	191	205	73	23	10	15.3	16.3	18.1	19.8	20.1	18.6	17.9	17.9	17.6	17.2	16.3	15.6	8.9	9.5	10.6	12.2	13.2	13.2	12.8	12.7	12.6	11.7	10.2	9.4	17.5667
860	1896043053	Tilia americana	L.	18.781389	-102.843056	MEX	PRESERVED_SPECIMEN	120	Cfa	2	Tropical & Subtropical Dry Broadleaf Forests	1303	21	4	7	4	35	199	224	216	211	109	27	13	18.5	19.3	20.4	21.9	23.1	23.3	22.3	22.1	21.9	21.5	20.4	19.2	11.2	11.6	12.6	14.1	15.8	17.7	17.2	16.9	16.8	15.8	14	12.2	21.1625
861	2629419305	Tilia americana	L.	18.790716	-99.981971	MEX	PRESERVED_SPECIMEN	322	Cfa	3	Tropical & Subtropical Coniferous Forests	2140	18	10	9	24	86	229	198	200	209	112	29	12	15.5	16.1	17.8	19.3	19.8	18.1	17.5	17.5	17.3	17	16.3	15.9	8.3	8.5	9.6	11.1	12.1	12.2	12	12	12	11	9.7	9.1	17.3667
862	1421355221	Tilia americana	L.	18.802835	-97.141747	MEX	PRESERVED_SPECIMEN	332	Cfa	3	Tropical & Subtropical Coniferous Forests	1913	35	24	23	47	82	202	212	189	217	106	48	33	13	13.9	16.1	17.9	18.6	17.8	16.7	16.9	16.9	15.7	14.2	13.2	6.8	7.4	9.1	10.9	12.1	12.3	11.6	11.6	11.8	10.5	8.6	7.4	15.9083
863	1419206608	Tilia americana	L.	18.80556	-102.970219	MEX	PRESERVED_SPECIMEN	322	Cfa	3	Tropical & Subtropical Coniferous Forests	2280	26	5	5	7	45	198	229	227	215	108	31	13	13.4	14.2	15.6	17.1	18.2	18.5	17.7	17.6	17.4	16.7	15.4	14	5.9	6.5	7.6	9.2	10.9	13.2	12.9	12.6	12.5	10.9	8.7	6.9	16.3167
864	1893405114	Tilia americana	L.	18.808333	-102.97500	MEX	PRESERVED_SPECIMEN	322	Cfa	3	Tropical & Subtropical Coniferous Forests	2280	26	5	5	7	45	198	229	227	215	108	31	13	13.4	14.2	15.6	17.1	18.2	18.5	17.7	17.6	17.4	16.7	15.4	14	5.9	6.5	7.6	9.2	10.9	13.2	12.9	12.6	12.5	10.9	8.7	6.9	16.3167
865	2629651740	Tilia americana	L.	18.81	-102.929722	MEX	PRESERVED_SPECIMEN	322	Cfa	3	Tropical & Subtropical Coniferous Forests	2253	26	5	5	7	46	197	228	226	213	101	28	13	13.4	14.2	15.5	17	18.2	18.5	17.7	17.7	17.5	16.8	15.4	14.1	6.4	6.9	8.1	9.7	11.3	13.4	13	12.8	12.7	11.2	9.2	7.3	16.3333
866	2629728579	Tilia americana	L.	18.815278	-97.132222	MEX	PRESERVED_SPECIMEN	332	Cfa	3	Tropical & Subtropical Coniferous Forests	2088	37	25	22	43	74	186	205	178	197	102	49	39	11.7	12.5	14.5	16.1	16.9	16.1	15.2	15.3	15.5	14.2	12.9	12	6.1	6.6	8.1	9.6	10.9	10.9	10.4	10.3	10.7	9.4	7.7	6.7	14.4083
867	1896043125	Tilia americana	L.	18.817222	-102.997222	MEX	PRESERVED_SPECIMEN	322	Cfa	3	Tropical & Subtropical Coniferous Forests	2097	28	5	5	6	42	192	223	220	209	103	30	11	13.8	14.7	16.1	17.7	18.8	19.2	18.3	18.2	18.1	17.3	15.9	14.4	6.2	6.8	7.9	9.6	11.4	13.8	13.4	13.2	13	11.4	9.1	7.1	16.8625
868	4031819463	Tilia americana	L.	18.8225	-103.001667	MEX	PRESERVED_SPECIMEN	322	Cfa	3	Tropical & Subtropical Coniferous Forests	2190	28	6	5	7	43	194	226	223	212	105	30	13	13.5	14.3	15.8	17.3	18.5	18.8	18	17.8	17.7	17	15.6	14.1	6	6.5	7.7	9.3	11.1	13.5	13.1	12.8	12.7	11.1	8.9	6.9	16.525
869	1894061844	Tilia americana	L.	18.82500	-97.17500	MEX	OCCURRENCE	322	Cfa	3	Tropical & Subtropical Coniferous Forests	1391	32	21	24	46	87	202	185	170	217	97	42	29	15.5	16.7	19.2	21.2	21.9	21.2	20	20.2	20	18.8	17.1	15.8	8.1	8.9	11.2	13.4	14.4	14.5	13.5	13.6	13.7	12.3	10.2	8.8	18.9583
870	1893433468	Tilia americana	L.	18.841667	-102.941667	MEX	PRESERVED_SPECIMEN	322	Cfa	3	Tropical & Subtropical Coniferous Forests	2133	25	5	5	7	43	192	224	221	206	91	26	13	14.1	14.8	16.2	17.7	18.9	19.3	18.5	18.4	18.2	17.5	16	14.6	6.7	7.3	8.4	10.1	11.8	14	13.6	13.4	13.2	11.7	9.5	7.6	17.0125
871	1895359876	Tilia americana	L.	18.846113	-100.237508	MEX	PRESERVED_SPECIMEN	120	Cfa	2	Tropical & Subtropical Dry Broadleaf Forests	994	16	4	6	6	47	260	266	260	249	125	27	5	21	22	24.1	26.3	27.3	25.2	23.5	23.3	23.1	23	22.2	21.2	11.7	12.3	14.1	16.7	18.6	18.8	17.7	17.5	17.6	16.7	14.2	12.3	23.5167
872	1928463701	Tilia americana	L.	18.849722	-97.1	MEX	PRESERVED_SPECIMEN	321	Cfa	1	Tropical & Subtropical Moist Broadleaf Forests	1222	39	28	32	49	91	223	203	184	245	124	55	38	16.9	17.9	20.4	22.3	23.2	22.5	21.5	21.7	21.7	20.5	18.8	17.4	9.6	10.3	12.6	14.8	15.9	15.8	14.8	14.9	15.1	13.7	11.7	10.4	20.4083
873	2629445304	Tilia americana	L.	18.849722	-97.103611	MEX	PRESERVED_SPECIMEN	321	Cfa	1	Tropical & Subtropical Moist Broadleaf Forests	1239	40	28	31	49	90	220	201	182	243	124	54	38	16.7	17.6	20.1	22.1	22.9	22.3	21.2	21.5	21.4	20.2	18.5	17.1	9.4	10.1	12.4	14.6	15.7	15.6	14.6	14.7	14.8	13.5	11.5	10.2	20.1333
874	1259421433	Tilia americana	L.	18.85	-100.233056	MEX	PRESERVED_SPECIMEN	120	Cfa	2	Tropical & Subtropical Dry Broadleaf Forests	1080	18	5	6	8	53	259	268	268	273	133	26	6	20.5	21.4	23.5	25.6	26.6	24.5	22.8	22.7	22.6	22.5	21.6	20.7	11.5	12	13.7	16.1	18	18.3	17.3	17.1	17.2	16.2	13.8	12.1	22.9167
875	3308695175	Tilia americana	L.	18.88333	-99.75972	MEX	PRESERVED_SPECIMEN	322	Cfa	3	Tropical & Subtropical Coniferous Forests	2012	17	8	9	26	80	210	202	202	204	80	19	8	14.8	15.7	17.6	19.1	19.5	18.3	17.5	17.5	17.3	16.8	15.9	15.1	7	7.6	9	10.6	11.7	12.2	11.8	11.7	11.7	10.5	8.6	7.5	17.0958
876	1259421611	Tilia americana	L.	18.893333	-99.435555	MEX	PRESERVED_SPECIMEN	120	Cfa	3	Tropical & Subtropical Coniferous Forests	1632	13	8	7	17	70	234	229	223	222	74	16	4	17.6	18.7	20.7	22.3	22.8	21.3	20.2	20.2	20	19.5	18.6	17.7	9.7	10.5	12.2	14	15.2	15.3	14.6	14.6	14.5	13.4	11.5	10.1	19.9708
877	1896041157	Tilia americana	L.	18.894722	-99.428611	MEX	PRESERVED_SPECIMEN	321	Cfa	3	Tropical & Subtropical Coniferous Forests	1767	13	9	8	19	74	235	230	225	221	67	15	4	17	18	20	21.5	21.9	20.5	19.5	19.5	19.3	18.8	18	17.2	9.4	10.1	11.6	13.3	14.4	14.6	14	14	14	12.8	11	9.8	19.2708
878	1896050628	Tilia americana	L.	18.896667	-99.434444	MEX	PRESERVED_SPECIMEN	120	Cfa	3	Tropical & Subtropical Coniferous Forests	1632	13	8	7	17	70	234	229	223	222	74	16	4	17.6	18.7	20.7	22.3	22.8	21.3	20.2	20.2	20	19.5	18.6	17.7	9.7	10.5	12.2	14	15.2	15.3	14.6	14.6	14.5	13.4	11.5	10.1	19.9708
879	2610935433	Tilia americana	L.	18.91095	-99.556017	MEX	HUMAN_OBSERVATION	322	Cfa	3	Tropical & Subtropical Coniferous Forests	2384	18	9	11	33	97	230	227	236	223	79	19	9	13.3	14.2	15.8	17.1	17.6	16.7	16	16	15.9	15.3	14.4	13.6	5.3	6	7.3	8.8	10	10.7	10.3	10.4	10.4	8.9	7.1	6	15.4917
880	1896043091	Tilia americana	L.	18.912222	-99.420278	MEX	PRESERVED_SPECIMEN	322	Cfa	3	Tropical & Subtropical Coniferous Forests	2022	14	7	9	25	81	227	229	229	231	75	15	5	15.7	16.5	18.3	19.7	20.1	18.8	17.8	17.9	17.8	17.3	16.6	16	8.3	8.8	10.2	11.6	12.7	13	12.5	12.6	12.6	11.4	9.7	8.8	17.6958
881	4031353224	Tilia americana	L.	18.916111	-99.795555	MEX	PRESERVED_SPECIMEN	322	Cfa	3	Tropical & Subtropical Coniferous Forests	2155	17	10	10	29	84	212	203	197	193	84	23	10	13.6	14.5	16.2	17.7	18.1	17.2	16.6	16.7	16.4	15.9	14.9	14	5.5	6.2	7.6	9.2	10.3	10.9	10.6	10.7	10.5	9.2	7.3	6.3	15.9875
882	1895359814	Tilia americana	L.	18.9192526	-99.2342732	MEX	PRESERVED_SPECIMEN	120	Cfa	2	Tropical & Subtropical Dry Broadleaf Forests	1529	13	4	5	15	57	245	241	256	253	112	16	6	19.4	20.4	22.4	24	24.4	23.1	22.1	22	21.7	21.3	20.5	19.6	11.7	12.4	14	15.7	16.8	17	16.3	16.1	16	15	13.4	12.1	21.7292
883	1896043107	Tilia americana	L.	18.923056	-99.283611	MEX	PRESERVED_SPECIMEN	120	Cfa	2	Tropical & Subtropical Dry Broadleaf Forests	1666	14	7	7	17	62	245	241	252	234	88	14	5	18.5	19.5	21.5	23.1	23.4	21.8	20.7	20.6	20.2	19.9	19.4	18.6	10.7	11.3	12.7	14.4	15.5	15.8	15.2	15.1	14.9	13.9	12.2	11.1	20.5917
884	1212008054	Tilia americana	L.	18.93361	-99.22861	MEX	PRESERVED_SPECIMEN	120	Cfa	2	Tropical & Subtropical Dry Broadleaf Forests	1586	12	5	6	15	57	247	242	260	245	105	15	6	19	20	22	23.5	23.9	22.6	21.7	21.6	21.3	20.9	20.1	19.2	11.7	12.3	13.8	15.5	16.6	16.7	16	15.9	15.7	14.8	13.2	12	21.325
885	1893630114	Tilia americana	L.	18.936667	-99.23	MEX	PRESERVED_SPECIMEN	120	Cfa	2	Tropical & Subtropical Dry Broadleaf Forests	1586	12	5	6	15	57	247	242	260	245	105	15	6	19	20	22	23.5	23.9	22.6	21.7	21.6	21.3	20.9	20.1	19.2	11.7	12.3	13.8	15.5	16.6	16.7	16	15.9	15.7	14.8	13.2	12	21.325
886	3308119242	Tilia americana	L.	18.93694	-99.79861	MEX	PRESERVED_SPECIMEN	322	Cfa	3	Tropical & Subtropical Coniferous Forests	2337	20	12	11	32	95	217	199	202	205	95	24	11	12.4	13.4	14.9	16.3	16.8	16.3	15.8	15.8	15.6	15	13.9	13	4.2	5	6.4	8	9.2	10	9.7	9.8	9.6	8.1	6.3	5.1	14.9333
887	1895587248	Tilia americana	L.	18.963611	-99.256944	MEX	PRESERVED_SPECIMEN	322	Cfa	2	Tropical & Subtropical Dry Broadleaf Forests	1773	12	6	7	18	66	232	230	237	226	83	14	5	16.9	17.9	19.9	21.3	21.8	20.5	19.7	19.7	19.4	18.9	18.1	17.1	9.7	10.4	12	13.5	14.6	14.8	14.1	14.1	14	13	11.4	10.1	19.2625
888	1896043082	Tilia americana	L.	18.978333	-99.225278	MEX	PRESERVED_SPECIMEN	322	Cfa	3	Tropical & Subtropical Coniferous Forests	1855	13	6	7	20	68	221	222	227	218	82	13	5	16.2	17.1	19.1	20.5	21	19.8	18.9	18.9	18.7	18.2	17.3	16.4	8.9	9.6	11.1	12.7	13.8	14	13.3	13.4	13.3	12.2	10.6	9.3	18.5042
889	3308723283	Tilia americana	L.	18.98300	-99.31700	MEX	PRESERVED_SPECIMEN	322	Cfa	3	Tropical & Subtropical Coniferous Forests	2217	14	8	10	29	85	218	222	224	221	90	18	8	13.2	14	15.7	17	17.5	16.7	15.9	16	15.9	15.3	14.3	13.5	6.2	7	8.4	9.7	10.7	11.1	10.6	10.8	10.8	9.5	7.9	6.7	15.4208
890	1897491213	Tilia americana	L.	18.986583	-99.320408	MEX	PRESERVED_SPECIMEN	322	Cfa	3	Tropical & Subtropical Coniferous Forests	2267	15	8	10	30	86	216	221	223	220	92	20	8	12.7	13.6	15.2	16.5	17	16.3	15.5	15.7	15.6	14.9	13.9	13	5.7	6.5	8	9.3	10.3	10.8	10.2	10.4	10.4	9.1	7.4	6.2	14.9792
891	1893418438	Tilia americana	L.	18.991667	-99.458333	MEX	PRESERVED_SPECIMEN	322	Cfa	3	Tropical & Subtropical Coniferous Forests	2262	15	9	11	31	89	230	233	241	230	85	18	7	13	14.1	15.9	17.3	17.8	16.7	15.9	15.9	15.7	15.1	14	13.3	4.7	5.5	6.9	8.5	9.7	10.6	10.2	10.2	10.2	8.7	6.6	5.4	15.3917
892	1846539245	Tilia americana	L.	19.033333	-100.05	MEX	PRESERVED_SPECIMEN	322	Aw	3	Tropical & Subtropical Coniferous Forests	1945	14	9	8	16	77	223	219	243	233	124	28	11	15.1	15.7	17.4	18.9	19.5	18.2	17.5	17.5	17.4	16.9	16.1	15.5	7.2	7.5	8.9	10.5	11.6	12	11.7	11.7	11.9	10.7	9	7.9	17.1417
893	1894044204	Tilia americana	L.	19.040556	-99.348333	MEX	OCCURRENCE	322	Cfa	3	Tropical & Subtropical Coniferous Forests	3455	22	13	18	39	97	213	245	252	222	108	32	15	9.1	9.7	10.9	12	12.1	12.2	11.5	11.7	11.8	11.1	10.2	9.3	2.5	3	4.1	5.2	6	6.8	6.1	6.2	6.6	5.2	3.9	2.8	10.9542
894	1894033480	Tilia americana	L.	19.041667	-99.341667	MEX	OCCURRENCE	322	Cfa	3	Tropical & Subtropical Coniferous Forests	3472	21	13	18	39	97	213	245	252	220	102	28	13	8.9	9.5	10.7	11.8	12	12.1	11.4	11.5	11.6	11	10	9.1	2.2	2.8	3.9	5	5.8	6.7	6	6.1	6.4	5.1	3.6	2.6	10.7958
895	1894061867	Tilia americana	L.	19.07500	-97.041667	MEX	OCCURRENCE	332	Cfa	1	Tropical & Subtropical Moist Broadleaf Forests	1516	45	38	43	72	119	297	286	286	341	161	70	48	14.7	15.6	18	19.9	20.8	20.2	19.2	19.5	19.4	18.1	16.4	15.1	7.8	8.3	10.5	12.7	14	14.2	13.3	13.4	13.7	12.1	10	8.5	18.0667
896	3308430730	Tilia americana	L.	19.11700	-97.13300	MEX	PRESERVED_SPECIMEN	332	Cfa	3	Tropical & Subtropical Coniferous Forests	2298	35	31	26	41	69	149	148	130	161	92	45	35	8.9	9.9	11.9	13.5	14.3	13.6	12.7	12.8	13	11.7	10.2	9.3	2.8	3.7	5.3	7.1	8.3	8.5	7.8	7.8	8.2	6.8	4.9	3.5	11.8333
897	1895754847	Tilia americana	L.	19.12043	-97.087689	MEX	OCCURRENCE	332	Cfa	1	Tropical & Subtropical Moist Broadleaf Forests	1781	40	35	35	62	101	240	240	231	273	124	58	43	12.2	13.2	15.5	17.4	18.1	17.5	16.5	16.7	16.6	15.3	13.7	12.6	5.7	6.5	8.4	10.5	11.8	12	11.2	11.3	11.4	9.9	7.9	6.6	15.4458
898	2629648700	Tilia americana	L.	19.1225	-97.1675	MEX	PRESERVED_SPECIMEN	332	Cfa	3	Tropical & Subtropical Coniferous Forests	2413	28	26	23	39	66	138	132	118	141	80	36	25	7.9	8.9	11	12.5	13.3	12.7	11.8	11.9	12.1	10.9	9.3	8.3	1.9	2.9	4.5	6.2	7.4	7.5	6.7	6.8	7.3	5.9	3.9	2.5	10.9
899	1893688613	Tilia americana	L.	19.123333	-97.168333	MEX	PRESERVED_SPECIMEN	332	Cfa	3	Tropical & Subtropical Coniferous Forests	2413	28	26	23	39	66	138	132	118	141	80	36	25	7.9	8.9	11	12.5	13.3	12.7	11.8	11.9	12.1	10.9	9.3	8.3	1.9	2.9	4.5	6.2	7.4	7.5	6.7	6.8	7.3	5.9	3.9	2.5	10.9
900	2629644814	Tilia americana	L.	19.126667	-97.161111	MEX	PRESERVED_SPECIMEN	332	Cfa	3	Tropical & Subtropical Coniferous Forests	2372	29	27	23	39	67	139	135	118	143	80	37	26	8.3	9.3	11.3	12.9	13.6	13	12.2	12.3	12.5	11.2	9.6	8.7	2.2	3.2	4.8	6.5	7.8	7.9	7.1	7.2	7.6	6.2	4.3	2.8	11.2333
901	1318264979	Tilia americana	L.	19.1333	-97.15	MEX	PRESERVED_SPECIMEN	332	Cfa	3	Tropical & Subtropical Coniferous Forests	2230	29	28	24	42	69	144	143	124	154	85	39	28	8.9	9.9	12.1	13.7	14.5	13.9	13	13.1	13.2	11.9	10.3	9.3	2.8	3.8	5.5	7.3	8.5	8.8	8	8	8.4	7	4.9	3.5	11.9833
902	2629721186	Tilia americana	L.	19.133333	-97.066667	MEX	PRESERVED_SPECIMEN	332	Cfa	1	Tropical & Subtropical Moist Broadleaf Forests	1741	41	37	38	66	106	257	255	250	295	141	64	45	12.8	13.7	16	17.8	18.7	18	17.1	17.3	17.3	15.9	14.3	13.2	6.3	7	9	11.1	12.4	12.6	11.8	11.9	12.1	10.6	8.5	7.2	16.025
903	2629728045	Tilia americana	L.	19.133611	-97.114722	MEX	PRESERVED_SPECIMEN	332	Cfa	3	Tropical & Subtropical Coniferous Forests	1943	36	33	29	53	86	194	196	179	218	107	48	37	11	12	14.3	16	16.8	16.2	15.3	15.4	15.4	14.1	12.5	11.4	4.7	5.6	7.4	9.4	10.7	10.9	10.2	10.2	10.5	9	6.9	5.5	14.2083
904	2629589533	Tilia americana	L.	19.137222	-97.151389	MEX	PRESERVED_SPECIMEN	332	Cfa	3	Tropical & Subtropical Coniferous Forests	2200	29	29	23	42	70	146	145	125	156	80	41	29	9.1	10.2	12.3	14	14.7	14.1	13.2	13.4	13.5	12.2	10.5	9.5	3.1	4	5.7	7.5	8.8	9	8.3	8.3	8.7	7.2	5.2	3.7	12.2167
905	1895359899	Tilia americana	L.	19.138331	-97.123061	MEX	PRESERVED_SPECIMEN	332	Cfa	3	Tropical & Subtropical Coniferous Forests	1995	35	32	28	50	82	182	184	166	203	100	45	35	10.6	11.6	13.9	15.6	16.4	15.8	14.8	15	15	13.7	12	11	4.4	5.2	7	9	10.3	10.6	9.8	9.8	10.1	8.6	6.5	5.2	13.7833
906	1893688621	Tilia americana	L.	19.141667	-97.07500	MEX	PRESERVED_SPECIMEN	332	Cfa	1	Tropical & Subtropical Moist Broadleaf Forests	1876	43	38	35	58	93	223	225	213	258	129	64	46	12.1	13	15.2	16.9	17.8	17.1	16.2	16.4	16.5	15.1	13.6	12.5	5.8	6.5	8.4	10.3	11.7	11.9	11.1	11.2	11.5	10	8	6.6	15.1875
907	2629569065	Tilia americana	L.	19.146667	-97.144167	MEX	PRESERVED_SPECIMEN	332	Cfa	3	Tropical & Subtropical Coniferous Forests	1932	32	31	27	51	84	183	182	165	204	99	43	31	10.6	11.8	14.1	15.9	16.6	16.1	15.1	15.2	15.2	13.9	12.2	11.1	4.4	5.4	7.2	9.3	10.5	10.8	10	10	10.2	8.8	6.7	5.2	13.9875
908	3873672643	Tilia americana	L.	19.171041	-97.05673	MEX	HUMAN_OBSERVATION	332	Cfa	1	Tropical & Subtropical Moist Broadleaf Forests	1938	42	38	33	55	90	214	217	204	246	117	61	43	12.1	12.8	15	16.7	17.6	16.9	16.1	16.2	16.4	15	13.5	12.5	5.9	6.5	8.4	10.3	11.7	11.8	11.1	11.2	11.6	10.1	8	6.7	15.0708
909	1896043108	Tilia americana	L.	19.213611	-97.053056	MEX	PRESERVED_SPECIMEN	332	Cfa	1	Tropical & Subtropical Moist Broadleaf Forests	1720	45	38	41	66	105	255	250	248	295	141	66	49	13.1	13.9	16.3	18.1	19	18.4	17.4	17.6	17.6	16.2	14.7	13.6	6.7	7.4	9.4	11.4	12.8	13	12.2	12.3	12.5	11	8.9	7.6	16.3167
910	1144794649	Tilia americana	L.	19.22333	-101.90389	MEX	PRESERVED_SPECIMEN	120	Cfa	2	Tropical & Subtropical Dry Broadleaf Forests	551	16	5	3	3	23	140	191	173	152	59	15	5	21.4	22.4	23.9	25.8	27.2	26.7	25.2	25	24.7	24.5	23.4	22.1	12	12.6	14.1	16.2	18.4	19.5	18.8	18.6	18.3	17.2	15	13.1	24375
911	1894120548	Tilia americana	L.	19.3145047	-102.4112992	MEX	PRESERVED_SPECIMEN	322	Cfa	3	Tropical & Subtropical Coniferous Forests	1981	16	1	2	12	54	174	205	199	166	79	21	6	15.5	16.3	18	19.7	21	20.7	19.6	19.5	19.4	18.5	17.3	16	6.6	7.2	8.6	10.6	12.7	14.7	14.3	14	13.9	12	9.5	7.6	18.4583
912	1228562486	Tilia americana	L.	19.3333	-96.6667	MEX	PRESERVED_SPECIMEN	120	Cfa	1	Tropical & Subtropical Moist Broadleaf Forests	449	22	18	19	22	59	201	238	197	211	77	39	21	20.1	21.1	23.3	25.4	26.8	26.4	25.4	25.5	25.1	24	22.4	21	14.1	14.7	16.4	18.4	20.2	20.5	19.6	19.5	19.6	18.3	16.5	15.3	23.8625
913	1895359767	Tilia americana	L.	19.3375508	-102.3632401	MEX	PRESERVED_SPECIMEN	322	Cfa	3	Tropical & Subtropical Coniferous Forests	2086	17	1	2	15	59	176	208	206	165	68	18	6	13.8	14.7	16.5	18.3	19.5	19.5	18.5	18.5	18.3	17.3	15.8	14.4	5	5.8	7.4	9.5	11.6	13.6	13.2	12.9	12.6	10.7	8.1	6	17.0917
914	1895360001	Tilia americana	L.	19.342219	-101.478061	MEX	PRESERVED_SPECIMEN	322	Cfa	3	Tropical & Subtropical Coniferous Forests	2308	29	10	8	9	48	200	214	197	197	123	38	18	12.2	13.5	15.5	17.3	18.3	17.8	16.7	16.6	16.4	15.4	13.8	12.6	3.3	4.1	5.8	7.9	9.8	11.6	11.3	11	10.8	8.7	6	4.1	15.5042
915	1259423473	Tilia americana	L.	19.346389	-101.482222	MEX	PRESERVED_SPECIMEN	322	Cfa	3	Tropical & Subtropical Coniferous Forests	2308	29	10	8	9	48	200	214	197	197	123	38	18	12.2	13.5	15.5	17.3	18.3	17.8	16.7	16.6	16.4	15.4	13.8	12.6	3.3	4.1	5.8	7.9	9.8	11.6	11.3	11	10.8	8.7	6	4.1	15.5042
916	1893688614	Tilia americana	L.	19.353333	-102.341667	MEX	PRESERVED_SPECIMEN	322	Cfa	3	Tropical & Subtropical Coniferous Forests	2304	21	3	4	14	61	193	227	230	196	105	30	9	12.7	13.7	15.5	17.3	18.4	18.4	17.5	17.4	17.2	16.2	14.7	13.2	4.3	5.2	6.8	8.9	10.8	12.7	12.3	12.1	11.7	9.8	7.3	5.3	16.0208
917	1893418499	Tilia americana	L.	19.358333	-102.308333	MEX	PRESERVED_SPECIMEN	322	Cfa	3	Tropical & Subtropical Coniferous Forests	2394	23	4	4	13	60	199	233	238	205	117	36	11	11.9	13	14.8	16.5	17.6	17.8	16.9	16.8	16.6	15.6	13.9	12.4	3.7	4.7	6.4	8.4	10.2	12.1	11.7	11.5	11.2	9.3	6.7	4.7	15.3167
918	1978870108	Tilia americana	L.	19.359008	-102.313313	MEX	HUMAN_OBSERVATION	322	Cfa	3	Tropical & Subtropical Coniferous Forests	2536	26	6	5	13	60	205	238	240	213	133	43	13	11.4	12.5	14.3	16	17	17.2	16.4	16.3	16	15	13.4	11.9	3.5	4.4	6	8.1	9.8	11.7	11.3	11.1	10.7	8.9	6.4	4.4	14.7875
919	1978811369	Tilia americana	L.	19.366583	-102.338607	MEX	HUMAN_OBSERVATION	322	Cfa	3	Tropical & Subtropical Coniferous Forests	2402	24	4	4	13	61	199	233	237	207	124	40	12	12.1	13.2	15	16.7	17.8	17.9	17	16.9	16.7	15.7	14.2	12.7	4	4.9	6.5	8.6	10.4	12.3	11.9	11.6	11.3	9.4	7	5	15.4875
920	1978810951	Tilia americana	L.	19.366749	-102.312981	MEX	HUMAN_OBSERVATION	322	Cfa	3	Tropical & Subtropical Coniferous Forests	2683	29	8	6	13	58	208	240	239	217	146	50	17	10.8	11.9	13.6	15.3	16.3	16.5	15.7	15.6	15.4	14.3	12.8	11.3	3.1	4.1	5.6	7.6	9.2	11.1	10.7	10.5	10.2	8.4	6	4.1	14125
921	3308646293	Tilia americana	L.	19.36700	-102.33300	MEX	PRESERVED_SPECIMEN	322	Cfa	3	Tropical & Subtropical Coniferous Forests	2593	29	7	6	13	59	206	239	239	216	142	48	15	11.3	12.4	14.1	15.9	16.9	17	16.2	16.1	15.8	14.8	13.3	11.8	3.5	4.5	6	8	9.7	11.5	11.2	11	10.6	8.8	6.4	4.5	14.6333
922	1894061887	Tilia americana	L.	19.369722	-102.3975	MEX	OCCURRENCE	322	Cfa	3	Tropical & Subtropical Coniferous Forests	2002	18	1	2	13	55	173	206	201	166	80	21	7	14.2	15.1	16.9	18.7	20	19.8	18.7	18.6	18.5	17.6	16.3	14.8	5.3	6.2	7.8	9.9	11.9	13.9	13.5	13.2	12.9	11	8.5	6.4	17.4333
923	1893405078	Tilia americana	L.	19.37500	-103.27500	MEX	PRESERVED_SPECIMEN	322	Cfa	3	Tropical & Subtropical Coniferous Forests	1778	25	7	3	3	27	162	203	181	179	83	24	15	15.4	16.1	17.4	19.1	20.5	20.9	20.2	20.2	20	19.3	17.7	16.2	7.8	8.1	9.2	10.9	13	15.5	15.2	15	14.9	13.3	10.9	8.9	18.5792
924	3308100014	Tilia americana	L.	19.37997	-100.37583	MEX	PRESERVED_SPECIMEN	322	Cfa	3	Tropical & Subtropical Coniferous Forests	2024	33	22	8	11	53	180	195	187	169	85	17	10	13.9	14.6	16.4	18.1	19.2	18.4	17.2	17.2	17.1	16.6	15.4	14.4	5.9	6.3	7.7	9.6	11.1	12	11.4	11.4	11.4	10.2	8.2	6.8	16.55
925	1978811265	Tilia americana	L.	19.38185	-102.310771	MEX	HUMAN_OBSERVATION	322	Cfa	3	Tropical & Subtropical Coniferous Forests	2853	33	10	7	13	57	211	243	238	219	154	60	21	10.1	11.1	12.8	14.5	15.4	15.7	14.9	14.8	14.5	13.5	12	10.6	2.7	3.6	5.1	7.1	8.6	10.4	10	9.9	9.5	7.8	5.5	3.7	13.3375
926	1259421998	Tilia americana	L.	19.383333	-99.033333	MEX	PRESERVED_SPECIMEN	322	Cfa	13	Deserts & Xeric Shrublands	2265	9	8	11	24	50	105	126	113	96	51	8	6	14.4	15.4	17.6	19	19.7	19	18.1	18.2	18.1	17.2	15.9	14.8	5.2	6	7.9	9.8	11.1	12	11.5	11.4	11.4	9.6	7.3	6	17.3042
927	2422816401	Tilia americana	L.	19.395372	-102.366243	MEX	HUMAN_OBSERVATION	322	Cfa	3	Tropical & Subtropical Coniferous Forests	2702	32	9	7	13	58	208	239	236	219	162	63	20	11.4	12.4	14.1	15.9	17	16.9	16	15.9	15.7	14.7	13.4	12	3.7	4.6	6.1	8	9.6	11.4	11.1	10.9	10.6	8.8	6.6	4.7	14.6375
928	1893688604	Tilia americana	L.	19.404722	-101.638333	MEX	PRESERVED_SPECIMEN	322	Cfa	3	Tropical & Subtropical Coniferous Forests	2255	30	8	8	7	43	189	212	200	190	104	27	14	12.4	13.6	15.8	17.6	18.8	18.5	17.3	17.2	17	15.9	14.3	12.8	3.2	4	5.7	7.8	10	12.1	11.7	11.6	11.2	9.1	6.2	4.1	15.9292
929	1259089658	Tilia americana	L.	19.41	-104.1	MEX	PRESERVED_SPECIMEN	120	Cfa	3	Tropical & Subtropical Coniferous Forests	1319	41	10	5	3	20	177	264	250	244	91	27	17	17.8	18.1	19.1	20.6	22.2	23	22.2	22.3	22.1	21.6	20	18.6	9.2	9.2	9.9	11.4	13.8	16.9	17	16.9	16.8	15.4	12.7	10.7	20.6208
930	2629517351	Tilia americana	L.	19.416389	-101.749722	MEX	PRESERVED_SPECIMEN	322	Cfa	3	Tropical & Subtropical Coniferous Forests	2153	30	7	5	5	40	170	227	220	193	86	26	13	13.1	14.1	16.1	17.9	19.3	19.1	17.9	17.8	17.7	16.7	15.2	13.7	4.1	4.8	6.6	8.6	10.8	12.7	12.4	12.2	12	10	7.3	5.2	16.5417
931	1896043067	Tilia americana	L.	19.421111	-101.625278	MEX	PRESERVED_SPECIMEN	322	Cfa	3	Tropical & Subtropical Coniferous Forests	2206	31	8	7	7	43	185	214	202	191	101	26	13	12.3	13.5	15.6	17.4	18.7	18.5	17.3	17.2	17	16	14.3	12.8	3.2	4	5.8	7.9	10.1	12.1	11.8	11.6	11.3	9.2	6.2	4.1	15.8708
932	1893405136	Tilia americana	L.	19.42500	-102.141667	MEX	PRESERVED_SPECIMEN	322	Cfa	3	Tropical & Subtropical Coniferous Forests	1979	24	3	3	11	49	169	221	219	174	68	22	12	14	15.1	17	18.8	20.1	20	18.9	18.8	18.7	17.7	16.2	14.6	4.9	5.8	7.5	9.6	11.7	13.7	13.4	13	12.8	10.8	8.1	6	17.4958
933	1453542906	Tilia americana	L.	19.4257	-102.281073	MEX	HUMAN_OBSERVATION	322	Cfa	3	Tropical & Subtropical Coniferous Forests	3094	32	12	9	14	57	214	249	239	218	135	50	20	8.5	9.7	11.5	13.2	14.2	14.5	13.6	13.6	13.3	12.2	10.6	9	1.7	2.6	4.1	6	7.5	9.2	8.8	8.7	8.4	6.7	4.3	2.6	12.0167
934	1893975657	Tilia americana	L.	19.429321	-104.2290078	MEX	PRESERVED_SPECIMEN	120	Cfa	2	Tropical & Subtropical Dry Broadleaf Forests	758	28	9	5	2	14	178	263	293	302	128	33	18	20.6	21.1	21.9	23.4	24.9	25.8	25	25	24.8	24.4	22.8	21.3	11.9	12	12.6	13.9	16.3	19.3	19.4	19.3	19.3	18.3	15.6	13.3	23.4167
935	1896043073	Tilia americana	L.	19.431111	-101.60500	MEX	PRESERVED_SPECIMEN	322	Cfa	3	Tropical & Subtropical Coniferous Forests	2218	28	8	7	7	44	187	212	200	190	97	23	11	12.1	13.3	15.4	17.2	18.5	18.3	17.1	17	16.8	15.8	14	12.5	3.1	3.9	5.7	7.8	10	12	11.6	11.5	11.1	9	6.1	3.9	15.6667
936	1896043101	Tilia americana	L.	19.433333	-102.163333	MEX	PRESERVED_SPECIMEN	322	Cfa	3	Tropical & Subtropical Coniferous Forests	2123	25	4	4	12	55	178	225	229	184	79	27	12	13.4	14.5	16.4	18.2	19.5	19.5	18.4	18.2	18.1	17.1	15.5	13.9	4.5	5.4	7	9.1	11.2	13.2	13	12.5	12.4	10.3	7.6	5.5	16.9083
937	1896043092	Tilia americana	L.	19.435833	-102.18	MEX	PRESERVED_SPECIMEN	322	Cfa	3	Tropical & Subtropical Coniferous Forests	2332	26	6	5	13	59	195	237	244	209	108	37	14	12.5	13.6	15.5	17.3	18.5	18.6	17.6	17.5	17.3	16.3	14.6	13	4.1	4.9	6.6	8.7	10.6	12.6	12.3	12	11.8	9.8	7.1	5.1	16.0333
938	1893975628	Tilia americana	L.	19.437778	-103.944722	MEX	PRESERVED_SPECIMEN	322	Cfa	3	Tropical & Subtropical Coniferous Forests	2151	30	11	6	6	31	179	241	206	203	107	37	17	12.2	12.8	14	15.6	17.2	17.8	17.1	17.1	16.9	16.1	14.4	13	4.9	5.2	6.1	7.8	9.9	12.6	12.5	12.4	12.2	10.4	7.8	6.1	15.3708
939	3307849144	Tilia americana	L.	19.43778	-103.94472	MEX	PRESERVED_SPECIMEN	322	Cfa	3	Tropical & Subtropical Coniferous Forests	2151	30	11	6	6	31	179	241	206	203	107	37	17	12.2	12.8	14	15.6	17.2	17.8	17.1	17.1	16.9	16.1	14.4	13	4.9	5.2	6.1	7.8	9.9	12.6	12.5	12.4	12.2	10.4	7.8	6.1	15.3708
940	3759134690	Tilia americana	L.	19.439595	-101.88801	MEX	HUMAN_OBSERVATION	322	Cfa	3	Tropical & Subtropical Coniferous Forests	1614	20	5	4	7	35	163	231	214	178	64	18	10	15.7	16.6	18.5	20.3	21.7	21.5	20.3	20.2	20.1	19.2	17.8	16.3	6.2	6.8	8.5	10.7	12.9	14.7	14.3	14.2	13.9	12	9.3	7.2	19.025
941	1893688595	Tilia americana	L.	19.441667	-101.66500	MEX	PRESERVED_SPECIMEN	322	Cfa	3	Tropical & Subtropical Coniferous Forests	2569	26	7	7	9	50	195	224	216	193	109	24	12	11.6	12.7	14.6	16.3	17.5	17.4	16.3	16.3	16.1	15.1	13.6	12.1	3.6	4.2	5.9	7.8	9.6	11.5	11.1	10.9	10.7	8.8	6.3	4.5	14.9708
942	1894061861	Tilia americana	L.	19.441667	-103.958333	MEX	OCCURRENCE	322	Cfa	3	Tropical & Subtropical Coniferous Forests	2200	31	11	7	7	31	180	243	207	203	110	38	17	12	12.6	13.7	15.4	16.9	17.5	16.8	16.8	16.6	15.8	14.1	12.7	4.7	5	5.9	7.6	9.6	12.3	12.2	12.1	11.9	10.1	7.5	5.8	15.0542
943	1894061893	Tilia americana	L.	19.444167	-103.949722	MEX	OCCURRENCE	322	Cfa	3	Tropical & Subtropical Coniferous Forests	2257	29	11	6	7	32	181	243	207	203	110	38	17	11.9	12.5	13.6	15.2	16.7	17.4	16.7	16.7	16.5	15.6	14	12.6	4.7	5	5.9	7.6	9.6	12.2	12.1	12	11.8	10	7.5	5.9	14.9417
944	1894061834	Tilia americana	L.	19.445278	-101.609444	MEX	OCCURRENCE	322	Cfa	3	Tropical & Subtropical Coniferous Forests	2302	26	7	7	8	45	187	212	201	186	96	23	10	11.9	13.2	15.3	17.1	18.3	18.1	17	16.9	16.7	15.6	13.9	12.4	3.2	4	5.8	7.9	10	11.9	11.6	11.4	11.1	9	6.1	4	15.5208
945	1894873723	Tilia americana	L.	19.448889	-103.933889	MEX	HUMAN_OBSERVATION	322	Cfa	3	Tropical & Subtropical Coniferous Forests	2334	30	12	7	7	33	183	246	210	204	112	39	17	11.7	12.3	13.5	15.1	16.6	17.2	16.5	16.4	16.3	15.4	13.8	12.5	4.8	5	5.9	7.5	9.4	12	11.9	11.8	11.6	9.9	7.5	5.9	14.7583
946	1893975685	Tilia americana	L.	19.449167	-103.95	MEX	PRESERVED_SPECIMEN	322	Cfa	3	Tropical & Subtropical Coniferous Forests	2200	31	11	7	7	31	180	243	207	203	110	38	17	12	12.6	13.7	15.4	16.9	17.5	16.8	16.8	16.6	15.8	14.1	12.7	4.7	5	5.9	7.6	9.6	12.3	12.2	12.1	11.9	10.1	7.5	5.8	15.0542
947	4031846526	Tilia americana	L.	19.45	-103.2	MEX	PRESERVED_SPECIMEN	321	Cfa	3	Tropical & Subtropical Coniferous Forests	1406	29	7	3	2	21	171	208	192	185	79	22	13	17.6	18.4	19.9	21.6	23	23.2	22.2	22.1	22	21.3	19.9	18.3	8.9	9.2	10.4	12.1	14.6	17.3	16.8	16.6	16.5	14.9	12.4	10.1	20.7792
948	1893688607	Tilia americana	L.	19.45	-104.36	MEX	PRESERVED_SPECIMEN	120	Cfa	2	Tropical & Subtropical Dry Broadleaf Forests	610	26	11	9	3	13	229	333	400	450	219	45	28	21.1	21.8	22.6	24	25.6	26.4	25.6	25.5	25.3	25	23.5	21.9	12.4	12.4	12.9	14.3	16.8	20	20.1	20	19.9	19.1	16.4	14.1	24.025
949	1893630048	Tilia americana	L.	19.451667	-101.73	MEX	PRESERVED_SPECIMEN	322	Cfa	3	Tropical & Subtropical Coniferous Forests	2105	31	9	6	6	38	156	236	229	199	78	29	14	12.8	14	16.1	18	19.3	19.2	17.9	17.8	17.6	16.6	14.9	13.4	3.7	4.6	6.4	8.6	10.7	12.7	12.3	12.1	11.8	9.8	6.9	4.8	16.4875
950	1893898481	Tilia americana	L.	19.4525	-101.731111	MEX	OCCURRENCE	322	Cfa	3	Tropical & Subtropical Coniferous Forests	2105	31	9	6	6	38	156	236	229	199	78	29	14	12.8	14	16.1	18	19.3	19.2	17.9	17.8	17.6	16.6	14.9	13.4	3.7	4.6	6.4	8.6	10.7	12.7	12.3	12.1	11.8	9.8	6.9	4.8	16.4875
951	4032028539	Tilia americana	L.	19.452778	-101.745555	MEX	PRESERVED_SPECIMEN	322	Cfa	3	Tropical & Subtropical Coniferous Forests	2100	31	9	5	6	38	155	238	231	197	76	30	14	12.7	13.9	16	17.8	19.2	19	17.8	17.7	17.5	16.5	14.8	13.2	3.7	4.5	6.4	8.5	10.7	12.6	12.3	12	11.8	9.7	6.8	4.7	16.3458
952	1895359878	Tilia americana	L.	19.4555543	-104.6563858	MEX	PRESERVED_SPECIMEN	120	Cfa	2	Tropical & Subtropical Dry Broadleaf Forests	518	26	7	7	3	13	186	323	364	401	171	42	24	21.9	22.2	22.8	23.9	25.6	26.8	26	25.8	25.6	25.4	24.1	22.7	13.3	12.9	13.2	14.4	17.1	20.5	20.8	20.7	20.6	19.8	17.3	15.1	24.4083
953	1893975664	Tilia americana	L.	19.455556	-103.938333	MEX	PRESERVED_SPECIMEN	322	Cfa	3	Tropical & Subtropical Coniferous Forests	2389	30	12	7	7	33	184	248	213	206	113	40	17	11.6	12.2	13.3	14.9	16.4	17	16.3	16.2	16.1	15.2	13.6	12.3	4.8	5	5.9	7.4	9.3	11.8	11.7	11.6	11.5	9.8	7.4	5.9	14.5958
954	1896050615	Tilia americana	L.	19.457222	-101.742778	MEX	PRESERVED_SPECIMEN	322	Cfa	3	Tropical & Subtropical Coniferous Forests	2100	31	9	5	6	38	155	238	231	197	76	30	14	12.7	13.9	16	17.8	19.2	19	17.8	17.7	17.5	16.5	14.8	13.2	3.7	4.5	6.4	8.5	10.7	12.6	12.3	12	11.8	9.7	6.8	4.7	16.3458
955	1897360251	Tilia americana	L.	19.460556	-101.95	MEX	PRESERVED_SPECIMEN	322	Cfa	3	Tropical & Subtropical Coniferous Forests	1660	21	5	4	8	37	161	228	213	176	63	19	11	15.1	16.1	18	19.8	21.1	21	19.9	19.8	19.6	18.7	17.2	15.7	6	6.8	8.5	10.7	12.8	14.5	14	13.9	13.6	11.7	9.1	7	18.5042
956	2859550455	Tilia americana	L.	19.46056	-101.95	MEX	PRESERVED_SPECIMEN	322	Cfa	3	Tropical & Subtropical Coniferous Forests	1660	21	5	4	8	37	161	228	213	176	63	19	11	15.1	16.1	18	19.8	21.1	21	19.9	19.8	19.6	18.7	17.2	15.7	6	6.8	8.5	10.7	12.8	14.5	14	13.9	13.6	11.7	9.1	7	18.5042
957	1893975633	Tilia americana	L.	19.461667	-103.963611	MEX	PRESERVED_SPECIMEN	322	Cfa	3	Tropical & Subtropical Coniferous Forests	2203	31	12	7	7	31	180	242	206	202	110	37	17	11.9	12.5	13.7	15.3	16.9	17.5	16.8	16.8	16.6	15.7	14.1	12.7	4.7	5	5.9	7.6	9.6	12.3	12.3	12.1	11.9	10.1	7.5	5.8	15.0542
958	2629656632	Tilia americana	L.	19.4625	-101.613611	MEX	PRESERVED_SPECIMEN	322	Cfa	3	Tropical & Subtropical Coniferous Forests	2381	24	7	7	8	46	187	214	204	185	94	22	9	11.7	13	15	16.8	18.1	17.9	16.8	16.7	16.5	15.4	13.7	12.2	3.2	4.1	5.9	7.9	9.9	11.8	11.4	11.3	10.9	8.9	6.1	4.1	15.3292
959	1897333992	Tilia americana	L.	19.465556	-101.617222	MEX	PRESERVED_SPECIMEN	322	Cfa	3	Tropical & Subtropical Coniferous Forests	2429	24	7	6	8	47	188	216	207	186	94	23	10	11.6	12.9	14.9	16.7	18	17.8	16.7	16.6	16.4	15.3	13.6	12.1	3.3	4.1	5.8	7.9	9.9	11.7	11.4	11.3	10.9	8.8	6.1	4.1	15.2292
960	2859552664	Tilia americana	L.	19.46556	-101.61722	MEX	PRESERVED_SPECIMEN	322	Cfa	3	Tropical & Subtropical Coniferous Forests	2429	24	7	6	8	47	188	216	207	186	94	23	10	11.6	12.9	14.9	16.7	18	17.8	16.7	16.6	16.4	15.3	13.6	12.1	3.3	4.1	5.8	7.9	9.9	11.7	11.4	11.3	10.9	8.8	6.1	4.1	15.2292
961	2629687681	Tilia americana	L.	19.466667	-101.7	MEX	PRESERVED_SPECIMEN	322	Cfa	3	Tropical & Subtropical Coniferous Forests	2434	24	6	6	8	47	187	218	211	188	95	22	10	12.1	13.3	15.4	17.2	18.5	18.3	17.1	16.9	16.8	15.7	14.1	12.6	3.4	4.1	5.8	7.9	9.9	11.9	11.6	11.4	11.1	9.1	6.3	4.4	15.6667
962	1896043121	Tilia americana	L.	19.468056	-103.304167	MEX	PRESERVED_SPECIMEN	120	Cfa	2	Tropical & Subtropical Dry Broadleaf Forests	1152	27	6	3	2	21	173	204	201	192	84	20	13	18.6	19.5	21	22.8	24.5	24.9	23.8	23.6	23.4	22.9	21.3	19.4	9.1	9.3	10.3	12.1	15	18.3	18.1	17.8	17.7	16.1	13.2	10.5	22.15
963	1894120441	Tilia americana	L.	19.469444	-102.344444	MEX	PRESERVED_SPECIMEN	322	Cfa	3	Tropical & Subtropical Coniferous Forests	2403	22	6	4	14	62	199	237	241	215	128	33	13	12.4	13.4	15.3	17.2	18.5	18.6	17.5	17.4	17.2	16.1	14.5	12.9	4.3	5.1	6.9	8.9	10.8	12.7	12.2	12	11.7	9.8	7.2	5.3	15.9125
964	1896043080	Tilia americana	L.	19.479167	-101.626944	MEX	PRESERVED_SPECIMEN	322	Cfa	3	Tropical & Subtropical Coniferous Forests	2312	25	6	6	8	45	182	213	203	185	90	23	10	12	13.3	15.4	17.2	18.6	18.4	17.2	17.1	16.9	15.8	14	12.5	3.3	4.2	6.1	8.2	10.2	12.1	11.7	11.6	11.2	9	6.2	4.2	15.6833
965	1419212732	Tilia americana	L.	19.480682	-101.601334	MEX	PRESERVED_SPECIMEN	322	Cfa	3	Tropical & Subtropical Coniferous Forests	2388	23	6	6	8	46	185	214	204	184	90	22	9	11.8	13.1	15.2	17	18.3	18.1	16.9	16.8	16.6	15.5	13.8	12.3	3.3	4.2	5.9	8	10	11.8	11.4	11.3	11	8.9	6.1	4.1	15.425
966	1894884721	Tilia americana	L.	19.491667	-101.658333	MEX	OCCURRENCE	322	Cfa	3	Tropical & Subtropical Coniferous Forests	2295	23	6	6	7	44	179	214	205	185	86	20	10	12.3	13.6	15.8	17.7	19.1	18.9	17.5	17.4	17.2	16.1	14.4	12.8	3.3	4.2	6.1	8.2	10.3	12.3	11.9	11.7	11.3	9.1	6.3	4.2	16.0708
967	2629681057	Tilia americana	L.	19.499444	-96.9025	MEX	PRESERVED_SPECIMEN	332	Cfa	1	Tropical & Subtropical Moist Broadleaf Forests	1445	50	45	47	62	101	272	253	258	328	163	75	50	15.2	15.8	18.2	20.2	21.4	20.8	20	20.2	20.1	18.9	17.3	16.2	9.7	10.2	12	14.1	15.6	15.6	15	15	15.1	13.8	12	11	18.7
968	3947765672	Tilia americana	L.	19.499496	-101.635076	MEX	HUMAN_OBSERVATION	322	Cfa	3	Tropical & Subtropical Coniferous Forests	2311	24	6	6	8	45	180	214	204	183	86	20	10	12.3	13.6	15.8	17.6	19	18.7	17.5	17.3	17.1	16	14.4	12.8	3.3	4.3	6.1	8.2	10.3	12.2	11.8	11.7	11.3	9.1	6.3	4.2	16
969	2437976422	Tilia americana	L.	19.5	-101.583333	MEX	PRESERVED_SPECIMEN	322	Cfa	3	Tropical & Subtropical Coniferous Forests	2288	22	7	7	8	45	180	210	198	183	88	21	10	12.1	13.5	15.7	17.6	18.9	18.5	17.3	17.1	16.9	15.8	14.1	12.6	3.2	4.1	5.9	8.1	10.2	12	11.7	11.5	11.1	8.9	6.1	4.1	15.8458
970	2629693561	Tilia americana	L.	19.5	-101.6	MEX	PRESERVED_SPECIMEN	322	Cfa	3	Tropical & Subtropical Coniferous Forests	2260	25	7	7	8	45	180	211	199	185	89	22	10	12.2	13.6	15.8	17.7	19	18.7	17.4	17.3	17.1	16	14.3	12.7	3.3	4.2	6	8.2	10.3	12.2	11.8	11.6	11.3	9	6.2	4.1	16
971	1896043079	Tilia americana	L.	19.500278	-101.873333	MEX	PRESERVED_SPECIMEN	322	Cfa	3	Tropical & Subtropical Coniferous Forests	1933	24	7	4	7	40	156	229	221	186	75	26	14	13.4	14.5	16.5	18.3	19.7	19.5	18.4	18.3	18.2	17.2	15.6	14	4.2	5.1	6.9	9.1	11.3	13.1	12.7	12.5	12.3	10.2	7.4	5.2	16.9708
972	1894818571	Tilia americana	L.	19.504878	-101.53815	MEX	PRESERVED_SPECIMEN	322	Cfa	3	Tropical & Subtropical Coniferous Forests	2499	22	8	6	10	48	186	219	208	185	95	21	10	11.7	13	15.1	16.9	18.1	17.8	16.6	16.4	16.2	15.2	13.6	12.2	3.2	4	5.7	7.7	9.7	11.5	11.1	11	10.6	8.6	5.9	4.1	15.2375
973	1419213308	Tilia americana	L.	19.505196	-101.538004	MEX	PRESERVED_SPECIMEN	322	Cfa	3	Tropical & Subtropical Coniferous Forests	2499	22	8	6	10	48	186	219	208	185	95	21	10	11.7	13	15.1	16.9	18.1	17.8	16.6	16.4	16.2	15.2	13.6	12.2	3.2	4	5.7	7.7	9.7	11.5	11.1	11	10.6	8.6	5.9	4.1	15.2375
974	1893688620	Tilia americana	L.	19.506667	-101.528333	MEX	PRESERVED_SPECIMEN	322	Cfa	3	Tropical & Subtropical Coniferous Forests	2722	22	9	7	11	53	194	230	221	193	96	21	10	11.3	12.5	14.5	16.3	17.4	17.1	15.9	15.7	15.6	14.5	13.1	11.8	3.2	3.8	5.3	7.3	9.1	10.9	10.5	10.4	10.1	8.1	5.7	4	14.6417
975	1453432814	Tilia americana	L.	19.5079	-103.675533	MEX	HUMAN_OBSERVATION	322	Cfa	3	Tropical & Subtropical Coniferous Forests	1805	33	10	6	5	29	168	217	186	197	115	32	19	14.3	14.9	16.1	17.8	19.3	19.9	19.2	19.3	19.1	18.2	16.6	15	6.4	6.8	7.8	9.7	11.9	14.6	14.4	14.2	14.1	12.2	9.5	7.5	17.475
976	1893405130	Tilia americana	L.	19.508333	-101.87500	MEX	PRESERVED_SPECIMEN	322	Cfa	3	Tropical & Subtropical Coniferous Forests	1933	24	7	4	7	40	156	229	221	186	75	26	14	13.4	14.5	16.5	18.3	19.7	19.5	18.4	18.3	18.2	17.2	15.6	14	4.2	5.1	6.9	9.1	11.3	13.1	12.7	12.5	12.3	10.2	7.4	5.2	16.9708
977	1896043120	Tilia americana	L.	19.508889	-103.803056	MEX	PRESERVED_SPECIMEN	221	Cfa	2	Tropical & Subtropical Dry Broadleaf Forests	901	29	8	2	1	16	117	162	149	128	54	19	9	20.6	21.4	22.5	24	25.6	26	25.1	25	24.8	24.4	23	21.4	10.8	11	11.7	13.3	15.9	18.9	18.9	18.8	18.7	17.5	14.5	12	23.6375
978	1896043074	Tilia americana	L.	19.510833	-101.665833	MEX	PRESERVED_SPECIMEN	322	Cfa	3	Tropical & Subtropical Coniferous Forests	2192	25	7	6	7	43	174	218	210	190	81	20	10	12.7	14.1	16.4	18.3	19.7	19.5	18	17.8	17.6	16.6	14.9	13.2	3.2	4.2	6.1	8.3	10.5	12.6	12.2	12	11.6	9.2	6.2	4.1	16.5625
979	1259423160	Tilia americana	L.	19.511111	-101.559444	MEX	PRESERVED_SPECIMEN	322	Cfa	3	Tropical & Subtropical Coniferous Forests	2322	21	7	6	9	45	178	210	198	178	86	20	10	12.2	13.6	15.8	17.7	19	18.6	17.3	17.1	16.9	15.8	14.2	12.7	3.2	4.1	5.9	8	10.1	12	11.7	11.5	11.1	8.9	6	4.1	15.925
980	2629524557	Tilia americana	L.	19.512778	-101.876667	MEX	PRESERVED_SPECIMEN	322	Cfa	3	Tropical & Subtropical Coniferous Forests	2036	27	7	5	7	41	157	230	225	191	81	30	14	13	14.1	16.1	17.9	19.2	19.1	18	17.9	17.8	16.7	15.1	13.5	4	4.9	6.7	8.9	11	12.8	12.4	12.2	12	9.8	7.1	5	16.5375
981	1893688615	Tilia americana	L.	19.515833	-101.609444	MEX	PRESERVED_SPECIMEN	322	Cfa	3	Tropical & Subtropical Coniferous Forests	2157	25	7	6	8	45	180	214	204	195	83	21	11	12.8	14.2	16.5	18.4	19.7	19.3	18	17.8	17.6	16.6	14.9	13.3	3.3	4.3	6.2	8.4	10.6	12.5	12.1	12	11.6	9.3	6.3	4.2	16.5875
982	1893898485	Tilia americana	L.	19.519167	-101.61500	MEX	OCCURRENCE	322	Cfa	3	Tropical & Subtropical Coniferous Forests	2132	24	7	6	8	45	178	214	205	194	80	20	11	12.9	14.3	16.6	18.5	19.9	19.4	18.1	17.9	17.7	16.7	15	13.4	3.3	4.3	6.2	8.4	10.7	12.6	12.2	12.1	11.6	9.3	6.3	4.2	16.6875
983	1893688600	Tilia americana	L.	19.527222	-103.438056	MEX	PRESERVED_SPECIMEN	120	Cfa	2	Tropical & Subtropical Dry Broadleaf Forests	1081	32	7	2	2	21	170	194	198	170	75	20	13	18.3	19.2	20.5	22.3	24.2	24.8	23.8	23.6	23.4	22.8	21	19.1	8.5	8.7	9.7	11.5	14.5	18.1	18.1	17.8	17.6	16.1	12.9	10	21.9167
984	1896043077	Tilia americana	L.	19.529167	-102.039722	MEX	PRESERVED_SPECIMEN	322	Cfa	3	Tropical & Subtropical Coniferous Forests	2303	24	6	4	11	53	185	234	238	209	112	32	15	12.4	13.6	15.6	17.4	18.6	18.7	17.5	17.4	17.4	16.2	14.6	12.9	3.5	4.4	6.2	8.4	10.4	12.5	12.1	11.8	11.6	9.4	6.7	4.6	16.0167
985	1895359698	Tilia americana	L.	19.530318	-103.4382659	MEX	PRESERVED_SPECIMEN	120	Cfa	2	Tropical & Subtropical Dry Broadleaf Forests	1081	32	7	2	2	21	170	194	198	170	75	20	13	18.3	19.2	20.5	22.3	24.2	24.8	23.8	23.6	23.4	22.8	21	19.1	8.5	8.7	9.7	11.5	14.5	18.1	18.1	17.8	17.6	16.1	12.9	10	21.9167
986	1896043127	Tilia americana	L.	19.531389	-104.373333	MEX	PRESERVED_SPECIMEN	120	Cfa	2	Tropical & Subtropical Dry Broadleaf Forests	1298	40	10	6	3	18	179	279	266	261	100	35	18	17.5	17.8	18.6	20.1	21.7	22.6	22.1	22.2	22.1	21.5	19.8	18.4	9.2	9.1	9.8	11.3	13.7	16.8	17	17	16.8	15.4	12.7	10.8	20.3625
987	1896043066	Tilia americana	L.	19.534444	-103.576389	MEX	PRESERVED_SPECIMEN	322	Cfa	3	Tropical & Subtropical Coniferous Forests	2934	37	17	9	10	42	200	258	226	216	134	54	26	8.8	9.6	11	12.7	13.9	14.4	13.5	13.5	13.4	12.3	10.8	9.4	2.4	3	4	5.7	7.2	9.1	8.8	8.8	8.7	7	4.8	3.3	11.9458
988	1896050624	Tilia americana	L.	19.536111	-103.670278	MEX	PRESERVED_SPECIMEN	322	Cfa	3	Tropical & Subtropical Coniferous Forests	2117	30	11	6	7	33	167	210	170	177	125	43	21	12.3	13	14.3	16	17.5	17.9	17.3	17.3	17	16.1	14.5	13	5.2	5.7	6.7	8.6	10.5	12.9	12.7	12.5	12.3	10.5	8	6.2	15.525
989	1893688624	Tilia americana	L.	19.538333	-101.69500	MEX	PRESERVED_SPECIMEN	322	Cfa	3	Tropical & Subtropical Coniferous Forests	2063	25	8	6	7	40	157	227	219	187	69	21	12	12.9	14.3	16.6	18.5	20	19.8	18.3	18.1	17.9	16.8	15	13.4	3.3	4.3	6.4	8.6	10.8	12.8	12.4	12.2	11.8	9.5	6.4	4.2	16.8042
990	2629649699	Tilia americana	L.	19.539167	-101.078055	MEX	PRESERVED_SPECIMEN	322	Cfa	3	Tropical & Subtropical Coniferous Forests	2016	22	9	7	16	52	179	227	210	178	70	18	12	14.2	15.3	17.3	19	20.1	19.1	17.8	17.8	17.6	16.9	15.7	14.7	6.7	7.2	8.8	10.6	12.2	12.8	12.2	12.3	12.3	10.8	8.8	7.3	17.1167
991	1894873728	Tilia americana	L.	19.541944	-103.994444	MEX	HUMAN_OBSERVATION	322	Cfa	3	Tropical & Subtropical Coniferous Forests	1619	39	10	6	5	25	181	257	225	221	88	27	19	15.5	16.2	17.4	19.2	20.9	21.4	20.5	20.5	20.3	19.6	17.9	16.4	7.4	7.6	8.5	10.2	12.6	15.5	15.4	15.2	15.1	13.5	10.6	8.7	18.7958
992	1896043123	Tilia americana	L.	19.542222	-103.433889	MEX	PRESERVED_SPECIMEN	120	Cfa	2	Tropical & Subtropical Dry Broadleaf Forests	1226	34	7	2	2	25	179	215	215	194	86	21	15	17.8	18.7	20.1	21.9	23.7	24.3	23.3	23.1	22.9	22.2	20.4	18.6	8.1	8.3	9.3	11.2	14.1	17.6	17.5	17.2	17.1	15.4	12.2	9.5	21.4042
993	4031552809	Tilia americana	L.	19.543611	-102.081944	MEX	PRESERVED_SPECIMEN	322	Cfa	3	Tropical & Subtropical Coniferous Forests	2377	27	7	5	12	56	192	239	244	216	120	33	14	12.3	13.5	15.6	17.4	18.6	18.6	17.4	17.3	17.2	16	14.4	12.7	3.2	4.1	5.8	8	10.1	12.3	11.9	11.6	11.4	9.2	6.4	4.2	15.9125
994	2629529622	Tilia americana	L.	19.55	-104.219444	MEX	PRESERVED_SPECIMEN	322	Cfa	3	Tropical & Subtropical Coniferous Forests	2407	34	13	8	7	30	193	275	238	240	132	44	22	11.7	12	12.8	14.3	15.8	16.5	16.1	16	15.9	15.1	13.7	12.6	5.2	5.2	5.9	7.3	9.2	11.6	11.7	11.6	11.5	9.9	7.8	6.5	14.3833
995	3308691828	Tilia americana	L.	19.55472	-101.71361	MEX	PRESERVED_SPECIMEN	322	Cfa	3	Tropical & Subtropical Coniferous Forests	2115	26	8	6	7	41	158	225	218	185	68	21	13	12.7	14.1	16.5	18.4	19.8	19.6	18.1	18	17.7	16.6	14.8	13.2	3.2	4.3	6.3	8.5	10.8	12.7	12.3	12.1	11.7	9.3	6.3	4.1	16.6208
996	1894017202	Tilia americana	L.	19.55500	-101.695833	MEX	OCCURRENCE	322	Cfa	3	Tropical & Subtropical Coniferous Forests	2074	25	8	6	7	40	157	225	217	183	67	21	12	12.8	14.3	16.6	18.4	19.9	19.8	18.3	18.1	17.9	16.8	15	13.3	3.3	4.3	6.4	8.6	10.8	12.8	12.4	12.2	11.8	9.5	6.4	4.2	16.7667
997	3307971327	Tilia americana	L.	19.55722	-104.21944	MEX	PRESERVED_SPECIMEN	322	Cfa	3	Tropical & Subtropical Coniferous Forests	2446	34	13	8	7	31	194	276	240	239	127	39	21	11.4	11.7	12.6	14.1	15.6	16.2	15.8	15.8	15.6	14.8	13.4	12.3	5	5	5.8	7.2	9	11.3	11.5	11.3	11.3	9.7	7.5	6.3	14.1125
998	1896043118	Tilia americana	L.	19.557222	-104.219444	MEX	PRESERVED_SPECIMEN	322	Cfa	3	Tropical & Subtropical Coniferous Forests	2446	34	13	8	7	31	194	276	240	239	127	39	21	11.4	11.7	12.6	14.1	15.6	16.2	15.8	15.8	15.6	14.8	13.4	12.3	5	5	5.8	7.2	9	11.3	11.5	11.3	11.3	9.7	7.5	6.3	14.1125
999	3307716746	Tilia americana	L.	19.55833	-104.23300	MEX	PRESERVED_SPECIMEN	322	Cfa	3	Tropical & Subtropical Coniferous Forests	2175	35	13	7	6	28	188	269	232	234	122	40	20	12.3	12.6	13.5	15.1	16.6	17.4	16.9	16.9	16.7	16	14.4	13.2	5.5	5.5	6.3	7.8	9.8	12.4	12.5	12.4	12.3	10.6	8.2	6.8	15.15
1000	1894884700	Tilia americana	L.	19.558333	-104.22500	MEX	OCCURRENCE	322	Cfa	3	Tropical & Subtropical Coniferous Forests	2446	34	13	8	7	31	194	276	240	239	127	39	21	11.4	11.7	12.6	14.1	15.6	16.2	15.8	15.8	15.6	14.8	13.4	12.3	5	5	5.8	7.2	9	11.3	11.5	11.3	11.3	9.7	7.5	6.3	14.1125
1001	1893688576	Tilia americana	L.	19.56	-97.24500	MEX	PRESERVED_SPECIMEN	222	Cfa	3	Tropical & Subtropical Coniferous Forests	2414	19	20	22	34	59	115	97	85	131	62	25	13	10.5	11.4	13.8	15.4	16.2	15.6	14.8	14.9	14.7	13.3	11.9	11	1.5	2.4	4.5	6.6	8	8.9	8.5	8.3	8.6	6.5	3.9	2.4	13.6083
1002	2629597417	Tilia americana	L.	19.561667	-101.7125	MEX	PRESERVED_SPECIMEN	322	Cfa	3	Tropical & Subtropical Coniferous Forests	2086	25	9	6	7	40	156	225	218	183	67	21	13	12.7	14.2	16.5	18.4	19.8	19.7	18.2	18	17.7	16.6	14.8	13.2	3.2	4.3	6.3	8.6	10.8	12.8	12.3	12.1	11.7	9.3	6.3	4.1	16.675
1003	1896043057	Tilia americana	L.	19.563056	-101.804444	MEX	PRESERVED_SPECIMEN	322	Cfa	3	Tropical & Subtropical Coniferous Forests	2376	27	7	6	9	46	176	222	217	186	95	25	11	11.7	13	15.1	17	18.3	18.2	17	16.9	16.7	15.5	13.7	12.1	2.6	3.5	5.4	7.5	9.7	11.8	11.5	11.3	10.9	8.6	5.7	3.5	15.4208
1004	1896043094	Tilia americana	L.	19.563333	-101.706111	MEX	PRESERVED_SPECIMEN	322	Cfa	3	Tropical & Subtropical Coniferous Forests	2049	24	8	5	7	40	154	225	217	182	66	22	13	12.8	14.3	16.6	18.5	19.9	19.8	18.3	18.2	17.9	16.8	14.9	13.3	3.2	4.3	6.4	8.6	10.9	12.8	12.4	12.2	11.8	9.4	6.3	4.1	16.7708
1005	1893688590	Tilia americana	L.	19.563333	-103.608333	MEX	PRESERVED_SPECIMEN	510	Cfa	3	Tropical & Subtropical Coniferous Forests	3955	50	23	15	14	52	236	319	289	271	160	59	35	5.1	5.8	7	8.6	9.5	9.9	9.2	9.2	9.1	8	6.8	5.7	-1	-0.7	0.2	1.7	2.9	4.6	4.6	4.6	4.5	2.8	0.9	-0.1	7.8375
1006	2629686597	Tilia americana	L.	19.571389	-101.188333	MEX	PRESERVED_SPECIMEN	322	Cfa	3	Tropical & Subtropical Coniferous Forests	2330	21	9	7	14	50	183	238	226	198	83	23	12	12.6	13.7	15.7	17.4	18.5	17.9	16.6	16.4	16.3	15.5	14.2	13	4.5	5.1	6.5	8.4	10.3	11.8	11.3	11.2	10.9	9.3	6.8	5.3	15.65
1007	1893688589	Tilia americana	L.	19.571667	-101.806667	MEX	PRESERVED_SPECIMEN	322	Cfa	3	Tropical & Subtropical Coniferous Forests	2391	26	7	6	9	46	177	221	217	185	95	26	11	11.6	12.9	15.1	16.9	18.2	18.1	16.9	16.8	16.6	15.4	13.6	12	2.6	3.5	5.4	7.5	9.7	11.8	11.4	11.2	10.8	8.5	5.6	3.5	15.3375
1008	1894884723	Tilia americana	L.	19.57500	-101.808333	MEX	OCCURRENCE	322	Cfa	3	Tropical & Subtropical Coniferous Forests	2406	25	7	6	9	46	177	221	217	186	96	25	12	11.5	12.8	15	16.9	18.1	18	16.8	16.7	16.5	15.3	13.5	12	2.5	3.5	5.3	7.5	9.7	11.7	11.4	11.1	10.8	8.5	5.6	3.5	15.2625
1009	1893975738	Tilia americana	L.	19.57500	-104.22500	MEX	PRESERVED_SPECIMEN	322	Cfa	3	Tropical & Subtropical Coniferous Forests	1891	39	12	7	5	26	186	270	234	231	108	36	21	13	13.5	14.6	16.2	17.9	18.7	18.1	18.1	17.9	17.1	15.3	13.9	5.6	5.9	6.8	8.4	10.7	13.5	13.6	13.4	13.2	11.5	8.7	7	16.2042
1010	1893975694	Tilia americana	L.	19.57500	-104.27500	MEX	PRESERVED_SPECIMEN	322	Cfa	3	Tropical & Subtropical Coniferous Forests	1871	42	12	7	5	25	188	276	241	245	117	38	20	13.9	14.1	15.1	16.6	18.2	19	18.6	18.7	18.5	17.7	16.1	14.8	6.4	6.4	7.2	8.7	10.9	13.8	14	13.9	13.8	12	9.3	7.8	16.7792
1011	1894061797	Tilia americana	L.	19.578056	-104.225278	MEX	OCCURRENCE	322	Cfa	3	Tropical & Subtropical Coniferous Forests	1853	40	12	7	5	25	187	272	237	234	106	35	21	13.2	13.8	14.8	16.4	18.1	18.9	18.3	18.4	18.2	17.4	15.6	14.2	5.8	6	6.9	8.6	10.8	13.7	13.8	13.6	13.4	11.7	8.9	7.2	16.4292
1012	1419208552	Tilia americana	L.	19.582001	-101.89833	MEX	PRESERVED_SPECIMEN	322	Cfa	3	Tropical & Subtropical Coniferous Forests	2862	26	11	8	12	53	197	234	225	200	123	34	15	10.4	11.6	13.7	15.6	16.6	16.5	15.3	15.2	15.1	13.9	12.4	10.9	2.2	3	4.5	6.5	8.4	10.4	10.1	9.9	9.7	7.6	5	3.2	13.9292
1013	2629657624	Tilia americana	L.	19.582567	-101.182603	MEX	PRESERVED_SPECIMEN	322	Cfa	3	Tropical & Subtropical Coniferous Forests	2328	22	9	7	15	50	183	239	228	199	84	23	12	12.6	13.7	15.7	17.5	18.6	17.8	16.5	16.4	16.3	15.5	14.2	13.1	4.5	5.1	6.6	8.4	10.3	11.7	11.3	11.1	10.9	9.2	6.8	5.3	15.65
1014	1893975674	Tilia americana	L.	19.586944	-104.261944	MEX	PRESERVED_SPECIMEN	322	Cfa	3	Tropical & Subtropical Coniferous Forests	2066	36	12	7	6	27	188	272	235	236	118	38	20	12.9	13.2	14.1	15.7	17.3	18.1	17.6	17.7	17.5	16.7	15	13.8	5.8	5.8	6.6	8.1	10.2	13	13.1	13	12.9	11.2	8.6	7.2	15.8083
1015	3308115078	Tilia americana	L.	19.5875	-104.2625	MEX	PRESERVED_SPECIMEN	322	Cfa	3	Tropical & Subtropical Coniferous Forests	2066	36	12	7	6	27	188	272	235	236	118	38	20	12.9	13.2	14.1	15.7	17.3	18.1	17.6	17.7	17.5	16.7	15	13.8	5.8	5.8	6.6	8.1	10.2	13	13.1	13	12.9	11.2	8.6	7.2	15.8083
1016	1893975689	Tilia americana	L.	19.5875	-104.283611	MEX	PRESERVED_SPECIMEN	322	Cfa	3	Tropical & Subtropical Coniferous Forests	1974	39	13	7	5	26	189	276	241	243	120	38	20	13.6	13.8	14.7	16.2	17.8	18.6	18.2	18.3	18.1	17.3	15.7	14.4	6.2	6.2	6.9	8.4	10.5	13.4	13.6	13.5	13.4	11.7	9.1	7.6	16375
1017	3308637372	Tilia americana	L.	19.58833	-104.26667	MEX	PRESERVED_SPECIMEN	322	Cfa	3	Tropical & Subtropical Coniferous Forests	1978	39	13	7	5	26	188	274	238	239	119	38	19	13.3	13.6	14.5	16	17.6	18.5	18	18.1	17.9	17.1	15.4	14.2	6	6	6.8	8.3	10.4	13.3	13.5	13.4	13.3	11.5	8.8	7.4	16.1833
1018	1897360312	Tilia americana	L.	19.588333	-104.266667	MEX	PRESERVED_SPECIMEN	322	Cfa	3	Tropical & Subtropical Coniferous Forests	1978	39	13	7	5	26	188	274	238	239	119	38	19	13.3	13.6	14.5	16	17.6	18.5	18	18.1	17.9	17.1	15.4	14.2	6	6	6.8	8.3	10.4	13.3	13.5	13.4	13.3	11.5	8.8	7.4	16.1833
1019	1893975648	Tilia americana	L.	19.588611	-104.2675	MEX	PRESERVED_SPECIMEN	322	Cfa	3	Tropical & Subtropical Coniferous Forests	1978	39	13	7	5	26	188	274	238	239	119	38	19	13.3	13.6	14.5	16	17.6	18.5	18	18.1	17.9	17.1	15.4	14.2	6	6	6.8	8.3	10.4	13.3	13.5	13.4	13.3	11.5	8.8	7.4	16.1833
1020	1896043068	Tilia americana	L.	19.590833	-101.793056	MEX	PRESERVED_SPECIMEN	322	Cfa	3	Tropical & Subtropical Coniferous Forests	2521	26	7	6	10	48	182	222	217	186	101	26	12	11.3	12.5	14.7	16.5	17.7	17.7	16.5	16.4	16.1	15	13.2	11.7	2.6	3.5	5.3	7.4	9.5	11.4	11.1	10.9	10.5	8.3	5.5	3.5	14.925
1021	1894061865	Tilia americana	L.	19.590833	-104.283333	MEX	OCCURRENCE	322	Cfa	3	Tropical & Subtropical Coniferous Forests	1937	39	13	7	5	26	188	276	240	241	120	37	20	13.5	13.8	14.7	16.3	17.9	18.7	18.3	18.4	18.2	17.4	15.7	14.4	6.2	6.1	6.9	8.5	10.6	13.5	13.7	13.6	13.5	11.7	9	7.6	16.4333
1022	1894884690	Tilia americana	L.	19.591667	-102.02500	MEX	OCCURRENCE	322	Cfa	3	Tropical & Subtropical Coniferous Forests	2667	23	9	7	12	53	195	234	229	203	120	30	13	10.8	12.1	14.3	16.1	17.3	17.3	16.1	16	15.9	14.6	12.9	11.3	2.5	3.4	5.1	7.2	9.2	11.3	10.8	10.6	10.4	8.2	5.5	3.5	14.5583
1023	1893975724	Tilia americana	L.	19.591667	-104.27500	MEX	PRESERVED_SPECIMEN	322	Cfa	3	Tropical & Subtropical Coniferous Forests	2056	36	13	7	6	27	188	273	236	236	118	38	19	12.8	13.1	14	15.6	17.2	18	17.6	17.7	17.5	16.6	14.9	13.7	5.7	5.7	6.5	8	10.1	12.9	13.1	13	12.9	11.1	8.5	7	15.7208
1024	1894061831	Tilia americana	L.	19.591667	-104.291667	MEX	OCCURRENCE	322	Cfa	3	Tropical & Subtropical Coniferous Forests	1979	38	13	7	5	26	189	277	242	242	119	37	20	13.4	13.6	14.5	16.1	17.7	18.5	18.1	18.2	18	17.2	15.6	14.3	6.1	6.1	6.9	8.4	10.5	13.4	13.6	13.5	13.4	11.6	9	7.5	16.2792
1025	1894061959	Tilia americana	L.	19.593611	-104.283889	MEX	OCCURRENCE	322	Cfa	3	Tropical & Subtropical Coniferous Forests	1911	39	13	7	5	25	188	277	242	241	114	36	20	13.5	13.8	14.7	16.3	17.9	18.8	18.3	18.4	18.2	17.4	15.7	14.4	6.1	6.1	6.9	8.5	10.7	13.6	13.8	13.7	13.5	11.8	9	7.5	16.4625
1026	1893688594	Tilia americana	L.	19.59500	-101.98	MEX	PRESERVED_SPECIMEN	322	Cfa	3	Tropical & Subtropical Coniferous Forests	2369	23	8	6	11	50	182	231	232	202	113	34	16	11.8	13.1	15.3	17.1	18.4	18.3	17.1	17	16.9	15.6	13.9	12.3	2.6	3.6	5.4	7.6	9.9	12	11.6	11.3	11.1	8.8	5.8	3.6	15.5708
1027	1893975666	Tilia americana	L.	19.597222	-104.301944	MEX	PRESERVED_SPECIMEN	322	Cfa	3	Tropical & Subtropical Coniferous Forests	1845	40	12	8	5	24	189	280	246	247	116	36	20	14	14.2	15.1	16.7	18.3	19.2	18.8	18.9	18.7	17.9	16.2	14.9	6.5	6.4	7.3	8.8	11	13.9	14.2	14.1	13.9	12.2	9.5	7.9	16.9125
1028	1894061894	Tilia americana	L.	19.5975	-104.298333	MEX	OCCURRENCE	322	Cfa	3	Tropical & Subtropical Coniferous Forests	1979	38	13	7	5	26	189	277	242	242	119	37	20	13.4	13.6	14.5	16.1	17.7	18.5	18.1	18.2	18	17.2	15.6	14.3	6.1	6.1	6.9	8.4	10.5	13.4	13.6	13.5	13.4	11.6	9	7.5	16.2792
1029	3308513869	Tilia americana	L.	19.6	-104.26700	MEX	PRESERVED_SPECIMEN	322	Cfa	3	Tropical & Subtropical Coniferous Forests	2056	36	13	7	6	27	188	273	236	236	118	38	19	12.8	13.1	14	15.6	17.2	18	17.6	17.7	17.5	16.6	14.9	13.7	5.7	5.7	6.5	8	10.1	12.9	13.1	13	12.9	11.1	8.5	7	15.7208
1030	1895359758	Tilia americana	L.	19.6037311	-103.5680612	MEX	PRESERVED_SPECIMEN	322	Cfa	3	Tropical & Subtropical Coniferous Forests	2728	37	16	8	9	40	190	242	207	198	122	48	23	9.2	10.1	11.6	13.4	14.8	15.4	14.5	14.5	14.2	13	11.2	9.7	3.2	3.8	4.9	6.7	8.3	10.1	9.8	9.8	9.6	7.9	5.7	4.1	12625
1031	1893975754	Tilia americana	L.	19.608333	-104.27500	MEX	PRESERVED_SPECIMEN	322	Cfa	3	Tropical & Subtropical Coniferous Forests	1944	38	12	7	5	26	188	274	238	235	111	36	20	12.9	13.3	14.3	15.9	17.5	18.4	18	18	17.8	17	15.1	13.8	5.6	5.7	6.6	8.2	10.4	13.3	13.4	13.3	13.2	11.4	8.5	7	16.0125
1032	1894061921	Tilia americana	L.	19.6097	-104.4233	MEX	OCCURRENCE	120	Cfa	2	Tropical & Subtropical Dry Broadleaf Forests	450	23	7	6	3	15	220	347	371	410	183	34	20	21.6	22.2	23.1	24.5	26	26.9	26	26	25.8	25.5	23.9	22.3	13.3	13.2	13.8	15.2	17.7	20.7	20.8	20.7	20.6	19.8	17.2	14.9	24.4792
1033	3330481465	Tilia americana	L.	19.610998	-103.568018	MEX	HUMAN_OBSERVATION	322	Cfa	3	Tropical & Subtropical Coniferous Forests	2583	36	16	8	9	39	183	232	195	186	114	47	21	9.8	10.7	12.2	14.1	15.6	16.1	15.2	15.1	14.9	13.7	11.9	10.4	3.5	4.2	5.3	7.1	8.8	10.8	10.5	10.4	10.2	8.5	6.2	4.5	13.3125
1034	1894818604	Tilia americana	L.	19.615517	-101.159225	MEX	PRESERVED_SPECIMEN	322	Cfa	3	Tropical & Subtropical Coniferous Forests	2375	22	9	7	14	50	183	242	232	199	82	19	9	12.7	13.8	15.8	17.6	18.7	17.9	16.5	16.4	16.2	15.5	14.3	13.2	4.6	5.2	6.6	8.5	10.3	11.7	11.2	11.1	10.8	9.2	6.8	5.4	15.725
1035	1259420743	Tilia americana	L.	19.616667	-104.166667	MEX	PRESERVED_SPECIMEN	322	Cfa	3	Tropical & Subtropical Coniferous Forests	1828	36	12	7	6	26	185	265	227	220	93	35	21	13.7	14.4	15.7	17.5	19.2	19.7	18.8	18.9	18.7	17.8	16	14.6	6.1	6.3	7.2	8.9	11.2	14.1	14.1	13.9	13.8	12	9.1	7.5	17.0958
1036	2629542226	Tilia americana	L.	19.616667	-96.875278	MEX	PRESERVED_SPECIMEN	331	Cfa	1	Tropical & Subtropical Moist Broadleaf Forests	979	54	51	55	67	113	272	231	205	264	139	66	56	16.4	17.2	19.6	21.8	23.2	22.6	21.8	21.9	21.7	20.5	18.7	17.5	11.5	12.1	13.9	16.1	17.8	17.9	17.2	17.1	17.1	15.8	13.8	12.9	20.2333
1037	3308137956	Tilia americana	L.	19.6175	-104.27444	MEX	PRESERVED_SPECIMEN	322	Cfa	3	Tropical & Subtropical Coniferous Forests	1799	40	12	7	5	24	188	277	242	237	104	35	19	13.6	14.1	15.2	16.9	18.5	19.3	18.8	18.9	18.7	17.8	15.9	14.5	6	6.1	7	8.7	11	14	14.1	14	13.8	12	9	7.4	16.85
1038	1893975677	Tilia americana	L.	19.6175	-104.274444	MEX	PRESERVED_SPECIMEN	322	Cfa	3	Tropical & Subtropical Coniferous Forests	1799	40	12	7	5	24	188	277	242	237	104	35	19	13.6	14.1	15.2	16.9	18.5	19.3	18.8	18.9	18.7	17.8	15.9	14.5	6	6.1	7	8.7	11	14	14.1	14	13.8	12	9	7.4	16.85
1039	1893688587	Tilia americana	L.	19.618333	-101.133333	MEX	PRESERVED_SPECIMEN	322	Cfa	3	Tropical & Subtropical Coniferous Forests	2158	19	9	7	15	49	174	235	223	187	70	18	10	12.7	13.9	16.1	17.9	19.1	18.3	16.9	16.8	16.6	15.8	14.4	13.2	4.8	5.5	7.2	9.1	10.9	12	11.4	11.4	11.1	9.5	7.1	5.6	15.9625
1040	2629675029	Tilia americana	L.	19.619722	-101.133889	MEX	PRESERVED_SPECIMEN	322	Cfa	3	Tropical & Subtropical Coniferous Forests	2163	19	9	7	15	48	173	233	221	186	71	18	10	12.8	14	16.2	18	19.2	18.4	17	16.9	16.6	15.9	14.4	13.3	4.8	5.5	7.1	9.1	10.9	12	11.4	11.4	11.1	9.5	7.1	5.5	16.0542
1041	1896043087	Tilia americana	L.	19.620278	-101.1475	MEX	PRESERVED_SPECIMEN	322	Cfa	3	Tropical & Subtropical Coniferous Forests	2212	20	9	7	15	49	176	237	227	191	74	19	10	12.9	14	16.2	18	19.1	18.3	16.9	16.8	16.6	15.8	14.5	13.3	4.8	5.4	7	8.9	10.8	12	11.5	11.4	11.1	9.5	7.1	5.5	16.0417
1042	3308455821	Tilia americana	L.	19.62111	-104.27667	MEX	PRESERVED_SPECIMEN	322	Cfa	3	Tropical & Subtropical Coniferous Forests	1665	43	12	7	5	23	188	282	248	242	99	35	19	14.1	14.7	15.8	17.5	19.2	20	19.5	19.6	19.3	18.5	16.5	15	6.3	6.5	7.5	9.1	11.5	14.5	14.7	14.5	14.4	12.6	9.5	7.8	17.4625
1043	1893975688	Tilia americana	L.	19.621111	-104.276667	MEX	PRESERVED_SPECIMEN	322	Cfa	3	Tropical & Subtropical Coniferous Forests	1665	43	12	7	5	23	188	282	248	242	99	35	19	14.1	14.7	15.8	17.5	19.2	20	19.5	19.6	19.3	18.5	16.5	15	6.3	6.5	7.5	9.1	11.5	14.5	14.7	14.5	14.4	12.6	9.5	7.8	17.4625
1044	2238923613	Tilia americana	L.	19.621958	-101.211437	MEX	HUMAN_OBSERVATION	322	Cfa	3	Tropical & Subtropical Coniferous Forests	2317	16	8	7	14	47	172	230	219	185	73	17	8	13.1	14.3	16.4	18.2	19.4	18.6	17.2	17.1	16.9	16.1	14.8	13.6	4.8	5.4	6.9	8.8	10.7	12.2	11.7	11.6	11.3	9.6	7.1	5.6	16.2958
1045	1419196486	Tilia americana	L.	19.623889	-101.150833	MEX	PRESERVED_SPECIMEN	322	Cfa	3	Tropical & Subtropical Coniferous Forests	2263	20	8	7	15	49	178	240	229	194	77	19	9	12.9	14	16.2	18	19.1	18.3	16.9	16.7	16.6	15.8	14.5	13.4	4.8	5.4	6.9	8.8	10.7	12	11.4	11.3	11.1	9.4	7	5.5	16.0333
1046	1893433379	Tilia americana	L.	19.62500	-100.791667	MEX	PRESERVED_SPECIMEN	322	Cfa	3	Tropical & Subtropical Coniferous Forests	2006	24	11	8	14	49	172	227	215	177	74	18	10	13.8	14.8	16.8	18.5	19.5	18.6	17.3	17.3	17.2	16.4	15.2	14.2	6.4	6.9	8.4	10.3	11.9	12.5	11.8	11.8	11.8	10.4	8.5	7.1	16.6458
1047	1894884686	Tilia americana	L.	19.62500	-101.17500	MEX	OCCURRENCE	322	Cfa	3	Tropical & Subtropical Coniferous Forests	2408	21	8	7	14	49	182	241	231	196	80	20	9	12.9	13.9	16	17.8	18.9	18.1	16.6	16.5	16.4	15.6	14.4	13.3	4.6	5.1	6.6	8.4	10.3	11.8	11.2	11.1	10.8	9.1	6.8	5.4	15.8542
1048	1257724713	Tilia americana	L.	19.62500	-101.345278	MEX	PRESERVED_SPECIMEN	322	Cfa	3	Tropical & Subtropical Coniferous Forests	2568	19	8	7	12	48	178	226	214	180	84	21	11	11.9	13	15.1	16.9	17.9	17.4	16	15.9	15.7	14.8	13.5	12.3	3.7	4.4	6	7.9	9.7	11.3	10.8	10.6	10.3	8.4	6	4.5	15.0167
1049	3308098330	Tilia americana	L.	19.62500	-101.34528	MEX	PRESERVED_SPECIMEN	322	Cfa	3	Tropical & Subtropical Coniferous Forests	2568	19	8	7	12	48	178	226	214	180	84	21	11	11.9	13	15.1	16.9	17.9	17.4	16	15.9	15.7	14.8	13.5	12.3	3.7	4.4	6	7.9	9.7	11.3	10.8	10.6	10.3	8.4	6	4.5	15.0167
1050	1418348348	Tilia americana	L.	19.62500	-96.941667	MEX	PRESERVED_SPECIMEN	332	Cfa	1	Tropical & Subtropical Moist Broadleaf Forests	1471	50	45	46	61	92	252	237	246	308	144	64	45	14.3	14.9	17.3	19.3	20.6	20	19.2	19.4	19.2	18	16.4	15.3	9	9.5	11.4	13.6	15.1	15.2	14.6	14.6	14.6	13.2	11.3	10.3	17.825
1051	1418341086	Tilia americana	L.	19.62500	-96.966667	MEX	PRESERVED_SPECIMEN	332	Cfa	3	Tropical & Subtropical Coniferous Forests	1634	48	44	42	57	84	227	222	227	273	136	64	46	13.5	14.1	16.4	18.4	19.6	19	18.2	18.4	18.3	17	15.5	14.4	7.8	8.4	10.3	12.5	14	14.2	13.5	13.5	13.6	12.1	10.1	9	16.8875
1052	2629729293	Tilia americana	L.	19.625343	-97.178823	MEX	PRESERVED_SPECIMEN	332	Cfa	3	Tropical & Subtropical Coniferous Forests	2416	23	30	27	37	62	133	117	105	169	84	43	22	10	11	13.4	15.1	16	15.3	14.5	14.4	14.2	12.8	11.3	10.4	2	2.9	4.9	6.8	8.3	9.1	8.7	8.5	8.8	6.8	4.4	3	13.2
1053	2629492128	Tilia americana	L.	19.628333	-101.259444	MEX	PRESERVED_SPECIMEN	322	Cfa	3	Tropical & Subtropical Coniferous Forests	2006	16	9	7	14	45	149	195	177	144	53	12	12	13.8	15.2	17.5	19.4	20.8	20	18.3	18.1	17.9	17	15.5	14.3	3.9	4.8	6.7	8.9	11.1	12.5	12.1	12.1	11.8	9.6	6.7	4.7	17.3333
1054	1893688625	Tilia americana	L.	19.63	-101.25500	MEX	PRESERVED_SPECIMEN	322	Cfa	3	Tropical & Subtropical Coniferous Forests	2030	15	9	7	15	45	149	197	179	146	53	12	12	13.7	15.1	17.4	19.3	20.6	19.9	18.2	18.1	17.8	16.9	15.5	14.2	4	4.9	6.8	8.9	11.1	12.5	12.1	12.1	11.7	9.6	6.7	4.8	17.2292
1055	3061645354	Tilia americana	L.	19.630713	-101.113978	MEX	HUMAN_OBSERVATION	322	Cfa	3	Tropical & Subtropical Coniferous Forests	2279	19	7	6	15	50	185	252	244	204	76	19	10	12.9	13.9	16	17.8	18.8	18	16.7	16.6	16.5	15.7	14.4	13.3	5.4	6	7.4	9.3	11	12	11.5	11.4	11.2	9.7	7.5	6.1	15.9
1056	3061552262	Tilia americana	L.	19.632136	-101.116848	MEX	HUMAN_OBSERVATION	322	Cfa	3	Tropical & Subtropical Coniferous Forests	2219	18	8	6	15	49	180	245	236	196	74	19	9	12.9	14	16.1	18	19.1	18.3	16.9	16.8	16.6	15.8	14.5	13.3	5.1	5.8	7.3	9.2	11	12.1	11.5	11.5	11.2	9.7	7.3	5.9	16.025
1057	1893688612	Tilia americana	L.	19.633333	-101.718333	MEX	PRESERVED_SPECIMEN	322	Cfa	3	Tropical & Subtropical Coniferous Forests	2463	21	7	6	9	45	173	216	207	177	92	21	11	11.7	13	15.3	17.1	18.4	18.2	16.9	16.8	16.5	15.3	13.6	12.1	2.8	3.7	5.5	7.5	9.7	11.7	11.4	11.1	10.8	8.5	5.7	3.7	15.4208
1058	1893688571	Tilia americana	L.	19.633333	-103.443333	MEX	PRESERVED_SPECIMEN	321	Cfa	2	Tropical & Subtropical Dry Broadleaf Forests	1402	35	7	4	4	27	180	214	209	197	91	25	19	17.2	18.2	19.7	21.6	23.4	23.9	22.7	22.4	22.2	21.5	19.7	17.9	7.1	7.4	8.5	10.5	13.4	16.9	16.7	16.4	16.2	14.4	11.1	8.4	20.8458
1059	2629704276	Tilia americana	L.	19.633333	-96.966667	MEX	PRESERVED_SPECIMEN	332	Cfa	3	Tropical & Subtropical Coniferous Forests	1656	49	45	42	56	83	223	219	223	269	139	66	49	13.4	13.9	16.3	18.3	19.5	18.9	18.1	18.3	18.2	16.9	15.3	14.3	7.7	8.3	10.2	12.4	13.9	14.1	13.4	13.4	13.5	12	10	8.9	16.7708
1060	1893975669	Tilia americana	L.	19.6355966	-103.5796576	MEX	PRESERVED_SPECIMEN	322	Cfa	3	Tropical & Subtropical Coniferous Forests	2110	31	12	7	8	34	164	202	163	157	93	35	19	11.8	12.8	14.4	16.3	17.9	18.5	17.5	17.4	17.1	16	14.1	12.5	4.4	5.1	6.3	8.3	10.4	12.9	12.6	12.3	12.1	10.1	7.4	5.5	15.5208
1061	3355084450	Tilia americana	L.	19.636455	-101.127542	MEX	HUMAN_OBSERVATION	322	Cfa	3	Tropical & Subtropical Coniferous Forests	2150	18	9	7	15	48	171	232	221	182	66	18	11	13.1	14.3	16.5	18.4	19.5	18.7	17.2	17.1	16.9	16.1	14.7	13.5	4.8	5.5	7.1	9.1	11	12.2	11.5	11.5	11.2	9.6	7.1	5.5	16.325
1062	1978869883	Tilia americana	L.	19.637535	-101.257467	MEX	HUMAN_OBSERVATION	322	Cfa	3	Tropical & Subtropical Coniferous Forests	2012	15	8	7	14	44	148	195	178	143	53	12	11	13.8	15.2	17.5	19.4	20.7	20	18.3	18.1	17.9	17	15.5	14.2	3.9	4.9	6.8	9	11.1	12.6	12.1	12.1	11.7	9.6	6.6	4.7	17.2875
1063	3308747629	Tilia americana	L.	19.63861	-101.25900	MEX	PRESERVED_SPECIMEN	322	Cfa	3	Tropical & Subtropical Coniferous Forests	1961	16	8	7	14	44	149	194	176	139	54	11	12	13.9	15.3	17.7	19.6	21	20.1	18.4	18.2	18	17.1	15.6	14.4	3.8	4.8	6.8	9	11.2	12.5	12	12.1	11.8	9.6	6.6	4.6	17.425
1064	1895597129	Tilia americana	L.	19.641393	-102.047508	MEX	PRESERVED_SPECIMEN	322	Cfa	3	Tropical & Subtropical Coniferous Forests	2259	20	6	6	11	51	177	232	235	204	104	28	13	12.2	13.7	16.1	18.1	19.4	19.3	17.8	17.6	17.4	16.1	14.3	12.6	2.6	3.8	5.7	8	10.3	12.6	12.1	11.7	11.4	8.9	5.8	3.6	16.2
1065	1894061824	Tilia americana	L.	19.641667	-96.97500	MEX	OCCURRENCE	332	Cfa	3	Tropical & Subtropical Coniferous Forests	1605	46	44	42	58	84	230	224	231	277	135	62	44	13.5	14.1	16.5	18.5	19.7	19.1	18.3	18.5	18.3	17.1	15.5	14.4	7.9	8.5	10.5	12.6	14.1	14.3	13.7	13.7	13.8	12.3	10.2	9.1	16.9583
1066	1571168620	Tilia americana	L.	19.642032	-101.25692	MEX	HUMAN_OBSERVATION	322	Cfa	3	Tropical & Subtropical Coniferous Forests	1905	17	8	7	13	43	150	193	175	136	52	12	13	13.9	15.4	17.8	19.8	21.1	20.2	18.5	18.3	18.1	17.2	15.7	14.4	3.9	4.9	6.9	9.2	11.3	12.5	12	12.1	11.8	9.5	6.6	4.6	17.5417
1067	1893898473	Tilia americana	L.	19.646111	-102.050556	MEX	OCCURRENCE	322	Cfa	3	Tropical & Subtropical Coniferous Forests	2236	21	7	6	12	51	175	232	234	202	100	26	14	12.5	14	16.4	18.4	19.7	19.5	18	17.8	17.6	16.4	14.6	12.8	2.6	3.7	5.7	8.1	10.4	12.7	12.2	11.9	11.6	9	5.8	3.6	16.4625
1068	1897491317	Tilia americana	L.	19.646394	-101.244078	MEX	PRESERVED_SPECIMEN	322	Cfa	2	Tropical & Subtropical Dry Broadleaf Forests	1932	16	8	7	13	43	149	193	175	135	52	12	13	13.8	15.3	17.7	19.6	21	20.1	18.4	18.2	18	17.1	15.6	14.3	3.9	5	7	9.2	11.3	12.5	12	12	11.7	9.5	6.6	4.7	17.4458
1069	1419224990	Tilia americana	L.	19.648056	-101.0825	MEX	PRESERVED_SPECIMEN	322	Cfa	3	Tropical & Subtropical Coniferous Forests	2297	19	7	6	15	50	190	260	254	212	78	19	9	12.6	13.7	15.7	17.4	18.5	17.6	16.4	16.3	16.2	15.4	14.2	13.1	5.9	6.4	7.8	9.5	11.1	11.9	11.4	11.3	11.1	9.8	7.8	6.5	15.5917
1070	1896043088	Tilia americana	L.	19.649167	-102.04500	MEX	PRESERVED_SPECIMEN	322	Cfa	3	Tropical & Subtropical Coniferous Forests	2227	21	7	6	11	50	174	231	233	201	99	26	14	12.4	13.9	16.3	18.3	19.6	19.5	17.9	17.7	17.5	16.3	14.5	12.7	2.6	3.8	5.7	8.1	10.4	12.7	12.2	11.8	11.5	9	5.8	3.6	16.3792
1071	1895359784	Tilia americana	L.	19.649336	-100.962008	MEX	PRESERVED_SPECIMEN	322	Cfa	3	Tropical & Subtropical Coniferous Forests	2199	22	8	7	16	53	210	291	288	245	91	22	10	13.7	14.6	16.6	18.3	19.2	18.1	16.8	16.7	16.7	16.1	15	14	7	7.3	8.6	10.3	11.7	12.3	11.8	11.7	11.6	10.6	8.7	7.6	16.3083
1072	1895359707	Tilia americana	L.	19.6506237	-100.9706557	MEX	PRESERVED_SPECIMEN	322	Cfa	3	Tropical & Subtropical Coniferous Forests	2312	23	8	6	15	53	204	281	278	234	86	21	9	13.2	14.1	16	17.7	18.6	17.6	16.5	16.3	16.3	15.6	14.5	13.5	6.4	6.8	8	9.7	11.2	11.9	11.5	11.3	11.3	10.1	8.2	7.1	15.8167
1073	1896043129	Tilia americana	L.	19.651389	-101.984722	MEX	PRESERVED_SPECIMEN	322	Cfa	3	Tropical & Subtropical Coniferous Forests	2638	21	7	6	11	52	189	230	224	197	102	23	12	10.7	12.1	14.4	16.3	17.5	17.6	16.2	16.1	15.9	14.6	12.8	11.1	2.5	3.5	5.3	7.4	9.4	11.4	10.9	10.7	10.4	8.2	5.4	3.4	14.6125
1074	1896043099	Tilia americana	L.	19.651389	-96.890833	MEX	PRESERVED_SPECIMEN	332	Cfa	1	Tropical & Subtropical Moist Broadleaf Forests	1431	50	47	48	62	95	266	251	260	324	155	69	47	14.6	15.2	17.5	19.6	20.9	20.3	19.5	19.6	19.5	18.3	16.7	15.6	9.3	9.8	11.7	13.8	15.5	15.5	14.9	14.9	14.9	13.5	11.6	10.6	18.0875
1075	1895359827	Tilia americana	L.	19.6531893	-103.7090587	MEX	PRESERVED_SPECIMEN	221	Cfa	3	Tropical & Subtropical Coniferous Forests	1689	33	10	7	6	29	169	217	187	193	92	27	23	15.2	16	17.5	19.4	21.1	21.4	20.3	20.1	19.9	19.1	17.4	15.9	6.1	6.4	7.4	9.4	12	15.1	14.9	14.7	14.5	12.5	9.4	7.4	18.6125
1076	1893688586	Tilia americana	L.	19.653333	-101.916667	MEX	PRESERVED_SPECIMEN	322	Cfa	3	Tropical & Subtropical Coniferous Forests	2405	22	8	6	10	48	176	225	221	192	101	25	14	11.6	13	15.3	17.2	18.5	18.4	17.1	16.9	16.7	15.4	13.7	12	2.4	3.4	5.2	7.5	9.8	12	11.5	11.3	10.9	8.5	5.5	3.3	15.4708
1077	3902398784	Tilia americana	L.	19.653998	-100.949497	MEX	HUMAN_OBSERVATION	322	Cfa	3	Tropical & Subtropical Coniferous Forests	2366	23	9	6	15	53	201	274	269	231	99	26	11	12.9	13.8	15.6	17.3	18.2	17.3	16.2	16.1	16.1	15.3	14.3	13.3	6.3	6.6	7.9	9.5	11	11.7	11.3	11.1	11.1	9.9	8.1	7	15.5333
1078	1896043124	Tilia americana	L.	19.654167	-101.174444	MEX	PRESERVED_SPECIMEN	322	Cfa	2	Tropical & Subtropical Dry Broadleaf Forests	2132	17	8	7	15	45	160	217	205	168	61	15	9	13.6	14.9	17.2	19.1	20.3	19.4	17.9	17.7	17.5	16.7	15.3	14.1	4.7	5.5	7.2	9.2	11.2	12.5	11.9	11.8	11.6	9.6	7.1	5.5	16.975
1079	1894061873	Tilia americana	L.	19.658333	-96.87500	MEX	OCCURRENCE	332	Cfa	1	Tropical & Subtropical Moist Broadleaf Forests	1554	50	47	47	60	86	259	257	272	324	149	65	45	14.2	14.7	17.1	19.1	20.3	19.6	18.9	19	18.9	17.7	16.2	15.2	8.8	9.3	11.2	13.3	14.9	14.9	14.3	14.3	14.4	13	11.1	10.1	17.5917
1080	1894061806	Tilia americana	L.	19.658333	-96.958333	MEX	OCCURRENCE	332	Cfa	1	Tropical & Subtropical Moist Broadleaf Forests	1590	48	45	44	58	84	235	230	238	287	140	63	47	13.7	14.3	16.6	18.7	19.8	19.3	18.5	18.6	18.5	17.2	15.7	14.6	8.2	8.8	10.7	12.9	14.4	14.5	13.9	13.9	14	12.5	10.5	9.5	17.1292
1081	1896043089	Tilia americana	L.	19.658611	-100.942778	MEX	PRESERVED_SPECIMEN	322	Cfa	3	Tropical & Subtropical Coniferous Forests	2470	22	9	6	14	52	193	261	254	217	96	25	11	12.3	13.1	15	16.6	17.6	16.8	15.8	15.7	15.6	14.9	13.7	12.8	5.7	6.1	7.3	9	10.5	11.3	10.8	10.7	10.7	9.4	7.6	6.5	15
1082	3802591558	Tilia americana	L.	19.661063	-101.142548	MEX	HUMAN_OBSERVATION	322	Cfa	3	Tropical & Subtropical Coniferous Forests	2125	17	7	7	15	46	163	222	210	168	61	16	9	13.6	14.9	17.1	19	20.2	19.4	17.8	17.7	17.5	16.7	15.3	14.1	4.9	5.6	7.3	9.3	11.2	12.5	11.9	11.8	11.5	9.7	7.2	5.6	16.9417
1083	3772680073	Tilia americana	L.	19.661116	-101.142412	MEX	HUMAN_OBSERVATION	322	Cfa	3	Tropical & Subtropical Coniferous Forests	2125	17	7	7	15	46	163	222	210	168	61	16	9	13.6	14.9	17.1	19	20.2	19.4	17.8	17.7	17.5	16.7	15.3	14.1	4.9	5.6	7.3	9.3	11.2	12.5	11.9	11.8	11.5	9.7	7.2	5.6	16.9417
1084	3772653982	Tilia americana	L.	19.661446	-101.142155	MEX	HUMAN_OBSERVATION	322	Cfa	3	Tropical & Subtropical Coniferous Forests	2125	17	7	7	15	46	163	222	210	168	61	16	9	13.6	14.9	17.1	19	20.2	19.4	17.8	17.7	17.5	16.7	15.3	14.1	4.9	5.6	7.3	9.3	11.2	12.5	11.9	11.8	11.5	9.7	7.2	5.6	16.9417
1085	1418348156	Tilia americana	L.	19.661556	-96.944528	MEX	PRESERVED_SPECIMEN	332	Cfa	1	Tropical & Subtropical Moist Broadleaf Forests	1500	46	45	46	61	89	248	237	248	305	144	63	45	13.9	14.6	17	19	20.3	19.7	18.9	19	18.9	17.6	16	14.9	8.6	9.2	11.1	13.2	14.8	14.9	14.3	14.3	14.3	12.9	10.9	9.9	17.4875
1086	1893898475	Tilia americana	L.	19.665278	-101.522778	MEX	OCCURRENCE	322	Cfa	3	Tropical & Subtropical Coniferous Forests	2091	18	7	5	10	39	144	193	177	152	64	15	10	12.7	14.2	16.5	18.3	19.7	19.2	17.8	17.5	17.4	16.3	14.7	13.2	2.9	3.9	5.8	8.1	10.4	12.4	12	11.6	11.4	9	5.9	3.7	16.475
1087	3307900914	Tilia americana	L.	19.66700	-96.86700	MEX	PRESERVED_SPECIMEN	332	Cfa	1	Tropical & Subtropical Moist Broadleaf Forests	1641	51	46	44	57	83	241	243	249	288	151	71	49	13.7	14.2	16.6	18.5	19.7	19.1	18.3	18.4	18.4	17.1	15.7	14.6	8.1	8.6	10.6	12.6	14.2	14.4	13.8	13.8	13.9	12.4	10.5	9.4	17.0208
1088	3307660394	Tilia americana	L.	19.6675	-101.1303	MEX	PRESERVED_SPECIMEN	322	Cfa	3	Tropical & Subtropical Coniferous Forests	2146	18	8	7	15	46	167	229	219	176	63	17	10	13.6	14.8	17.1	18.9	20.1	19.3	17.7	17.7	17.5	16.7	15.3	14.1	5.1	5.8	7.4	9.4	11.3	12.5	11.8	11.8	11.5	9.8	7.4	5.8	16.9125
1089	3039165479	Tilia americana	L.	19.674385	-104.281954	MEX	HUMAN_OBSERVATION	322	Cfa	3	Tropical & Subtropical Coniferous Forests	1896	34	12	7	5	26	187	273	236	230	99	35	19	14.1	14.6	15.8	17.5	19.3	19.7	18.9	18.9	18.8	17.9	16.2	15	6.4	6.3	7.1	8.6	11	14	14.1	14	13.9	12.1	9.2	7.8	17.2375
1090	1896043106	Tilia americana	L.	19.67500	-100.521944	MEX	PRESERVED_SPECIMEN	322	Cfa	3	Tropical & Subtropical Coniferous Forests	2002	26	14	9	14	49	155	199	190	146	67	17	10	13.6	14.6	16.7	18.6	19.7	19.3	18	18	17.8	17	15.5	14.2	4.8	5.4	6.9	9.1	10.9	12.3	11.8	11.6	11.4	9.7	7.3	5.5	16.9208
1091	1894061784	Tilia americana	L.	19.67500	-97.008333	MEX	OCCURRENCE	332	Cfa	1	Tropical & Subtropical Moist Broadleaf Forests	1855	48	48	38	49	78	194	187	183	248	131	72	51	12	12.6	15	16.9	18	17.4	16.5	16.7	16.6	15.3	13.7	12.7	6.1	6.7	8.7	10.8	12.3	12.5	12	11.9	12.1	10.5	8.4	7.2	15.2875
1092	1893688582	Tilia americana	L.	19.683333	-101.193333	MEX	PRESERVED_SPECIMEN	322	Cfa	2	Tropical & Subtropical Dry Broadleaf Forests	1955	18	7	7	13	42	147	189	171	130	51	12	11	14.2	15.6	17.9	19.8	21.1	20.3	18.8	18.6	18.5	17.6	16.1	14.7	4.6	5.6	7.6	9.7	11.7	12.7	12.1	12.2	11.9	9.9	7.1	5.3	17.7583
1093	1893898467	Tilia americana	L.	19.687778	-101.956667	MEX	OCCURRENCE	322	Cfa	3	Tropical & Subtropical Coniferous Forests	2394	20	7	5	11	48	175	227	223	191	95	25	14	12	13.5	15.8	17.7	18.9	18.8	17.4	17.2	17	15.8	14.1	12.4	2.5	3.6	5.4	7.7	10	12.2	11.7	11.5	11.1	8.7	5.6	3.5	15.8833
1094	1894884702	Tilia americana	L.	19.691667	-100.891667	MEX	OCCURRENCE	322	Cfa	3	Tropical & Subtropical Coniferous Forests	2592	21	9	6	14	52	184	250	241	201	86	21	11	10.6	11.5	13.3	14.9	16	15.6	14.7	14.7	14.6	13.6	12.3	11.1	4.3	4.9	6.3	8	9.5	10.4	9.9	9.8	9.7	8.3	6.4	5.1	13.5875
1095	1259421363	Tilia americana	L.	19.694167	-101.149444	MEX	PRESERVED_SPECIMEN	322	Cfa	3	Tropical & Subtropical Coniferous Forests	1987	18	8	7	13	42	149	195	180	139	56	12	11	14.2	15.5	17.8	19.7	20.9	20.1	18.7	18.6	18.5	17.6	16.1	14.7	5.1	6	7.8	9.9	11.8	12.8	12.1	12.2	12	10.1	7.5	5.8	17.725
1096	3915352607	Tilia americana	L.	19.694183	-103.445443	MEX	HUMAN_OBSERVATION	322	Cfa	3	Tropical & Subtropical Coniferous Forests	1678	31	9	6	6	30	170	205	185	187	89	28	19	16	16.9	18.5	20.4	22.1	22.3	21.3	21.1	20.9	20.2	18.3	16.6	6.6	7.1	8.3	10.3	12.9	15.8	15.5	15.3	15.1	13.1	10	7.7	19.525
1097	2629715403	Tilia americana	L.	19.7	-96.85	MEX	PRESERVED_SPECIMEN	332	Cfa	1	Tropical & Subtropical Moist Broadleaf Forests	1764	54	50	41	53	79	220	227	222	252	153	79	54	13.1	13.6	15.9	17.8	18.9	18.3	17.5	17.7	17.7	16.4	15	14	7.4	8	9.9	11.9	13.5	13.7	13.2	13.1	13.2	11.7	9.7	8.7	16.3375
1098	1893688577	Tilia americana	L.	19.701673	-101.185288	MEX	PRESERVED_SPECIMEN	322	Cfa	2	Tropical & Subtropical Dry Broadleaf Forests	1922	18	7	7	12	40	144	182	165	122	51	12	13	14.5	15.9	18.3	20.1	21.4	20.6	19.1	19	18.9	18	16.5	15.1	4.9	5.9	7.9	10	12	12.8	12.3	12.4	12.1	10.1	7.4	5.6	18.1167
1099	1893688583	Tilia americana	L.	19.70500	-103.463333	MEX	PRESERVED_SPECIMEN	221	Cfa	2	Tropical & Subtropical Dry Broadleaf Forests	1533	33	8	7	6	29	174	205	195	207	98	26	23	16.6	17.6	19.2	21.1	22.9	23.2	22.1	21.9	21.7	21	19.1	17.2	6.6	7.2	8.4	10.5	13.3	16.5	16.1	15.9	15.6	13.7	10.2	7.7	20.3042
1100	1418345690	Tilia americana	L.	19.70500	-96.801389	MEX	PRESERVED_SPECIMEN	332	Cfa	1	Tropical & Subtropical Moist Broadleaf Forests	1712	59	53	44	55	82	236	243	242	280	160	81	59	13.4	13.9	16.2	18.1	19.2	18.6	17.8	18	17.9	16.6	15.2	14.3	8	8.6	10.4	12.4	13.9	14.1	13.5	13.5	13.5	12.1	10.3	9.3	16.6042
1101	1418346732	Tilia americana	L.	19.708333	-96.87500	MEX	PRESERVED_SPECIMEN	332	Cfa	1	Tropical & Subtropical Moist Broadleaf Forests	1777	52	52	40	52	79	216	220	216	255	150	79	52	12.8	13.3	15.7	17.6	18.7	18.1	17.3	17.5	17.5	16.1	14.7	13.7	7.1	7.7	9.7	11.7	13.3	13.5	13	12.9	13	11.4	9.5	8.3	16.0875
1102	1894061930	Tilia americana	L.	19.708333	-96.941667	MEX	OCCURRENCE	332	Cfa	1	Tropical & Subtropical Moist Broadleaf Forests	1840	52	51	41	50	78	204	199	195	262	144	76	51	12.3	12.9	15.2	17.1	18.1	17.5	16.8	16.9	16.9	15.6	14.1	13.1	6.6	7.3	9.2	11.2	12.8	12.9	12.4	12.3	12.5	10.9	8.9	7.8	15.5417
1103	1896043075	Tilia americana	L.	19.709444	-101.081111	MEX	PRESERVED_SPECIMEN	322	Cfa	3	Tropical & Subtropical Coniferous Forests	2036	18	8	7	14	43	156	213	202	153	53	13	11	14	15.3	17.6	19.6	20.9	19.8	18.1	17.9	17.6	16.9	15.6	14.4	4.7	5.4	7.2	9.3	11.4	12.6	11.9	11.8	11.6	9.7	7	5.3	17.3042
1104	3818308273	Tilia americana	L.	19.709999	-103.459999	MEX	PRESERVED_SPECIMEN	221	Cfa	2	Tropical & Subtropical Dry Broadleaf Forests	1525	33	8	7	6	30	173	205	197	204	92	25	23	16.5	17.5	19.2	21.1	22.8	23.2	22.1	21.9	21.7	21	19	17.2	6.5	7.2	8.4	10.5	13.3	16.5	16.1	15.9	15.7	13.7	10.2	7.7	20.2667
1105	1893688623	Tilia americana	L.	19.716944	-100.857222	MEX	PRESERVED_SPECIMEN	322	Cfa	3	Tropical & Subtropical Coniferous Forests	2398	21	8	6	14	50	188	261	255	211	80	17	11	11.2	12.2	14.2	15.9	17	16.5	15.4	15.3	15.2	14.3	12.9	11.7	4.8	5.5	6.9	8.6	10.1	10.9	10.4	10.3	10.2	8.8	6.9	5.6	14.2917
1106	1419229111	Tilia americana	L.	19.7175	-100.853333	MEX	PRESERVED_SPECIMEN	322	Cfa	3	Tropical & Subtropical Coniferous Forests	2398	21	8	6	14	50	188	261	255	211	80	17	11	11.2	12.2	14.2	15.9	17	16.5	15.4	15.3	15.2	14.3	12.9	11.7	4.8	5.5	6.9	8.6	10.1	10.9	10.4	10.3	10.2	8.8	6.9	5.6	14.2917
1107	1897491296	Tilia americana	L.	19.723611	-103.616553	MEX	PRESERVED_SPECIMEN	322	Cfa	3	Tropical & Subtropical Coniferous Forests	2248	28	12	7	8	35	166	206	163	152	93	33	17	11.6	12.5	13.9	15.8	17.3	17.7	16.8	16.8	16.5	15.5	13.8	12.3	4.8	5.4	6.4	8.3	10.2	12.4	12.1	12	11.7	9.9	7.5	5.9	15.0375
1108	1894884693	Tilia americana	L.	19.72500	-100.858333	MEX	OCCURRENCE	322	Cfa	3	Tropical & Subtropical Coniferous Forests	2398	21	8	6	14	50	188	261	255	211	80	17	11	11.2	12.2	14.2	15.9	17	16.5	15.4	15.3	15.2	14.3	12.9	11.7	4.8	5.5	6.9	8.6	10.1	10.9	10.4	10.3	10.2	8.8	6.9	5.6	14.2917
1109	1894884717	Tilia americana	L.	19.72500	-104.191667	MEX	OCCURRENCE	120	Cfa	2	Tropical & Subtropical Dry Broadleaf Forests	905	22	12	3	2	20	153	202	196	171	59	18	7	19.2	20.3	21.7	23.6	25.3	25.8	24.6	24.5	24.4	23.8	21.8	20	9.5	9.9	10.9	12.8	15.5	18.6	18.5	18.4	18.4	16.9	13.4	11	22.9
1110	1894895462	Tilia americana	L.	19.72500	-96.891667	MEX	PRESERVED_SPECIMEN	332	Cfa	1	Tropical & Subtropical Moist Broadleaf Forests	1962	56	63	45	48	82	207	196	190	305	151	91	65	12	12.5	14.8	16.6	17.6	17	16.3	16.5	16.4	15.1	13.7	12.8	6.3	6.9	8.9	10.9	12.3	12.5	12	12	12.2	10.6	8.6	7.5	15.1042
1111	1896043059	Tilia americana	L.	19.728889	-101.931389	MEX	PRESERVED_SPECIMEN	322	Cfa	3	Tropical & Subtropical Coniferous Forests	2953	26	11	7	12	51	190	232	217	189	114	29	14	10.1	11.3	13.3	15.1	16.2	16.3	15.1	15	14.8	13.6	12.1	10.6	2.4	3.1	4.8	6.7	8.5	10.3	9.9	9.8	9.5	7.5	5	3.3	13.6042
1112	1894061868	Tilia americana	L.	19.741667	-96.808333	MEX	OCCURRENCE	332	Cfa	1	Tropical & Subtropical Moist Broadleaf Forests	2027	66	74	48	48	88	222	207	204	362	161	109	76	11.6	12.2	14.3	16.1	17.1	16.6	15.9	16	16	14.7	13.3	12.4	6.2	6.8	8.7	10.6	12	12.2	11.8	11.7	11.8	10.3	8.4	7.4	14.7042
1113	1894895528	Tilia americana	L.	19.741667	-96.891667	MEX	PRESERVED_SPECIMEN	332	Cfa	1	Tropical & Subtropical Moist Broadleaf Forests	1687	44	49	41	55	80	225	226	228	273	154	73	45	12.7	13.4	15.7	17.6	18.8	18.3	17.6	17.7	17.5	16.2	14.6	13.6	7.5	8.2	10.1	12.2	13.7	13.8	13.3	13.2	13.3	11.8	9.8	8.8	16.1542
1114	1894061840	Tilia americana	L.	19.741667	-96.941667	MEX	OCCURRENCE	332	Cfa	1	Tropical & Subtropical Moist Broadleaf Forests	2381	46	52	39	43	74	188	178	167	286	140	77	55	10.3	10.8	12.8	14.4	15.2	14.6	13.9	14.1	14.1	12.9	11.7	10.9	4.7	5.3	7.1	8.9	10.1	10.2	9.8	9.7	10	8.5	6.7	5.7	12.9583
1115	1896043071	Tilia americana	L.	19.743889	-104.270278	MEX	PRESERVED_SPECIMEN	120	Cfa	2	Tropical & Subtropical Dry Broadleaf Forests	871	22	11	4	2	20	165	227	222	202	72	21	9	19.5	20.5	21.8	23.6	25.4	26.2	25	24.9	24.8	24.2	22.1	20.3	9.6	9.9	10.9	12.7	15.5	18.9	18.8	18.7	18.7	17.1	13.5	11.1	23.1875
1116	1893688593	Tilia americana	L.	19.74500	-101.043333	MEX	PRESERVED_SPECIMEN	322	Cfa	3	Tropical & Subtropical Coniferous Forests	1915	18	7	7	12	40	142	193	179	135	51	11	11	14.1	15.5	17.8	19.8	21.1	20.1	18.3	18.1	17.9	17.2	15.8	14.6	4.6	5.5	7.3	9.5	11.6	12.7	12.1	12	11.7	9.8	7.1	5.3	17.5125
1117	1895359801	Tilia americana	L.	19.749678	-96.690736	MEX	PRESERVED_SPECIMEN	332	Cfa	1	Tropical & Subtropical Moist Broadleaf Forests	1485	60	59	55	62	94	282	277	283	357	182	87	64	14.3	14.8	17.1	19.1	20.4	19.9	19.2	19.3	19.1	17.9	16.4	15.4	10.1	10.5	12.3	14.3	15.8	15.7	15.2	15.1	15.2	13.9	12.2	11.5	17.7292
1118	2629709281	Tilia americana	L.	19.749722	-96.694167	MEX	PRESERVED_SPECIMEN	332	Cfa	1	Tropical & Subtropical Moist Broadleaf Forests	1630	61	58	52	58	89	267	269	273	338	178	87	65	13.8	14.3	16.5	18.5	19.7	19.1	18.4	18.5	18.4	17.2	15.7	14.8	9.4	9.9	11.7	13.6	15.1	15	14.5	14.4	14.5	13.2	11.6	10.8	17.0625
1119	1894061851	Tilia americana	L.	19.758333	-96.72500	MEX	OCCURRENCE	331	Cfa	1	Tropical & Subtropical Moist Broadleaf Forests	1011	62	57	57	64	103	268	250	231	309	170	84	66	15.4	16.3	18.6	20.9	22.4	21.9	21.3	21.4	21	19.8	17.8	16.9	11.1	11.9	13.8	16	17.8	17.8	17.2	17.1	16.8	15.6	13.6	12.9	19.4667
1120	1896043103	Tilia americana	L.	19.765833	-104.355833	MEX	PRESERVED_SPECIMEN	120	Cfa	2	Tropical & Subtropical Dry Broadleaf Forests	908	25	12	5	3	19	171	241	233	231	95	26	12	19.4	20.2	21.6	23.3	25.1	25.8	24.9	24.8	24.8	24.1	22	20.2	9.6	9.8	10.7	12.5	15.3	18.7	18.8	18.6	18.6	17	13.4	11.1	23.0208
1121	2807542350	Tilia americana	L.	19.76667	-96.68333	MEX	PRESERVED_SPECIMEN	332	Cfa	1	Tropical & Subtropical Moist Broadleaf Forests	1067	66	63	62	64	101	274	257	241	327	178	98	74	15.6	16.3	18.6	20.8	22.4	22	21.4	21.5	21.1	19.9	18	17.1	11.5	12.1	14.1	16.2	18	17.9	17.3	17.3	17.1	15.8	14	13.3	19.55
1122	1893688602	Tilia americana	L.	19.770833	-104.369444	MEX	PRESERVED_SPECIMEN	120	Cfa	2	Tropical & Subtropical Dry Broadleaf Forests	919	26	12	5	3	19	171	244	235	232	97	27	13	19.4	20.1	21.5	23.2	25	25.7	24.7	24.7	24.7	24	22	20.2	9.6	9.8	10.7	12.5	15.3	18.6	18.7	18.6	18.5	16.9	13.4	11.1	22.9167
1123	1893308508	Tilia americana	L.	19.770833	-96.697222	MEX	PRESERVED_SPECIMEN	332	Cfa	1	Tropical & Subtropical Moist Broadleaf Forests	1190	64	63	60	65	102	283	264	257	341	185	92	74	15.2	15.8	18.2	20.3	21.8	21.3	20.7	20.8	20.5	19.3	17.5	16.5	11.1	11.7	13.6	15.6	17.4	17.3	16.7	16.7	16.5	15.3	13.5	12.8	19.0042
1124	1895359859	Tilia americana	L.	19.7714154	-104.3696665	MEX	PRESERVED_SPECIMEN	120	Cfa	2	Tropical & Subtropical Dry Broadleaf Forests	919	26	12	5	3	19	171	244	235	232	97	27	13	19.4	20.1	21.5	23.2	25	25.7	24.7	24.7	24.7	24	22	20.2	9.6	9.8	10.7	12.5	15.3	18.6	18.7	18.6	18.5	16.9	13.4	11.1	22.9167
1125	1894061853	Tilia americana	L.	19.77500	-96.741667	MEX	OCCURRENCE	332	Cfa	1	Tropical & Subtropical Moist Broadleaf Forests	1350	62	58	57	65	98	281	266	268	351	186	91	60	14.3	15	17.3	19.4	20.8	20.3	19.6	19.7	19.4	18.2	16.5	15.4	9.9	10.5	12.4	14.5	16.2	16.1	15.6	15.5	15.4	14.1	12.2	11.4	17.9833
1126	1894061935	Tilia americana	L.	19.77500	-96.891667	MEX	OCCURRENCE	332	Cfa	1	Tropical & Subtropical Moist Broadleaf Forests	1254	60	63	59	69	103	270	244	241	326	189	88	62	14.2	15.1	17.4	19.6	21	20.6	19.9	20	19.6	18.4	16.5	15.5	9.9	10.7	12.6	14.7	16.3	16.3	15.7	15.7	15.5	14.2	12.2	11.4	18.1542
1127	1896043102	Tilia americana	L.	19.778333	-96.685833	MEX	PRESERVED_SPECIMEN	332	Cfa	1	Tropical & Subtropical Moist Broadleaf Forests	1230	67	66	62	65	101	284	267	262	347	186	96	77	15.2	15.7	18.1	20.2	21.7	21.2	20.6	20.7	20.4	19.2	17.5	16.5	11.1	11.7	13.6	15.6	17.3	17.2	16.7	16.6	16.5	15.3	13.5	12.8	18.9208
1128	3308116031	Tilia americana	L.	19.78300	-96.78300	MEX	PRESERVED_SPECIMEN	332	Cfa	1	Tropical & Subtropical Moist Broadleaf Forests	1455	55	56	54	63	93	272	262	270	346	175	86	53	13.6	14.4	16.7	18.8	20.1	19.6	18.9	18.9	18.7	17.4	15.7	14.6	9	9.7	11.6	13.7	15.3	15.3	14.8	14.6	14.6	13.2	11.3	10.4	17.2792
1129	4031548617	Tilia americana	L.	19.78333	-96.78333	MEX	PRESERVED_SPECIMEN	332	Cfa	1	Tropical & Subtropical Moist Broadleaf Forests	1455	55	56	54	63	93	272	262	270	346	175	86	53	13.6	14.4	16.7	18.8	20.1	19.6	18.9	18.9	18.7	17.4	15.7	14.6	9	9.7	11.6	13.7	15.3	15.3	14.8	14.6	14.6	13.2	11.3	10.4	17.2792
1130	2629567131	Tilia americana	L.	19.783333	-96.783333	MEX	PRESERVED_SPECIMEN	332	Cfa	1	Tropical & Subtropical Moist Broadleaf Forests	1455	55	56	54	63	93	272	262	270	346	175	86	53	13.6	14.4	16.7	18.8	20.1	19.6	18.9	18.9	18.7	17.4	15.7	14.6	9	9.7	11.6	13.7	15.3	15.3	14.8	14.6	14.6	13.2	11.3	10.4	17.2792
1131	2629615350	Tilia americana	L.	19.783333	-97.233333	MEX	PRESERVED_SPECIMEN	332	Cfa	1	Tropical & Subtropical Moist Broadleaf Forests	1761	40	43	37	50	72	178	165	162	233	133	70	40	12.3	13.1	15.6	17.6	18.7	18.1	17.1	17.2	17.1	15.8	14.2	13.1	6.1	6.9	8.9	11.1	12.7	13.1	12.5	12.4	12.5	10.7	8.5	7.4	15.8167
1132	1896043096	Tilia americana	L.	19.783611	-100.851111	MEX	PRESERVED_SPECIMEN	322	Cfa	2	Tropical & Subtropical Dry Broadleaf Forests	2128	19	8	7	13	46	167	235	230	180	61	14	9	13.4	14.7	17	19	20.2	19.1	17.4	17.2	17	16.2	15.1	13.9	5.2	5.9	7.5	9.5	11.2	12.3	11.5	11.4	11.1	9.5	7.4	6	16.675
1133	1895360027	Tilia americana	L.	19.788388	-97.244229	MEX	PRESERVED_SPECIMEN	332	Cfa	1	Tropical & Subtropical Moist Broadleaf Forests	1715	41	42	38	51	74	182	169	167	236	137	67	40	12.3	13.2	15.8	17.8	18.9	18.3	17.3	17.3	17.2	16	14.3	13.2	6.1	6.9	9	11.2	12.8	13.3	12.6	12.5	12.6	10.8	8.6	7.4	15.9542
1134	1894061923	Tilia americana	L.	19.791667	-97.241667	MEX	OCCURRENCE	332	Cfa	1	Tropical & Subtropical Moist Broadleaf Forests	1721	43	44	39	51	73	182	169	167	237	138	71	41	12.4	13.2	15.7	17.7	18.8	18.3	17.3	17.4	17.3	16	14.3	13.3	6.3	7.1	9.1	11.3	12.9	13.4	12.7	12.6	12.7	11	8.7	7.6	15.975
1135	2629712242	Tilia americana	L.	19.8	-97.3	MEX	PRESERVED_SPECIMEN	332	Cfa	3	Tropical & Subtropical Coniferous Forests	1904	35	36	33	44	66	160	144	139	214	123	60	35	11.6	12.5	15	17	18	17.3	16.4	16.4	16.3	15	13.4	12.4	4.9	5.8	7.9	10	11.6	12.2	11.6	11.5	11.6	9.7	7.4	6.2	15.1083
1136	2629705604	Tilia americana	L.	19.8025	-96.821389	MEX	PRESERVED_SPECIMEN	332	Cfa	1	Tropical & Subtropical Moist Broadleaf Forests	1661	56	58	49	57	83	241	241	243	306	167	86	53	13.2	13.8	16	18	19.3	18.8	18.1	18.2	18.1	16.8	15.2	14.3	8.6	9.2	11.1	13.1	14.6	14.6	14.1	14	14.1	12.7	10.9	10	16.6458
1137	1896043113	Tilia americana	L.	19.80500	-96.796944	MEX	PRESERVED_SPECIMEN	331	Cfa	1	Tropical & Subtropical Moist Broadleaf Forests	1060	73	72	66	71	106	272	247	233	323	189	101	79	15	15.9	18.2	20.5	22	21.7	21	21.1	20.8	19.4	17.5	16.4	10.7	11.5	13.4	15.7	17.4	17.5	16.9	16.8	16.6	15.2	13.2	12.5	19.1125
1138	2629555864	Tilia americana	L.	19.80500	-97.308333	MEX	PRESERVED_SPECIMEN	332	Cfa	3	Tropical & Subtropical Coniferous Forests	1885	35	36	33	45	67	162	146	142	217	125	59	34	11.7	12.5	15	17	18	17.4	16.5	16.5	16.5	15.1	13.5	12.5	5.1	5.9	8	10.2	11.8	12.3	11.7	11.6	11.8	9.9	7.5	6.3	15.2042
1139	1418343897	Tilia americana	L.	19.805556	-97.308333	MEX	PRESERVED_SPECIMEN	332	Cfa	3	Tropical & Subtropical Coniferous Forests	1885	35	36	33	45	67	162	146	142	217	125	59	34	11.7	12.5	15	17	18	17.4	16.5	16.5	16.5	15.1	13.5	12.5	5.1	5.9	8	10.2	11.8	12.3	11.7	11.6	11.8	9.9	7.5	6.3	15.2042
1140	1894884697	Tilia americana	L.	19.808333	-96.82500	MEX	OCCURRENCE	332	Cfa	1	Tropical & Subtropical Moist Broadleaf Forests	1661	56	58	49	57	83	241	241	243	306	167	86	53	13.2	13.8	16	18	19.3	18.8	18.1	18.2	18.1	16.8	15.2	14.3	8.6	9.2	11.1	13.1	14.6	14.6	14.1	14	14.1	12.7	10.9	10	16.6458
1141	1894061813	Tilia americana	L.	19.808333	-97.241667	MEX	OCCURRENCE	332	Cfa	1	Tropical & Subtropical Moist Broadleaf Forests	1692	45	46	42	52	74	186	173	172	242	144	76	46	12.5	13.3	15.8	17.8	19	18.4	17.5	17.5	17.5	16.1	14.5	13.4	6.6	7.3	9.4	11.5	13.2	13.6	12.9	12.8	12.9	11.2	9	7.9	16.0958
1142	1895359946	Tilia americana	L.	19.814722	-97.2325	MEX	PRESERVED_SPECIMEN	332	Cfa	1	Tropical & Subtropical Moist Broadleaf Forests	1455	49	51	48	60	85	211	197	196	269	161	81	50	13.4	14.2	16.7	18.8	20.1	19.6	18.7	18.7	18.6	17.3	15.5	14.4	7.9	8.7	10.7	12.9	14.6	14.9	14.2	14.1	14.1	12.5	10.3	9.3	17.1667
1143	1896043116	Tilia americana	L.	19.82500	-104.173889	MEX	PRESERVED_SPECIMEN	120	Cfa	2	Tropical & Subtropical Dry Broadleaf Forests	1043	24	10	4	3	22	151	198	180	152	51	20	9	18.9	19.9	21.3	23.1	24.8	25.4	24.1	24.1	24	23.4	21.5	19.7	9.1	9.5	10.5	12.3	15.1	18.2	18.1	17.9	17.9	16.3	12.9	10.6	22.5167
1144	2629648912	Tilia americana	L.	19.833333	-101.783333	MEX	PRESERVED_SPECIMEN	322	Cfa	3	Tropical & Subtropical Coniferous Forests	1993	17	5	5	9	35	138	205	193	154	65	14	11	13.2	14.8	17.4	19.4	20.9	20.3	18.7	18.5	18.2	17	15.2	13.6	3.2	4.3	6.5	8.9	11.3	13.1	12.7	12.4	11.9	9.3	6.1	4	17.2625
1145	1890034742	Tilia americana	L.	19.84207	-101.981554	MEX	HUMAN_OBSERVATION	322	Cfa	3	Tropical & Subtropical Coniferous Forests	2226	19	6	5	10	42	156	214	206	170	84	18	10	12.7	14.2	16.8	18.9	20.3	19.9	18.2	18	17.7	16.5	14.7	13.1	3.2	4.3	6.5	8.9	11.2	13	12.4	12.1	11.7	9.2	6.2	4.1	16.75
1146	2629477923	Tilia americana	L.	19.858056	-102.053333	MEX	PRESERVED_SPECIMEN	322	Cfa	3	Tropical & Subtropical Coniferous Forests	1883	16	5	4	10	38	147	211	205	162	67	15	11	13.3	14.9	17.3	19.5	21	20.5	18.8	18.6	18.4	17.2	15.4	13.8	4	5.2	7.3	9.7	12	13.8	13.1	12.8	12.4	10	7	5	17.3958
1147	1895597149	Tilia americana	L.	19.858333	-101.508333	MEX	PRESERVED_SPECIMEN	322	Cfa	3	Tropical & Subtropical Coniferous Forests	2006	14	5	5	9	33	128	186	172	129	52	11	9	13.3	14.8	17.3	19.3	20.7	19.8	18.1	17.9	17.7	16.6	15.2	13.8	3.1	4.2	6.4	8.7	11	12.5	12	11.8	11.5	8.9	5.9	3.9	17.0417
1148	1894061884	Tilia americana	L.	19.858333	-96.708333	MEX	OCCURRENCE	110	Cfa	1	Tropical & Subtropical Moist Broadleaf Forests	411	72	71	67	69	85	193	222	193	292	201	135	94	18.5	19.3	21.6	23.8	25.7	25.9	25.2	25.3	24.9	23.5	21.3	19.9	14.6	15	17.1	19.1	21.2	21.7	21.1	20.8	20.7	19.5	17.2	16.7	22.9167
1149	1896043090	Tilia americana	L.	19.87500	-101.773611	MEX	PRESERVED_SPECIMEN	322	Cfa	3	Tropical & Subtropical Coniferous Forests	1994	15	5	5	8	35	135	202	189	149	64	14	10	13.4	14.9	17.6	19.6	21.1	20.5	18.7	18.5	18.1	17	15.4	13.9	3.2	4.3	6.6	9	11.4	13.1	12.6	12.4	11.9	9.3	6.1	4.1	17.3917
1150	1894884725	Tilia americana	L.	19.87500	-101.77500	MEX	OCCURRENCE	322	Cfa	3	Tropical & Subtropical Coniferous Forests	1994	15	5	5	8	35	135	202	189	149	64	14	10	13.4	14.9	17.6	19.6	21.1	20.5	18.7	18.5	18.1	17	15.4	13.9	3.2	4.3	6.6	9	11.4	13.1	12.6	12.4	11.9	9.3	6.1	4.1	17.3917
1151	1893688611	Tilia americana	L.	19.878333	-101.771667	MEX	PRESERVED_SPECIMEN	322	Cfa	3	Tropical & Subtropical Coniferous Forests	2001	16	5	5	9	34	135	201	188	149	64	14	11	13.4	15	17.6	19.6	21.1	20.5	18.7	18.5	18.1	17	15.4	13.9	3.2	4.3	6.6	9	11.4	13.1	12.6	12.4	11.9	9.3	6.2	4.2	17.3917
1152	1893688628	Tilia americana	L.	19.886667	-102.968333	MEX	PRESERVED_SPECIMEN	322	Cfa	3	Tropical & Subtropical Coniferous Forests	2651	27	11	7	10	41	185	227	197	173	99	29	15	11.2	12.2	14.3	16.3	17.6	17.7	16.5	16.3	16.1	14.8	13.2	11.7	3.9	4.6	6.1	8.1	9.9	11.7	11.2	11.1	10.8	8.9	6.5	4.8	14.8292
1153	1896043128	Tilia americana	L.	19.8975	-100.386389	MEX	PRESERVED_SPECIMEN	322	Cfa	2	Tropical & Subtropical Dry Broadleaf Forests	2016	21	10	9	18	49	143	186	190	138	74	15	9	13.8	14.8	16.9	18.9	20.3	19.9	18.7	18.6	18.4	17.3	15.8	14.4	4	4.8	6.6	9.1	11.2	12.6	12.1	11.8	11.6	9.4	6.8	5	17.325
1154	2629756700	Tilia americana	L.	19.898278	-102.991667	MEX	PRESERVED_SPECIMEN	322	Cfa	3	Tropical & Subtropical Coniferous Forests	2659	25	11	6	10	41	184	228	197	173	97	26	15	11.4	12.4	14.4	16.4	17.8	17.8	16.5	16.4	16.2	15	13.5	11.9	4	4.6	6.1	8.1	9.9	11.7	11.3	11.2	10.9	9	6.7	4.9	14.9833
1155	2571376194	Tilia americana	L.	19.9138	-97.5564	MEX	PRESERVED_SPECIMEN	332	Cfa	1	Tropical & Subtropical Moist Broadleaf Forests	1821	39	35	35	45	64	175	163	162	233	140	64	41	12.5	13.1	15.5	17.3	18.5	18.2	17.1	17.3	17.3	15.9	14.5	13.5	6.9	7.5	9.5	11.6	13.1	13.5	12.8	12.7	13	11.4	9.4	8.2	15.8833
1156	1893418463	Tilia americana	L.	19.92500	-103.02500	MEX	PRESERVED_SPECIMEN	322	Cfa	3	Tropical & Subtropical Coniferous Forests	2177	23	10	7	8	37	170	213	181	158	85	20	12	13	14.1	16.3	18.5	19.9	19.9	18.4	18.3	17.9	16.9	15.2	13.5	4.8	5.4	7	9.1	11.3	13.4	12.8	12.7	12.3	10.4	7.7	5.6	16.825
1157	3308684652	Tilia americana	L.	19.94028	-102.69058	MEX	PRESERVED_SPECIMEN	322	Cfa	2	Tropical & Subtropical Dry Broadleaf Forests	2403	18	9	4	9	41	178	217	193	158	73	19	7	13.7	15	17.2	19.3	20.8	20.5	18.9	18.6	18.4	17.3	15.8	14.2	5.4	6.3	8.1	10.3	12.3	14	13.3	13	12.7	10.6	8.1	6.4	17.4792
1158	1895359793	Tilia americana	L.	19.942347	-103.761783	MEX	PRESERVED_SPECIMEN	322	Cfa	3	Tropical & Subtropical Coniferous Forests	2062	24	13	7	9	34	156	187	135	119	77	34	17	12	13	14.6	16.8	18.5	18.6	17.5	17.4	17.2	16.1	14.2	12.7	3.4	4	5.1	7.2	9.6	12.5	12.4	12.1	11.8	9.6	6.4	4.6	15.7208
1159	4032087560	Tilia americana	L.	19.9425	-103.765833	MEX	PRESERVED_SPECIMEN	322	Cfa	3	Tropical & Subtropical Coniferous Forests	2062	24	13	7	9	34	156	187	135	119	77	34	17	12	13	14.6	16.8	18.5	18.6	17.5	17.4	17.2	16.1	14.2	12.7	3.4	4	5.1	7.2	9.6	12.5	12.4	12.1	11.8	9.6	6.4	4.6	15.7208
1160	2807557698	Tilia americana	L.	20.00833	-103.81667	MEX	PRESERVED_SPECIMEN	322	Cfa	3	Tropical & Subtropical Coniferous Forests	2266	24	14	7	9	34	170	214	162	149	97	33	17	11.4	12.2	13.7	15.7	17.4	17.5	16.4	16.4	16.1	15.1	13.4	12.1	4.6	4.9	5.8	7.6	9.6	11.7	11.5	11.4	11.3	9.5	7.1	5.7	14.7875
1161	1895359840	Tilia americana	L.	20.008333	-103.816667	MEX	PRESERVED_SPECIMEN	322	Cfa	3	Tropical & Subtropical Coniferous Forests	2266	24	14	7	9	34	170	214	162	149	97	33	17	11.4	12.2	13.7	15.7	17.4	17.5	16.4	16.4	16.1	15.1	13.4	12.1	4.6	4.9	5.8	7.6	9.6	11.7	11.5	11.4	11.3	9.5	7.1	5.7	14.7875
1162	2236298050	Tilia americana	L.	20.094885	-97.477295	MEX	HUMAN_OBSERVATION	110	Cfa	1	Tropical & Subtropical Moist Broadleaf Forests	218	63	59	60	87	113	209	231	227	342	210	134	82	18.1	19.1	21.7	24	26.3	26.5	25.6	25.6	25.2	23.5	21	18.9	13.3	14.1	16.3	18.7	21	21.4	20.8	20.5	20.4	18.7	16.1	14.2	22.9708
1163	1893688627	Tilia americana	L.	20.09500	-104.598333	MEX	PRESERVED_SPECIMEN	322	Cfa	3	Tropical & Subtropical Coniferous Forests	2112	36	14	7	5	24	209	324	294	283	123	36	20	11.3	11.8	12.9	14.6	16.4	17	16.4	16.4	16.3	15.4	13.5	12.2	3.2	3.4	4.2	5.8	8	11.3	11.7	11.5	11.5	9.5	6.3	4.7	14.525
1164	1896085317	Tilia americana	L.	20.153889	-104.346389	MEX	PRESERVED_SPECIMEN	321	Cfa	2	Tropical & Subtropical Dry Broadleaf Forests	1466	28	9	6	6	28	171	216	178	158	66	29	17	15.6	16.6	18.2	20.3	22.2	22.5	21.2	21	20.9	20.1	18	16.5	5	5.4	6.5	8.7	11.7	15.5	15.5	15.1	15	12.7	8.5	6.6	19.4083
1165	2629688599	Tilia americana	L.	20.165278	-103.623889	MEX	PRESERVED_SPECIMEN	322	Cfa	2	Tropical & Subtropical Dry Broadleaf Forests	2052	24	11	8	8	32	169	213	165	148	81	25	13	12.2	13.4	15.3	17.6	19.3	19	17.6	17.3	17.1	15.9	14.1	12.8	4.7	5.3	6.6	8.7	10.9	12.7	12.4	12	11.8	9.8	7.1	5.6	15.9625
1166	3889010470	Tilia americana	L.	20.189993	-103.603805	MEX	HUMAN_OBSERVATION	322	Cfa	2	Tropical & Subtropical Dry Broadleaf Forests	1933	21	11	8	8	30	170	216	170	152	74	22	12	13.2	14.4	16.3	18.5	20.2	19.9	18.4	18.1	17.9	16.9	15.1	13.8	5.3	5.9	7.1	9.3	11.6	13.5	13.1	12.7	12.6	10.6	7.8	6.3	16.9167
1167	1893688566	Tilia americana	L.	20.227778	-103.569444	MEX	PRESERVED_SPECIMEN	221	Cfa	2	Tropical & Subtropical Dry Broadleaf Forests	1361	13	4	1	4	16	105	149	95	101	33	8	7	16.6	18	20	22.2	24	23.9	22.2	22.1	21.9	21.1	19.1	17.3	6.7	7.3	8.8	11.1	13.9	16.4	15.9	15.7	15.6	13.5	9.9	7.9	20.6833
1168	318057981	Tilia americana	L.	20.242952	-98.206178	MEX	PRESERVED_SPECIMEN	332	Cfa	3	Tropical & Subtropical Coniferous Forests	2079	28	25	28	37	58	143	153	145	212	104	51	29	11.9	12.7	15.2	16.9	17.6	16.8	15.7	15.9	16	14.7	13.5	12.5	5.3	6	8.1	10	11.3	11.6	11.1	11.1	11.5	9.6	7.6	6.3	14.9458
1169	1894046806	Tilia americana	L.	20.247528	-98.109328	MEX	OCCURRENCE	331	Cfa	1	Tropical & Subtropical Moist Broadleaf Forests	1131	46	44	45	68	116	363	421	429	458	244	96	47	14.8	16	18.6	20.9	22.3	21.7	20.5	20.6	20.4	18.9	17.2	15.6	8.6	9.5	11.8	14.1	15.8	16.1	15.3	15.3	15.4	13.6	11.5	9.8	18.9458
1170	1895359751	Tilia americana	L.	20.252298	-98.177499	MEX	PRESERVED_SPECIMEN	332	Cfa	1	Tropical & Subtropical Moist Broadleaf Forests	1673	47	41	45	53	79	254	312	279	359	177	92	52	13.4	14.4	17	18.8	19.9	19.2	18.1	18.3	18.2	16.8	15.3	14.2	6.8	7.5	9.9	12	13.5	13.7	13.1	13.1	13.4	11.6	9.4	8	16.975
1171	2422390016	Tilia americana	L.	20.25472	-98.19167	MEX	PRESERVED_SPECIMEN	332	Cfa	1	Tropical & Subtropical Moist Broadleaf Forests	1899	38	34	37	46	72	207	227	207	308	153	82	44	12.6	13.5	16	17.8	18.7	17.9	16.8	17	17	15.6	14.3	13.3	6	6.7	8.9	10.9	12.3	12.6	12	12	12.4	10.5	8.4	7.1	15.8958
1172	1896043065	Tilia americana	L.	20.315556	-98.236667	MEX	PRESERVED_SPECIMEN	332	Cfa	1	Tropical & Subtropical Moist Broadleaf Forests	2120	29	26	29	36	58	141	151	145	219	110	53	31	11.9	12.8	15.1	16.7	17.4	16.5	15.6	15.7	15.8	14.5	13.4	12.5	5.4	6.2	8.3	10	11.2	11.4	11	10.9	11.3	9.5	7.6	6.4	14.8125
1173	1895036774	Tilia americana	L.	20.321944	-98.201667	MEX	PRESERVED_SPECIMEN	332	Cfa	1	Tropical & Subtropical Moist Broadleaf Forests	1823	46	42	45	54	82	256	284	252	393	196	105	56	13.6	14.3	16.8	18.5	19.4	18.6	17.7	17.8	17.9	16.5	15.3	14.3	6.9	7.5	9.8	11.8	13.2	13.3	12.8	12.8	13.2	11.3	9.4	8	16.7167
1174	1895036757	Tilia americana	L.	20.3275	-98.234722	MEX	PRESERVED_SPECIMEN	332	Cfa	1	Tropical & Subtropical Moist Broadleaf Forests	1713	48	45	47	55	82	257	320	277	387	188	99	55	12.9	14	16.5	18.3	19.2	18.5	17.5	17.6	17.5	16.1	14.8	13.6	6.2	7.1	9.4	11.4	12.8	13	12.5	12.5	12.7	10.9	8.8	7.3	16375
1175	1895036762	Tilia americana	L.	20.329167	-98.209167	MEX	PRESERVED_SPECIMEN	332	Cfa	1	Tropical & Subtropical Moist Broadleaf Forests	1649	50	45	48	55	82	264	341	298	387	188	99	55	13.9	14.7	17.3	19.1	20.1	19.3	18.4	18.5	18.5	17.1	15.7	14.6	7.1	7.8	10.1	12.2	13.7	13.9	13.3	13.4	13.6	11.7	9.7	8.2	17.2542
1176	3308664891	Tilia americana	L.	20.32917	-98.20917	MEX	PRESERVED_SPECIMEN	332	Cfa	1	Tropical & Subtropical Moist Broadleaf Forests	1649	50	45	48	55	82	264	341	298	387	188	99	55	13.9	14.7	17.3	19.1	20.1	19.3	18.4	18.5	18.5	17.1	15.7	14.6	7.1	7.8	10.1	12.2	13.7	13.9	13.3	13.4	13.6	11.7	9.7	8.2	17.2542
1177	1896043081	Tilia americana	L.	20.335556	-104.706667	MEX	PRESERVED_SPECIMEN	322	Cfa	3	Tropical & Subtropical Coniferous Forests	1553	33	14	6	5	23	195	287	273	246	103	32	19	13.6	14.4	15.8	17.7	19.6	20.4	19.6	19.5	19.4	18.4	16.1	14.6	4	4.1	5.1	6.9	9.6	13.8	14.3	14.1	14	11.7	7.6	5.7	17.4333
1178	1896043084	Tilia americana	L.	20.3475	-105.373889	MEX	PRESERVED_SPECIMEN	120	Cfa	3	Tropical & Subtropical Coniferous Forests	656	22	12	7	2	7	175	351	380	410	147	24	30	18.7	18.8	19.7	21.1	22.9	24.4	24.4	24.5	24.2	23.5	21.2	19.6	9.5	9.2	9.9	11.3	14	17.9	18.9	19	19.1	17.6	13.6	11.1	21.9208
1179	1895359696	Tilia americana	L.	20.353428	-103.486919	MEX	PRESERVED_SPECIMEN	321	Cfa	2	Tropical & Subtropical Dry Broadleaf Forests	1593	18	7	4	5	21	160	210	172	147	56	13	8	15.2	16.6	18.7	21	22.8	22.5	20.8	20.5	20.3	19.3	17.4	15.8	5.8	6.5	8	10.4	13.1	15.3	14.8	14.5	14.3	12.3	8.7	6.9	19.2625
1180	1893688629	Tilia americana	L.	20.513333	-98.711667	MEX	PRESERVED_SPECIMEN	221	Cfa	13	Deserts & Xeric Shrublands	1303	10	6	11	23	45	80	83	69	111	53	14	7	16.5	17.9	20.8	22.8	24.1	23.3	22.3	22.4	21.6	20	18.5	16.9	7.7	8.8	11.4	13.8	15.6	16.2	15.8	15.7	15.4	13.2	10.7	8.8	20.6
1181	2629425073	Tilia americana	L.	20.516314	-98.711233	MEX	PRESERVED_SPECIMEN	221	Cfa	13	Deserts & Xeric Shrublands	1303	10	6	11	23	45	80	83	69	111	53	14	7	16.5	17.9	20.8	22.8	24.1	23.3	22.3	22.4	21.6	20	18.5	16.9	7.7	8.8	11.4	13.8	15.6	16.2	15.8	15.7	15.4	13.2	10.7	8.8	20.6
1182	1893688597	Tilia americana	L.	20.52500	-98.45	MEX	PRESERVED_SPECIMEN	332	Cfa	3	Tropical & Subtropical Coniferous Forests	1545	40	35	35	46	73	200	267	227	294	133	61	41	14.4	15.5	18.1	19.9	21	20.3	19.4	19.5	19.2	17.7	16.3	15	7.2	8.1	10.5	12.6	14.2	14.5	14	14.1	14.1	12.2	10	8.3	18.0292
1183	2629738906	Tilia americana	L.	20.5275	-98.454722	MEX	PRESERVED_SPECIMEN	332	Cfa	3	Tropical & Subtropical Coniferous Forests	1710	40	37	36	47	74	208	267	231	312	138	66	42	13.8	14.8	17.4	19.1	20.1	19.4	18.5	18.6	18.3	16.9	15.6	14.3	6.7	7.6	9.9	12	13.5	13.7	13.3	13.3	13.3	11.5	9.4	7.8	17.2375
1184	3308094674	Tilia americana	L.	20.53300	-98.23300	MEX	PRESERVED_SPECIMEN	331	Cfa	1	Tropical & Subtropical Moist Broadleaf Forests	911	55	53	52	71	128	331	379	351	429	215	92	53	15.9	17	19.5	21.7	23.2	22.8	21.7	21.9	21.6	20.1	18.4	16.7	10	10.9	13.2	15.4	17.2	17.3	16.7	16.7	16.6	15	13	11.2	20.05
1185	1421379851	Tilia americana	L.	20.533333	-98.233333	MEX	PRESERVED_SPECIMEN	331	Cfa	1	Tropical & Subtropical Moist Broadleaf Forests	911	55	53	52	71	128	331	379	351	429	215	92	53	15.9	17	19.5	21.7	23.2	22.8	21.7	21.9	21.6	20.1	18.4	16.7	10	10.9	13.2	15.4	17.2	17.3	16.7	16.7	16.6	15	13	11.2	20.05
1186	2629650305	Tilia americana	L.	20.533333	-98.233361	MEX	PRESERVED_SPECIMEN	332	Cfa	1	Tropical & Subtropical Moist Broadleaf Forests	1291	56	50	51	62	100	303	367	342	403	201	87	59	15.3	16.2	18.7	20.7	22	21.5	20.6	20.8	20.5	19.1	17.5	16.1	9	9.8	12.2	14.3	16	16.1	15.6	15.7	15.7	14	11.9	10.3	19.0833
1187	1894061819	Tilia americana	L.	20.541667	-98.491667	MEX	OCCURRENCE	332	Cfa	3	Tropical & Subtropical Coniferous Forests	2176	24	24	23	41	65	168	172	175	257	119	45	23	12.1	13.1	15.5	17	17.7	17	16.2	16.2	16.1	14.8	13.7	12.6	5.6	6.5	8.5	10.2	11.5	11.8	11.4	11.2	11.5	9.7	7.9	6.6	15.1708
1188	1896043111	Tilia americana	L.	20.583611	-98.438056	MEX	PRESERVED_SPECIMEN	321	Cfa	3	Tropical & Subtropical Coniferous Forests	1076	41	37	38	53	95	233	261	237	306	159	70	38	15.4	16.6	19.2	21.3	22.7	22.1	21.1	21.3	20.8	19.4	17.7	16.1	9	10	12.3	14.6	16.2	16.4	15.8	15.9	15.7	14.1	11.9	10.2	19.4833
1189	2629473130	Tilia americana	L.	20.625278	-98.459167	MEX	PRESERVED_SPECIMEN	332	Cfa	1	Tropical & Subtropical Moist Broadleaf Forests	1790	43	42	39	50	76	229	259	237	336	156	79	46	14.2	15	17.5	19.2	20.2	19.6	18.7	18.8	18.7	17.3	16	14.8	7.8	8.5	10.7	12.6	14	14.2	13.8	13.8	14	12.2	10.3	8.8	17.4875
1190	2988380859	Tilia americana	L.	20.632857	-104.706258	MEX	HUMAN_OBSERVATION	322	Cfa	3	Tropical & Subtropical Coniferous Forests	2328	37	14	7	5	25	220	352	326	301	130	33	24	10.3	10.8	12	13.8	15.5	16.1	15.3	15.4	15.3	14.3	12.4	11.1	2.4	2.4	3.2	4.8	6.9	9.9	10.3	10.4	10.4	8.4	5.3	3.8	13.5375
1191	2988352905	Tilia americana	L.	20.632867	-104.70658	MEX	HUMAN_OBSERVATION	322	Cfa	3	Tropical & Subtropical Coniferous Forests	2328	37	14	7	5	25	220	352	326	301	130	33	24	10.3	10.8	12	13.8	15.5	16.1	15.3	15.4	15.3	14.3	12.4	11.1	2.4	2.4	3.2	4.8	6.9	9.9	10.3	10.4	10.4	8.4	5.3	3.8	13.5375
1192	2988357835	Tilia americana	L.	20.632958	-104.706452	MEX	HUMAN_OBSERVATION	322	Cfa	3	Tropical & Subtropical Coniferous Forests	2328	37	14	7	5	25	220	352	326	301	130	33	24	10.3	10.8	12	13.8	15.5	16.1	15.3	15.4	15.3	14.3	12.4	11.1	2.4	2.4	3.2	4.8	6.9	9.9	10.3	10.4	10.4	8.4	5.3	3.8	13.5375
1193	1419204822	Tilia americana	L.	20.650674	-98.574462	MEX	PRESERVED_SPECIMEN	322	Cfa	1	Tropical & Subtropical Moist Broadleaf Forests	1690	36	35	32	45	71	202	218	199	284	137	64	40	14.4	15.4	18	19.7	20.7	20.1	19.2	19.3	19.1	17.5	16.3	14.9	7.4	8.2	10.5	12.5	14.1	14.4	14	13.9	14	12.1	10.1	8.5	17.8792
1194	1893688626	Tilia americana	L.	20.651667	-98.573333	MEX	PRESERVED_SPECIMEN	322	Cfa	1	Tropical & Subtropical Moist Broadleaf Forests	1690	36	35	32	45	71	202	218	199	284	137	64	40	14.4	15.4	18	19.7	20.7	20.1	19.2	19.3	19.1	17.5	16.3	14.9	7.4	8.2	10.5	12.5	14.1	14.4	14	13.9	14	12.1	10.1	8.5	17.8792
1195	1896043117	Tilia americana	L.	20.656667	-98.656944	MEX	PRESERVED_SPECIMEN	322	Cfa	3	Tropical & Subtropical Coniferous Forests	1989	28	28	24	41	64	173	172	168	248	120	46	29	13.1	14.2	16.7	18.3	19.2	18.6	17.7	17.7	17.6	16.1	14.9	13.7	6.1	7	9.2	11.2	12.5	13	12.6	12.5	12.6	10.7	8.7	7.1	16.4833
1196	1893405061	Tilia americana	L.	20.658333	-98.658333	MEX	PRESERVED_SPECIMEN	322	Cfa	3	Tropical & Subtropical Coniferous Forests	1989	28	28	24	41	64	173	172	168	248	120	46	29	13.1	14.2	16.7	18.3	19.2	18.6	17.7	17.7	17.6	16.1	14.9	13.7	6.1	7	9.2	11.2	12.5	13	12.6	12.5	12.6	10.7	8.7	7.1	16.4833
1197	1419220523	Tilia americana	L.	20.661111	-98.5975	MEX	PRESERVED_SPECIMEN	322	Cfa	1	Tropical & Subtropical Moist Broadleaf Forests	1468	30	26	28	39	64	169	176	159	230	114	52	34	15	16.1	18.8	20.7	21.9	21.2	20.3	20.4	20.1	18.5	17.1	15.5	7.7	8.6	11	13.2	14.9	15.2	14.8	14.8	14.7	12.8	10.6	8.7	18.7917
1198	1894017198	Tilia americana	L.	20.670417	-104.872222	MEX	OCCURRENCE	322	Cfa	3	Tropical & Subtropical Coniferous Forests	1659	33	14	5	5	23	225	356	345	320	125	33	20	13.2	13.7	14.8	16.4	18.1	19	18.6	18.7	18.6	17.7	15.6	14.2	4.3	4.2	5	6.5	8.9	12.9	13.6	13.5	13.5	11.3	7.7	6	16.5375
1199	2629422454	Tilia americana	L.	20.684167	-98.559722	MEX	PRESERVED_SPECIMEN	321	Cfa	1	Tropical & Subtropical Moist Broadleaf Forests	1052	35	31	33	48	86	200	208	190	259	137	62	35	16	17.2	20	22.1	23.5	22.9	21.9	22.1	21.6	19.9	18.4	16.5	9.4	10.4	12.7	15	16.7	17	16.5	16.5	16.3	14.5	12.4	10.5	20.1708
1200	1896043095	Tilia americana	L.	20.684444	-98.727222	MEX	PRESERVED_SPECIMEN	312	Cfa	3	Tropical & Subtropical Coniferous Forests	2355	22	21	17	38	60	152	147	152	223	108	38	19	12.2	13.4	15.7	17.2	17.9	17.3	16.4	16.3	16.2	15	13.9	12.8	5.9	6.7	8.7	10.5	11.5	11.9	11.5	11.3	11.6	9.9	8.1	6.9	15.3583
1201	1895359672	Tilia americana	L.	20.688139	-98.668447	MEX	PRESERVED_SPECIMEN	322	Cfa	1	Tropical & Subtropical Moist Broadleaf Forests	1989	32	29	25	42	64	177	172	169	253	127	50	31	13.3	14.3	16.8	18.4	19.3	18.6	17.8	17.8	17.7	16.2	15.1	13.9	6.6	7.4	9.6	11.5	12.7	13.2	12.7	12.6	12.7	11	9	7.5	16.5917
1202	1896043072	Tilia americana	L.	20.734722	-99.478333	MEX	PRESERVED_SPECIMEN	222	Cfa	13	Deserts & Xeric Shrublands	1953	12	8	8	22	44	82	73	67	82	36	11	6	14.3	15.6	18.2	20.1	21.3	20.5	19.7	19.6	19	17.6	16.1	15.1	6.6	7.6	9.8	11.8	13.4	13.8	13.6	13.4	13.3	11.3	9	7.7	18.0792
1203	1895359724	Tilia americana	L.	20.7374955	-99.4724943	MEX	PRESERVED_SPECIMEN	222	Cfa	13	Deserts & Xeric Shrublands	1946	12	7	8	22	44	82	73	67	82	35	11	6	14.3	15.7	18.3	20.2	21.4	20.6	19.8	19.7	19.1	17.7	16.2	15.1	6.6	7.6	9.8	11.8	13.4	13.9	13.6	13.4	13.3	11.3	9	7.7	18.1625
1204	1893405133	Tilia americana	L.	20.741667	-99.47500	MEX	PRESERVED_SPECIMEN	221	Cfa	13	Deserts & Xeric Shrublands	1881	11	7	7	21	42	80	68	65	81	36	10	6	14.6	15.9	18.6	20.5	21.7	20.9	20.1	20	19.4	18	16.5	15.4	6.8	7.8	10	12.1	13.7	14.1	13.9	13.7	13.5	11.6	9.2	7.9	18.475
1205	1894706102	Tilia americana	L.	20.743889	-98.704722	MEX	PRESERVED_SPECIMEN	332	Cfa	1	Tropical & Subtropical Moist Broadleaf Forests	1550	27	25	24	39	64	182	168	160	233	122	48	31	14.9	16	18.7	20.5	21.7	21	20.2	20.2	19.9	18.2	16.8	15.4	7.7	8.5	11	13.1	14.7	15	14.6	14.6	14.5	12.6	10.4	8.7	18.6292
1206	1895676373	Tilia americana	L.	20.751667	-98.754722	MEX	PRESERVED_SPECIMEN	322	Cfa	1	Tropical & Subtropical Moist Broadleaf Forests	1636	29	26	25	39	63	179	161	154	229	125	53	31	14.4	15.6	18.3	20.1	21.3	20.5	19.7	19.7	19.3	17.8	16.3	14.9	7.3	8.2	10.6	12.7	14.2	14.6	14.2	14.1	14	12.1	9.9	8.3	18.1708
1207	3308064734	Tilia americana	L.	20.75167	-98.75472	MEX	PRESERVED_SPECIMEN	322	Cfa	1	Tropical & Subtropical Moist Broadleaf Forests	1636	29	26	25	39	63	179	161	154	229	125	53	31	14.4	15.6	18.3	20.1	21.3	20.5	19.7	19.7	19.3	17.8	16.3	14.9	7.3	8.2	10.6	12.7	14.2	14.6	14.2	14.1	14	12.1	9.9	8.3	18.1708
1208	1895676377	Tilia americana	L.	20.753056	-98.77	MEX	PRESERVED_SPECIMEN	322	Cfa	1	Tropical & Subtropical Moist Broadleaf Forests	1970	31	27	22	40	61	169	155	154	233	123	51	30	13.9	15	17.5	19.2	20.2	19.5	18.6	18.5	18.3	16.9	15.6	14.5	7	7.7	9.9	11.8	13.2	13.7	13.3	13.1	13.3	11.4	9.4	8	17.3
1209	3308088135	Tilia americana	L.	20.75361	-98.77278	MEX	PRESERVED_SPECIMEN	322	Cfa	1	Tropical & Subtropical Moist Broadleaf Forests	1970	31	27	22	40	61	169	155	154	233	123	51	30	13.9	15	17.5	19.2	20.2	19.5	18.6	18.5	18.3	16.9	15.6	14.5	7	7.7	9.9	11.8	13.2	13.7	13.3	13.1	13.3	11.4	9.4	8	17.3
1210	1895676393	Tilia americana	L.	20.753611	-98.772778	MEX	PRESERVED_SPECIMEN	322	Cfa	1	Tropical & Subtropical Moist Broadleaf Forests	1970	31	27	22	40	61	169	155	154	233	123	51	30	13.9	15	17.5	19.2	20.2	19.5	18.6	18.5	18.3	16.9	15.6	14.5	7	7.7	9.9	11.8	13.2	13.7	13.3	13.1	13.3	11.4	9.4	8	17.3
1211	1895676389	Tilia americana	L.	20.756111	-98.691111	MEX	PRESERVED_SPECIMEN	322	Cfa	1	Tropical & Subtropical Moist Broadleaf Forests	1574	30	27	28	41	67	196	182	174	251	133	55	36	14.9	16	18.7	20.5	21.6	21	20.1	20.2	19.9	18.3	16.8	15.4	7.8	8.6	11	13.1	14.7	15	14.7	14.7	14.6	12.6	10.5	8.8	18625
1212	1894706094	Tilia americana	L.	20.762222	-98.693889	MEX	PRESERVED_SPECIMEN	322	Cfa	1	Tropical & Subtropical Moist Broadleaf Forests	1919	33	31	26	43	66	194	183	181	268	136	54	35	14.2	15.1	17.6	19.2	20.2	19.6	18.7	18.7	18.6	17.1	15.9	14.8	7.4	8.1	10.2	12.2	13.6	14	13.6	13.5	13.6	11.8	9.9	8.4	17.4833
1213	1419230202	Tilia americana	L.	20.7625	-99.161944	MEX	PRESERVED_SPECIMEN	221	Cfa	3	Tropical & Subtropical Coniferous Forests	1367	11	8	9	21	40	82	68	65	95	49	18	9	15.2	16.8	19.8	21.8	23.1	22.3	21.3	21.2	20.5	18.8	17.2	15.7	7.7	8.7	11.2	13.4	15.1	15.5	15.1	15	14.7	12.6	10.3	8.6	19.4583
1214	1896043085	Tilia americana	L.	20.810556	-98.729444	MEX	PRESERVED_SPECIMEN	322	Cfa	1	Tropical & Subtropical Moist Broadleaf Forests	1539	31	28	29	41	68	206	180	177	255	138	61	39	15.1	16.2	19	20.8	22.1	21.4	20.5	20.5	20.2	18.6	17.1	15.7	8.2	9	11.3	13.4	15.1	15.5	15.1	15.1	15	13.1	10.9	9.3	18.9375
1215	1893688610	Tilia americana	L.	20.915278	-99.564444	MEX	PRESERVED_SPECIMEN	322	Cfa	3	Tropical & Subtropical Coniferous Forests	2412	16	11	11	25	48	112	117	110	135	72	22	10	12.1	13.6	16.1	17.8	18.6	18.1	17.2	17	16.7	15.3	13.9	12.9	5.7	6.9	8.9	10.7	11.8	12.3	12	11.8	11.9	10	8	6.8	15.7792
1216	1896043100	Tilia americana	L.	20.919444	-99.916667	MEX	PRESERVED_SPECIMEN	221	Cfa	13	Deserts & Xeric Shrublands	1578	10	6	7	19	40	66	65	68	97	36	9	6	15.4	17	19.7	21.9	23.4	22.7	21.6	21.6	20.9	19.2	17.5	16	6.8	8	10.2	12.6	14.7	15.2	15	14.8	14.4	12.1	9.4	7.6	19.7208
1217	2629527485	Tilia americana	L.	20.926111	-99.551667	MEX	PRESERVED_SPECIMEN	322	Cfa	3	Tropical & Subtropical Coniferous Forests	2333	17	11	11	25	47	108	111	104	130	70	23	10	12.3	13.8	16.4	18.1	19	18.5	17.4	17.3	17	15.6	14.2	13	6	7.2	9.3	11.1	12.2	12.7	12.3	12.1	12.2	10.4	8.4	7.2	16.05
1218	1894061828	Tilia americana	L.	20.926667	-99.565556	MEX	OCCURRENCE	322	Cfa	3	Tropical & Subtropical Coniferous Forests	2268	16	10	11	25	47	103	105	97	121	63	20	9	12.4	13.9	16.6	18.3	19.2	18.7	17.6	17.5	17.1	15.7	14.3	13.1	6	7.3	9.3	11.2	12.3	12.7	12.4	12.2	12.3	10.5	8.4	7.1	16.2
1219	1895359800	Tilia americana	L.	20.9300145	-99.5718113	MEX	PRESERVED_SPECIMEN	322	Cfa	3	Tropical & Subtropical Coniferous Forests	2235	15	10	10	24	46	100	102	93	116	59	19	8	12.5	14	16.7	18.5	19.4	18.8	17.8	17.6	17.2	15.8	14.4	13.2	6	7.3	9.3	11.2	12.4	12.8	12.5	12.3	12.3	10.5	8.4	7.1	16.3208
1220	2629417750	Tilia americana	L.	20.935556	-99.516389	MEX	PRESERVED_SPECIMEN	221	Cfa	3	Tropical & Subtropical Coniferous Forests	1902	18	10	10	24	41	81	76	70	101	54	20	12	12.9	14.6	17.3	19.1	20.2	19.5	18.3	18.3	17.8	16.4	14.8	13.6	6.1	7.5	9.6	11.6	13	13.3	12.9	12.7	12.7	10.9	8.6	7.2	16.9
1221	2629419091	Tilia americana	L.	20.94969	-99.49956	MEX	PRESERVED_SPECIMEN	221	Cfa	13	Deserts & Xeric Shrublands	1832	19	10	9	24	40	80	72	69	101	54	20	12	13.5	15.1	17.9	19.7	20.9	20.2	19	18.9	18.4	16.9	15.4	14.2	6.6	7.9	10	12.1	13.5	13.8	13.4	13.3	13.2	11.4	9.1	7.6	17.5167
1222	1896043093	Tilia americana	L.	20.961944	-99.501389	MEX	PRESERVED_SPECIMEN	221	Cfa	3	Tropical & Subtropical Coniferous Forests	1551	16	9	8	22	37	76	67	67	98	49	17	11	14.1	15.8	18.8	20.7	22.1	21.3	20.2	20.1	19.4	17.9	16.1	14.6	6.9	8.2	10.6	12.7	14.3	14.6	14.2	14.1	13.9	11.9	9.6	7.7	18.4333
1223	1895036799	Tilia americana	L.	20.983056	-98.615556	MEX	PRESERVED_SPECIMEN	322	Cfa	1	Tropical & Subtropical Moist Broadleaf Forests	1513	50	52	51	60	93	334	287	292	408	234	103	70	15.4	16.4	19.1	20.9	22.1	21.6	20.8	20.9	20.7	19	17.6	16.2	9.3	10	12.4	14.3	16	16.1	15.8	15.8	15.8	14	12	10.5	19.2375
1224	1893688579	Tilia americana	L.	21.134167	-99.625278	MEX	PRESERVED_SPECIMEN	322	Cfa	3	Tropical & Subtropical Coniferous Forests	2352	17	12	12	26	46	102	109	100	130	72	24	10	12.3	13.7	16.3	17.9	18.8	18.3	17.3	17.2	16.8	15.4	14.1	13	6.4	7.4	9.5	11.2	12.3	12.7	12.4	12.3	12.2	10.6	8.7	7.4	15.9125
1225	2629526520	Tilia americana	L.	21.163333	-99.193333	MEX	PRESERVED_SPECIMEN	321	Cfa	3	Tropical & Subtropical Coniferous Forests	1233	18	14	14	25	41	117	108	106	153	72	30	19	16.4	17.9	21	23.2	24.7	24.1	23.1	23	22.2	20.4	18.6	16.9	9.2	10.1	12.7	15	17	17.4	17	16.8	16.5	14.4	11.9	10	20.9583
1226	1894884722	Tilia americana	L.	21.17500	-99.67500	MEX	OCCURRENCE	322	Cfa	3	Tropical & Subtropical Coniferous Forests	2679	18	11	12	26	49	114	128	118	140	75	22	10	11.3	12.6	15.1	16.7	17.5	17.2	16.2	16.1	15.8	14.4	13.1	12	5.8	6.7	8.7	10.4	11.4	11.8	11.5	11.4	11.4	9.8	7.9	6.8	14.825
1227	1893688578	Tilia americana	L.	21.181667	-99.32	MEX	PRESERVED_SPECIMEN	321	Cfa	13	Deserts & Xeric Shrublands	1063	16	14	14	23	40	109	104	103	147	74	35	21	16.9	18.6	21.8	24.2	25.9	25.2	24	24	23	21.1	19.1	17.2	9.3	10.3	13	15.6	17.7	18.3	17.8	17.6	17	14.8	12.2	9.9	21.7375
1228	1895961802	Tilia americana	L.	21.181944	-99.320278	MEX	PRESERVED_SPECIMEN	321	Cfa	13	Deserts & Xeric Shrublands	1063	16	14	14	23	40	109	104	103	147	74	35	21	16.9	18.6	21.8	24.2	25.9	25.2	24	24	23	21.1	19.1	17.2	9.3	10.3	13	15.6	17.7	18.3	17.8	17.6	17	14.8	12.2	9.9	21.7375
1229	2629499279	Tilia americana	L.	21.183333	-99.1	MEX	PRESERVED_SPECIMEN	321	Cfa	3	Tropical & Subtropical Coniferous Forests	1226	22	18	18	30	47	139	125	125	180	93	42	29	16.4	17.8	20.6	22.7	24.2	23.7	22.7	22.8	22.2	20.5	18.8	17	9.9	10.7	13.2	15.4	17.3	17.6	17.2	17.1	16.8	14.9	12.7	10.9	20.775
1230	1893688606	Tilia americana	L.	21.19500	-99.113333	MEX	PRESERVED_SPECIMEN	321	Cfa	3	Tropical & Subtropical Coniferous Forests	900	27	25	27	37	62	162	143	147	215	126	58	33	16.6	18.1	21.1	23.4	25.1	24.8	23.8	23.9	23.1	21.2	19.2	17.2	9.9	10.9	13.5	15.9	18.1	18.6	18.1	18	17.5	15.5	13	11	21.4625
1231	2629424694	Tilia americana	L.	21.197222	-99.692222	MEX	PRESERVED_SPECIMEN	322	Cfa	3	Tropical & Subtropical Coniferous Forests	2752	17	12	11	26	50	114	131	120	139	70	21	11	11.2	12.4	14.9	16.6	17.4	17.1	16.1	16	15.7	14.3	13	11.9	5.8	6.6	8.6	10.3	11.3	11.7	11.4	11.3	11.3	9.7	7.9	6.8	14.7125
1232	1895439117	Tilia americana	L.	21.202944	-99.691238	MEX	PRESERVED_SPECIMEN	322	Cfa	3	Tropical & Subtropical Coniferous Forests	2654	18	11	11	25	49	111	125	115	137	71	21	10	11.4	12.7	15.2	16.9	17.7	17.4	16.4	16.3	15.9	14.6	13.3	12.1	6	6.9	8.9	10.6	11.6	12	11.7	11.6	11.5	10	8.1	7	14.9792
1233	2629525617	Tilia americana	L.	21.20500	-99.19	MEX	PRESERVED_SPECIMEN	321	Cfa	3	Tropical & Subtropical Coniferous Forests	1280	18	14	14	26	41	121	112	109	162	81	32	19	15.9	17.4	20.4	22.5	24	23.4	22.4	22.3	21.6	19.9	18.1	16.4	9	10	12.4	14.6	16.5	16.9	16.6	16.4	16	14	11.7	9.8	20.3625
1234	1893688599	Tilia americana	L.	21.206389	-99.188056	MEX	PRESERVED_SPECIMEN	321	Cfa	3	Tropical & Subtropical Coniferous Forests	1280	18	14	14	26	41	121	112	109	162	81	32	19	15.9	17.4	20.4	22.5	24	23.4	22.4	22.3	21.6	19.9	18.1	16.4	9	10	12.4	14.6	16.5	16.9	16.6	16.4	16	14	11.7	9.8	20.3625
1235	2629690459	Tilia americana	L.	21.209444	-99.144167	MEX	PRESERVED_SPECIMEN	322	Cfa	3	Tropical & Subtropical Coniferous Forests	1969	26	17	14	33	47	140	130	131	204	102	37	22	14.7	16	18.5	20.2	21.2	20.8	19.8	19.8	19.5	18	16.8	15.5	8.7	9.6	11.7	13.5	14.8	15.1	14.8	14.7	14.7	13.1	11.2	9.8	18.4125
1236	3350950579	Tilia americana	L.	21.209999	-99.470001	MEX	PRESERVED_SPECIMEN	321	Cfa	1	Tropical & Subtropical Moist Broadleaf Forests	760	20	16	18	30	55	137	127	129	197	95	38	20	17.1	19	22.4	25	26.9	26.6	25.2	25.1	24.1	22.1	19.7	17.5	9.9	11	13.9	16.7	19.1	19.8	19.1	18.8	18.2	15.9	13.1	10.7	22.5708
1237	1894017205	Tilia americana	L.	21.221111	-99.671389	MEX	OCCURRENCE	322	Cfa	3	Tropical & Subtropical Coniferous Forests	2363	17	11	11	25	45	99	106	96	125	69	19	10	12.3	13.8	16.4	18.1	19	18.5	17.4	17.3	16.9	15.5	14.2	13	6.7	7.7	9.7	11.5	12.6	13	12.6	12.6	12.4	10.8	8.9	7.6	16.0417
1238	1893688618	Tilia americana	L.	21.221667	-99.473333	MEX	PRESERVED_SPECIMEN	321	Cfa	1	Tropical & Subtropical Moist Broadleaf Forests	753	20	16	18	31	56	139	128	130	200	98	39	21	17.2	19.1	22.4	25.1	27	26.6	25.2	25.2	24.2	22.2	19.8	17.6	9.9	11.1	13.9	16.7	19.1	19.8	19.1	18.9	18.2	15.9	13.1	10.7	22.6083
1239	1419189842	Tilia americana	L.	21.241667	-99.135833	MEX	PRESERVED_SPECIMEN	321	Cfa	3	Tropical & Subtropical Coniferous Forests	1544	19	13	11	30	42	132	124	119	183	76	30	21	15	16.4	19.1	21.1	22.3	21.8	20.9	20.9	20.4	18.8	17.2	15.6	8.5	9.5	11.9	13.9	15.5	15.8	15.5	15.5	15.2	13.4	11.3	9.5	19125
1240	2629441382	Tilia americana	L.	21.24545	-99.15857	MEX	PRESERVED_SPECIMEN	322	Cfa	3	Tropical & Subtropical Coniferous Forests	1790	20	13	11	30	44	132	124	122	188	80	28	20	14.6	16	18.7	20.5	21.6	21	20.1	20	19.6	18.1	16.7	15.2	8.3	9.3	11.5	13.4	14.8	15.2	14.9	14.8	14.7	12.9	10.9	9.4	18.5042
1241	2629433528	Tilia americana	L.	21.3	-99.170833	MEX	PRESERVED_SPECIMEN	322	Cfa	3	Tropical & Subtropical Coniferous Forests	2108	21	15	13	33	48	140	136	139	209	103	32	18	14.3	15.6	18.2	20	20.9	20.4	19.4	19.3	19	17.5	16.3	15	8.2	9.2	11.3	13.1	14.2	14.7	14.4	14.2	14.2	12.5	10.6	9.3	17.9875
1242	1896043105	Tilia americana	L.	21.318056	-99.054444	MEX	PRESERVED_SPECIMEN	321	Cfa	1	Tropical & Subtropical Moist Broadleaf Forests	1234	24	22	23	34	50	160	144	145	214	109	52	31	15.8	17.2	20	22.1	23.6	23.2	22.4	22.4	21.8	20	18.2	16.4	9.2	10.2	12.7	15	16.9	17.3	16.9	16.8	16.5	14.5	12.2	10.3	20.2625
1243	2629424152	Tilia americana	L.	21.318423	-99.12216	MEX	PRESERVED_SPECIMEN	322	Cfa	3	Tropical & Subtropical Coniferous Forests	1994	23	17	15	34	49	147	140	141	217	108	36	23	14.1	15.5	18	19.8	20.7	20.3	19.4	19.3	19	17.5	16.2	14.9	8.1	9.1	11.2	13.1	14.3	14.8	14.4	14.3	14.2	12.5	10.6	9.2	17.9
1244	1893426946	Tilia americana	L.	21.32500	-99.091667	MEX	PRESERVED_SPECIMEN	321	Cfa	3	Tropical & Subtropical Coniferous Forests	1539	21	16	14	33	44	146	136	131	206	91	37	25	14.8	16.2	18.9	20.9	22.2	21.7	20.8	20.8	20.3	18.7	17.1	15.4	8.4	9.4	11.8	13.9	15.5	15.9	15.5	15.4	15.2	13.3	11.1	9.4	18.9917
1245	3059008726	Tilia americana	L.	21.362163	-99.790158	MEX	HUMAN_OBSERVATION	322	Cfa	3	Tropical & Subtropical Coniferous Forests	1933	16	9	10	24	41	74	76	70	97	52	16	7	13.1	14.6	17.4	19.3	20.5	19.8	18.7	18.6	18.1	16.6	15	13.6	7.1	8.1	10.2	12.2	13.5	13.9	13.6	13.6	13.3	11.6	9.4	7.8	17.1
1246	1895439155	Tilia americana	L.	21.383075	-99.023875	MEX	PRESERVED_SPECIMEN	321	Cfa	1	Tropical & Subtropical Moist Broadleaf Forests	1337	30	24	25	37	51	172	155	154	233	121	56	36	15.8	17.1	19.8	21.8	23.3	23	22.2	22.3	21.8	20	18.2	16.4	9.6	10.4	12.9	15.1	16.9	17.3	16.9	16.9	16.6	14.7	12.4	10.6	20.1583
1247	3044643294	Tilia americana	L.	21.383708	-99.033215	MEX	HUMAN_OBSERVATION	321	Cfa	1	Tropical & Subtropical Moist Broadleaf Forests	1376	30	23	24	37	50	169	153	151	233	120	55	33	15.5	16.9	19.5	21.6	23	22.7	21.9	21.9	21.4	19.6	17.9	16.1	9.3	10.2	12.6	14.8	16.6	16.9	16.6	16.5	16.3	14.3	12.1	10.3	19.8292
1248	2629424955	Tilia americana	L.	21.38889	-99.13665	MEX	PRESERVED_SPECIMEN	322	Cfa	3	Tropical & Subtropical Coniferous Forests	2176	19	15	13	33	50	146	144	149	220	99	29	15	13.3	14.9	17.5	19.4	20.2	19.8	18.9	18.7	18.3	16.8	15.5	14.1	7.4	8.7	10.8	12.6	13.7	14.2	13.9	13.7	13.6	11.9	9.9	8.5	17.3
1249	1896047432	Tilia americana	L.	21.39	-98.981944	MEX	PRESERVED_SPECIMEN	331	Cfa	1	Tropical & Subtropical Moist Broadleaf Forests	545	42	43	48	65	112	255	214	220	331	185	92	51	17.3	18.7	21.7	24.4	26.4	26.5	25.6	25.7	24.9	22.8	20.4	18.1	11.1	12.1	14.8	17.6	20.1	20.6	20.1	20	19.5	17.3	14.7	12.4	22.7125
1250	1896043114	Tilia americana	L.	21.394444	-98.986944	MEX	PRESERVED_SPECIMEN	331	Cfa	1	Tropical & Subtropical Moist Broadleaf Forests	619	41	41	46	61	101	244	204	211	319	182	91	49	17.1	18.5	21.5	24.1	26	26.1	25.2	25.4	24.5	22.5	20.1	17.8	10.9	11.8	14.5	17.3	19.7	20.2	19.7	19.7	19.2	17	14.4	12.1	22.4
1251	1896043058	Tilia americana	L.	21.395556	-99.076111	MEX	PRESERVED_SPECIMEN	322	Cfa	3	Tropical & Subtropical Coniferous Forests	2268	21	18	16	35	53	156	154	160	236	119	37	19	13.5	14.9	17.3	19	19.8	19.6	18.7	18.5	18.3	16.8	15.6	14.4	7.8	8.9	11	12.7	13.8	14.3	13.9	13.7	13.7	12.1	10.3	8.9	17.1875
1252	2629432097	Tilia americana	L.	21.403056	-99.103055	MEX	PRESERVED_SPECIMEN	322	Cfa	3	Tropical & Subtropical Coniferous Forests	2471	21	18	15	34	54	152	156	162	232	117	34	17	12.7	14.1	16.6	18.3	19	18.8	18	17.7	17.5	16	14.8	13.5	7.1	8.2	10.3	12.1	12.9	13.5	13.2	13	12.9	11.3	9.5	8.2	16.425
1253	1893688598	Tilia americana	L.	21.403056	-99.103056	MEX	PRESERVED_SPECIMEN	322	Cfa	3	Tropical & Subtropical Coniferous Forests	2471	21	18	15	34	54	152	156	162	232	117	34	17	12.7	14.1	16.6	18.3	19	18.8	18	17.7	17.5	16	14.8	13.5	7.1	8.2	10.3	12.1	12.9	13.5	13.2	13	12.9	11.3	9.5	8.2	16.425
1254	3308602860	Tilia americana	L.	21.40306	-99.10306	MEX	PRESERVED_SPECIMEN	322	Cfa	3	Tropical & Subtropical Coniferous Forests	2471	21	18	15	34	54	152	156	162	232	117	34	17	12.7	14.1	16.6	18.3	19	18.8	18	17.7	17.5	16	14.8	13.5	7.1	8.2	10.3	12.1	12.9	13.5	13.2	13	12.9	11.3	9.5	8.2	16.425
1255	2629419635	Tilia americana	L.	21.406578	-99.085508	MEX	PRESERVED_SPECIMEN	322	Cfa	3	Tropical & Subtropical Coniferous Forests	2271	21	17	15	34	53	155	153	159	234	117	34	17	13.3	14.7	17.2	18.9	19.7	19.5	18.6	18.4	18.1	16.7	15.4	14.1	7.6	8.7	10.8	12.6	13.6	14.1	13.8	13.6	13.5	11.9	10	8.7	17.0375
1256	2629506738	Tilia americana	L.	21.413333	-99.276111	MEX	PRESERVED_SPECIMEN	321	Cfa	3	Tropical & Subtropical Coniferous Forests	1647	19	10	9	28	38	110	109	102	168	73	28	16	15	16.4	19.3	21.3	22.6	22.1	20.9	20.9	20.4	18.8	17.2	15.6	8.7	9.6	11.9	14	15.6	16	15.5	15.5	15.3	13.4	11.4	9.7	19.2125
1257	3456793445	Tilia americana	L.	21.421779	-99.082762	MEX	HUMAN_OBSERVATION	322	Cfa	3	Tropical & Subtropical Coniferous Forests	2075	23	17	16	35	51	156	151	153	232	113	36	21	13.6	15	17.6	19.3	20.3	20	19.1	18.9	18.7	17.1	15.8	14.4	7.9	9	11.2	13	14.1	14.6	14.2	14.1	14	12.3	10.4	9	17.4917
1258	2629421925	Tilia americana	L.	21.452556	-99.130389	MEX	PRESERVED_SPECIMEN	322	Cfa	3	Tropical & Subtropical Coniferous Forests	2181	24	17	15	35	51	147	144	147	223	110	36	19	13.4	14.8	17.4	19.2	20.1	19.7	18.8	18.6	18.4	16.9	15.6	14.2	7.8	9	11.1	12.9	14	14.4	14.1	13.9	13.8	12.1	10.3	8.9	17.275
1259	1893688617	Tilia americana	L.	21.466667	-99.181667	MEX	PRESERVED_SPECIMEN	321	Cfa	3	Tropical & Subtropical Coniferous Forests	1246	19	14	16	29	44	142	132	131	202	96	36	21	15.1	16.7	19.8	22	23.5	23.1	22.1	22.1	21.4	19.6	17.7	15.7	8.7	9.8	12.3	14.7	16.5	17.1	16.6	16.5	16	13.9	11.7	9.6	19.9083
1260	2629429102	Tilia americana	L.	21.47	-99.170186	MEX	PRESERVED_SPECIMEN	321	Cfa	3	Tropical & Subtropical Coniferous Forests	1364	19	14	14	30	43	139	131	128	199	91	34	21	14.9	16.5	19.4	21.6	23	22.6	21.6	21.6	21	19.2	17.4	15.4	8.6	9.6	12.1	14.4	16.1	16.6	16.2	16.1	15.7	13.6	11.4	9.4	19.5125
1261	2629621543	Tilia americana	L.	21.471667	-99.349444	MEX	PRESERVED_SPECIMEN	321	Cfa	1	Tropical & Subtropical Moist Broadleaf Forests	962	20	14	15	27	47	137	126	129	205	97	36	21	16.9	18.6	21.8	24.3	26.3	26	24.7	24.7	23.8	21.8	19.7	17.5	9.9	10.9	13.6	16.2	18.6	19.4	18.8	18.6	18	15.7	13.2	10.9	22.1917
1262	2629422537	Tilia americana	L.	21.49575	-99.1822	MEX	PRESERVED_SPECIMEN	321	Cfa	3	Tropical & Subtropical Coniferous Forests	1203	21	16	17	30	46	147	135	136	208	101	40	23	15.4	17	20	22.2	23.8	23.5	22.5	22.5	21.9	20	18.1	16	9.1	10	12.6	14.9	16.9	17.5	17.1	16.9	16.5	14.3	12.1	9.9	20.2417
1263	1893688608	Tilia americana	L.	21.498355	-99.175155	MEX	PRESERVED_SPECIMEN	321	Cfa	3	Tropical & Subtropical Coniferous Forests	1203	21	16	17	30	46	147	135	136	208	101	40	23	15.4	17	20	22.2	23.8	23.5	22.5	22.5	21.9	20	18.1	16	9.1	10	12.6	14.9	16.9	17.5	17.1	16.9	16.5	14.3	12.1	9.9	20.2417
1264	1895359720	Tilia americana	L.	21.499672	-99.178014	MEX	PRESERVED_SPECIMEN	321	Cfa	3	Tropical & Subtropical Coniferous Forests	1203	21	16	17	30	46	147	135	136	208	101	40	23	15.4	17	20	22.2	23.8	23.5	22.5	22.5	21.9	20	18.1	16	9.1	10	12.6	14.9	16.9	17.5	17.1	16.9	16.5	14.3	12.1	9.9	20.2417
1265	2629416571	Tilia americana	L.	21.510861	-99.1925	MEX	PRESERVED_SPECIMEN	321	Cfa	3	Tropical & Subtropical Coniferous Forests	1590	20	13	13	31	41	130	125	121	193	84	35	21	14.9	16.3	19.2	21.2	22.5	22.1	21.1	21.2	20.7	18.9	17.3	15.5	8.7	9.7	12	14.2	15.8	16.3	15.9	15.9	15.6	13.6	11.6	9.7	19.2583
1266	2629429502	Tilia americana	L.	21.511667	-99.17	MEX	PRESERVED_SPECIMEN	321	Cfa	3	Tropical & Subtropical Coniferous Forests	1106	23	18	20	32	49	157	143	145	223	111	46	26	15.6	17.1	20.2	22.5	24.1	23.9	22.9	23	22.3	20.3	18.3	16.1	9.2	10.1	12.8	15.2	17.3	17.9	17.5	17.4	16.9	14.7	12.3	10.1	20.5083
1267	2629648905	Tilia americana	L.	21.513611	-99.172222	MEX	PRESERVED_SPECIMEN	321	Cfa	3	Tropical & Subtropical Coniferous Forests	1106	23	18	20	32	49	157	143	145	223	111	46	26	15.6	17.1	20.2	22.5	24.1	23.9	22.9	23	22.3	20.3	18.3	16.1	9.2	10.1	12.8	15.2	17.3	17.9	17.5	17.4	16.9	14.7	12.3	10.1	20.5083
[truncated: 107,822 more rows]
[truncated: 18 more columns]
