# Supplementary material for: Morphology and ultrastructure of Tilioideae pollen: how to differentiate Craigia, Mortoniodendron, and Tilia
Source: Bot Stud. 2025 Jun 9;66:15. doi: 10.1186/s40529-025-00463-1 (PMC12149084; doi:10.1186/s40529-025-00463-1)
Supplement: Supplementary file 3 — Supplementary Material 3. Pollen morphology and ultrastructure of extant species and fossil specimens within Tilioideae. [file 40529_2025_463_MOESM3_ESM.xlsx]

## Sheet: Table S1 Extant Tilioideae
Table S1. Pollen morphology and ultrastructure of extant species within Tilioideae
										Costa (wall thickening around endoaperture)			Ornamentation						Exine ultrastructure TEM
Taxon [herbarium code and number]	Pollen dispersal unit	Size class	Polar axis LM	Equatorial diameter LM	Polar axis SEM	Equatorial diameter SEM	P/E ratio	Outline in polar view	Aperture condition	Shape LM	Measurmets LM (thickness [t,t´] × width [w])	Angle [α] (fig.1)	LM	SEM	Supratectal elements SEM	Lumen diameter SEM	Muri width SEM	Exine thickness LM	Tectum	Infratectum	Foot layer	Endexine	Exine	Peculiarities (LM, SEM, TEM)	Reference
Craigia yunnanensis W. Smith & W.E. Evans [P 06708550]	monad	medium	13–22	29–37	N.O.	26–31	oblate	convex-triangular/circular	brevi(3)colporate	crescent- to lense-shaped	1.6–6.8 × 6.1–8.7	acute to right	reticulate	perforate, nano- to microreticulate	psilate	0.14–0.65	0.21–0.49	1.5–2.2; S=2N to S=N	0.39–0.52; semitectate	0.21–0.27; columellate	0.56–0.65; thick, continuous	0.11–0.2; thin, discontinuous, thickened towards aperture	1.44–1.51	indistinct internal tectum	this study
Craigia yunnanensis W. Smith & W.E. Evans [P 06708553]	monad	medium	24–28	29–34	19–20	26–30	oblate	convex-triangular/circular	brevi(3)colporate	crescent- to lense-shaped	1.5–4.9 × 5.3–8	right to obtuse	reticulate	microreticulate to reticulate	striate	0.65–1.98	0.21–0.50	1.2–1.5; S=N	0.61–0.66; semitectate	0.11–0.33; columellate	0.31–0.36; moderate thick, continuous	< 0.1; thin, discontinuous, thickened towards aperture	1.27–1.29	indistinct internal tectum	this study
Craigia yunnanensis W. Smith & W.E. Evans (both samples from Paris (P) averaged)	monad	medium	13–28	29–37	19–20	26–31	oblate	convex-triangular/circular	brevi(3)colporate	crescent- to lense-shaped	1.5–6.8 × 5.3–8.7	acute to obtuse	reticulate	nanoreticulate to reticulate	psilate to striate	0.14–1.98	0.21–0.50	1.2–2.2; S=2N to S=N	0.39–0.66; semitectate	0.11–0.33; columellate	0.31–0.65; moderate thick, continuous	< 0.1; thin, discontinuous, thickened towards aperture	1.27–1.51	indistinct internal tectum	this study
Mortoniodendron abelianum Al.Rodr. [MO 05015040]	monad	small/medium	13–18	22–28	~11	19–27	oblate	circular	brevi(3)colporate	lens/crescent shaped	1.7–2.7 × 4.3–7.7	right to obtuse	reticulate	nanoreticulate to reticulate, peforate, freestanding columellae in lumen,	crested	0.43–1.66	0.29–0.44	1.3–1.5; S>N	N.O.	N.O.	N.O.	N.O.	N.O.	N.O.	this study
Mortoniodendron anisophyllum (Standl.) Standl. & Steyerm. [WU 0151992, MO 4675916]	monad	small	13–14	20–24	~14	16–20	oblate	convex-triangular/circular	brevi(3)colporate	lens/crescent shaped	1.3–2.6 × 5.6–7.1	right	reticulate	nanoreticulate to reticulate, peforate, freestanding columellae in lumen	crested	0.36–2.38	0.31–0.51	1.2–1.3; S≥N	0.25–0.39; semitectate	0.27–0.46; columellate	0.2–0.24	< 0.1; very thin, discontinuous, thickened towards aperture	0.89–1.17	internal tectum	this study
Mortoniodendron apetalum Al.Rodr. [MO 6297780]	monad	small/medium	14–17	22–27	N.O.	20–25	oblate	circular	brevi(3)colporate	lens/crescent shaped	1.4–3.7 × 6.1–7.7	right to obtuse	reticulate	nanoreticulate to reticulate, peforate, freestanding columellae in lumen	psilate	0.38–1.84	0.32–0.50	1.1–1.6; S>N	N.O.	N.O.	N.O.	N.O.	N.O.	N.O.	this study
Mortoniodendron costaricense Standl. & L.O.Williams [MO 3414249, MO 4294522, MO 6370106]	monad	small/medium	13–20	25–33	15-19	22–29	oblate	(convex-triangular)/circular	brevi(3)colporate	lens/crescent shaped	2.1–4.3 × 6.1–8.3	right	reticulate	nanoreticulate to reticulate, peforate, freestanding columellae in lumen	crested	0.46–2.36	0.30–0.50	1.4–2.2; S>N to S=2×N	0.59–0.65; semitectate	0.43–0.5; columellate	0.44–0.59; moderate thick, continuous	< 0.1; very thin, discontinuous, thickened towards aperture	1.23–1.69	internal tectum	this study
Mortoniodendron hirsutum Standl. [MO 6066092]	monad	small/medium	15–16	20–25	N.O.	19–21	oblate	circular	brevi(3)colporate	lens/crescent shaped	1.6–2.5 × 5.3–6.6	obtuse	reticulate	microreticulate to reticulate, peforate, freestanding columellae in lumen	crested	0.72–2.72	0.25–0.48	1.2–1.5; S≥N	N.O.	N.O.	N.O.	N.O.	N.O.	N.O.	this study
Mortoniodendron ocotense Ishiki & T. Wendt	monad	small	N.O.	N.O.	~16	20–22	oblate	circular	brevi(3)colporate	N.O.	N.O.	N.O.	N.O.	reticulate, semitectate, free-standing columellae	N.O.	1.21 ±0.47	N.O.	N.O.	N.O.	N.O.	N.O.	N.O.	N.O.	N.O.	Ishiki and Wendt 2014
Mortoniodendron sulcatum Lundell [MO 6709840]	monad	small/medium	17–20	22–26	~13	25–28	oblate	convex-triangular/circular	brevi(3/4)colporate	lens/crescent shaped	1.3–3.7 × 4.6–7	right to obtuse	reticulate	microreticulate to reticulate, peforate, freestanding columellae in lumen, brochi decreasing in size from pole towars equator	crested	0.97–3.17	0.19–0.42	1.3–1.5; S=N	N.O.	N.O.	N.O.	N.O.	N.O.	N.O.	this study
Mortoniodendron uxpanapense Dorr & T.Wendt [MO05027111]	monad	small/medium	17–20	22–29	~16	21–25	oblate	circular	brevi(3)colporate	lens/crescent shaped	1.7–2.7 5.2–7.3	right to obtuse	reticulate	microreticulate to reticulate, peforate, freestanding columellae in lumen	crested	0.93–2.58	0.31–0.43	1.6–1.9; S>N	N.O.	N.O.	N.O.	N.O.	N.O.	N.O.	this study
Mortoniodendron vestitum Lundell [MO6199328]	monad	small/medium	17–20	23–32	N.O.	22–28	oblate	circular	brevi(3)colporate	indistinct lens/crescent shaped	N.A.	N.A.	reticulate	nanoreticulate to reticulate, peforate, freestanding columellae in lumen	crested	0.35–1.24	0.29–0.49	1.5–1.9; S≥N to S=2×N	0.43–0.72; semitectate	0.57–0.6; columellate	0.31–0.4; continuous	< 0.1; thin, discontinuous, thickened towards aperture	1.57–1.59	thickening at apertures; internal tectum	this study
Tilia americana L. [WU 0151993]	monad	medium	17–20	34–44	ca. 24	32–38	oblate	convex-triangular/circular	brevi(3)colporate	lens/crescent shaped	2.1–4 × 10–14	obtuse	reticulate	nano-to microreticulate, perforate	striae	0.38–1.0	0.22–0.62	1.9–2.5; S≥N	0.58–0.65; semitectate	0.5–0.65; columellate	0.82–0.93; thick, continuous	0.11–0.16; thin, discontinuous, thickened towards aperture	2.09–2.28	none	Beug 2004; Li et al. 2010; Auer et al. 2024; this study
Tilia amurensis Rupr.	monad	medium	24–35	41–47	16–18	29-31	oblate	convex-triangular/circular	brevi(3)colporate	lens/crescent shaped	ca. 4.8		reticulate	nano-to microreticulate, perforate	none (psilate)	N.O.	N.O.	ca. 2.5; S=N	N.O.	N.O.	N.O.	N.O.	N.O.	none	Zhang and Chen 1984; Li et al. 2010
Tilia chinensis Maxim. [WU 0151971]	monad	medium	18–36	36–52	N.O.	32–36	oblate	convex-triangular/circular	brevi(3)colporate	lens/crescent shaped	3.8–5 × 11.8–16	right to obtuse	reticulate, scabrate	nano-to microreticulate, perforate	none (psilate)	0.21–0.91	0.19–0.51	1.6–2.5; S≥N	0.3–0.32; semitectate	0.39–0.44; columellate	0.61–0.69; thick, continuous	< 0.1; thin, discontinuous, thickened towards aperture	1.41–1.56	none	IBSCIB-CAS 1982; Zhang and Chen 1984; Geier et al. 2024a; this study
Tilia cordata Mill. [WU 097095]	monad	medium	19–21	30–39	21–22	27–42	oblate	convex-triangular/circular	brevi(3)colporate	lens/crescent shaped	2.3–4 × 10–13.5	obtuse	reticulate	nano-to microreticulate, perforate	none (psilate)	0.18–0.87	0.31–0.85	1.6–2.2; S≥N	0.37–045; semitectate	0.53–0.73; columellate	0.62–0.71; thick, continuous	< 0.1; thin, discontinuous, thickened towards aperture	0.9–1.65	none	Beug 2004; Li et al. 2010; Halbritter et al. 2024a; this study
Tilia endochrysea Hand.-Mazz. [WU 0059569]	monad	medium	19–25	33–36	N.O.	27–30	oblate	convex-triangular/circular	brevi(3)colporate	lens/crescent shaped	2.9–4.2 × 8.7–10	obtuse	reticulate	nano-to microreticulate, perforate	striae	0.20–0.81	0.22–0.63	1.6–2.2; S≥N	0.27–0.37; semitectate	0.31–0.47; columellate	0.65–0.74; thick, continuous	< 0.1; thin, discontinuous, thickened towards aperture	1.49–1.59	none	Geier et al. 2024b; this study
Tilia henryana Szyszył.	monad	medium	19–31	37–46	16–25	30-39	oblate	convex-triangular/circular	brevi(3)colporate	lens/crescent shaped	3.4–7 × 12.3–14	right to obtuse	reticulate	nano-to microreticulate, perforate	none (psilate)	0.15–0.61	0.26–0.6	1.6–2; S≥N	N.O.	N.O.	N.O.	N.O.	N.O.	none	Zhang and Chen 1984; Li et al. 2010; Strebler 2022; Geier et al. 2024c
Tilia japonica (Miq.) Simonk. [WU 0151997]	monad	medium	17–32	31–40	ca. 22	25–34	oblate	convex-triangular/circular	brevi(3)colporate	lens/crescent shaped	3–4.3 × 9.3–11.5	right to obtuse	reticulate	nano-to microreticulate, perforate	none (psilate)	0.23–0.74	0.18–0.62	1.8–2.0; S≥N	0.28–0.37; semitectate	0.51–0.56; columellate	0.53–0.6; thick, continuous	0.11-0.13; thin, discontinuous, thickened towards aperture	1.47–1.55	none	Zhang and Chen 1984; Miyoshi et al. 2011; Geier et al. 2024d; this study
Tilia kiusiana Makino & Shiras.	monad	medium	16-28	31–36	ca. 19	27–31	oblate	convex-triangular/circular	brevi(3)colporate	lens/crescent shaped	N.O.	N.O.	reticulate	nano-to microreticulate, perforate	N.O.	N.O.	N.O.	N.O.	N.O.	N.O.	N.O.	N.O.	N.O.	none	Miyoshi et al. 2011
Tilia mandshurica Rupr. & Maxim.	monad	medium	24–32	38–44	23–25	42–46	oblate	convex-triangular/circular	brevi(3)colporate	lens/crescent shaped	ca. 4.4	N.O.	reticulate	nano-to microreticulate, perforate	N.O.	N.O.	N.O.	ca. 2.5; S=N	N.O.	N.O.	N.O.	N.O.	N.O.	none	Zhang and Chen 1984; Li et al. 2010
Tilia maximowicziana Shiras.	monad	medium	20-37	34–47	N.O.	34–38	oblate	convex-triangular/circular	brevi(3)colporate	lens/crescent shaped	N.O.	N.O.	reticulate	nano-to microreticulate, perforate	N.O.	N.O.	N.O.	N.O.	N.O.	N.O.	N.O.	N.O.	N.O.	none	Miyoshi et al. 2011
Tilia miqueliana Maxim. [WU 0066018]	monad	medium (large)	18–36	32–52	17-24	28–41	oblate	convex-triangular/circular	brevi(3)colporate	lens/crescent shaped	3.3–4.8 × 11.5–14	obtuse	reticulate	nano-to microreticulate, perforate	none (psilate)	0.26–1.42	0.23–0.75	2.2–2.6; S≥N	0.33–0.46; semitectate	0.48–0.58; columellate	0.76–0.93; thick, continuous	< 0.1; thin, discontinuous, thickened towards aperture	1.86–1.91	none	IBSCIB-CAS 1982; Zhang and Chen 1984; Li et al. 2010; Miyoshi et al. 2011; Geier et al. 2024e; this study
Tilia mongolica Maxim. [WU 0151969]	monad	medium	20–28	34–43	22-26	32–38	oblate	convex-triangular/circular	brevi(3)colporate	lens/crescent shaped	3.2–4.8 × 10.5–13	right to obtuse	reticulate	nano-to microreticulate, perforate	none (psilate)	0.17–0.96	0.27–1.07	1.8–2.5; S≥N	0.36–0.59; semitectate	0.43–0.67; columellate	0.68–0.77; thick, continuous	< 0.1; thin, discontinuous, thickened towards aperture	1.59–1.77	none	Li et al. 2010; Geier et al. 2024f; this study
Tilia nobilis Rehder & E.H.Wilson	monad	medium (large)	26–35	44–51	N.O.	N.O.	oblate	convex-triangular/circular	brevi(3)colporate	lens/crescent shaped	ca. 5.1	obtuse	reticulate	N.O.	N.O.	N.O.	N.O.	ca. 2.5; S=N	N.O.	N.O.	N.O.	N.O.	N.O.	none	Zhang and Chen 1984
Tilia oliveri Szyszył.	monad	medium	24–32	38–45	N.O.	N.O.	oblate	convex-triangular/circular	brevi(3)colporate	lens/crescent shaped	ca. 5.3	N.O.	reticulate	N.O.	N.O.	N.O.	N.O.	ca. 2.5; S=N	N.O.	N.O.	N.O.	N.O.	N.O.	none	Zhang and Chen 1984
Tilia paucicostata Maxim.	monad	medium	22–28	37–45	22–23	37–39	oblate	convex-triangular/circular	brevi(3)colporate	lens/crescent shaped	ca. 5.1	obtuse	reticulate	nano-to microreticulate, perforate	N.O.	N.O.	N.O.	ca. 2.5; S=N	N.O.	N.O.	N.O.	N.O.	N.O.	none	Zhang and Chen 1984; Li et al. 2010
Tilia platyphyllos Scop. [WU 0151970]	monad	medium	16–32	29–46	21–22	31–41	oblate	convex-triangular/circular	brevi(3)colporate	lens/crescent shaped	3.1–6 × 13.3–15.7	obtuse	reticulate	nano-to microreticulate, perforate	none (psilate)	0.24–1.72	0.33–1.43	1.7–2.4; S≥N	0.40–0.45; semitectate	0.64–0.72; columellate	0.67–0.74; thick, continuous	< 0.1; thin, discontinuous, thickened towards aperture	1.82–1.96	none	Zhang and Chen 1984; Beug 2004; Perveen et al. 2004; Li et al. 2010; Halbritter et al. 2024b; this study
Tilia tomentosa Moench [WU 0151994]	monad	medium	21–23	34–41	21–22	31–42	oblate	convex-triangular/circular	brevi(3)colporate	lens/crescent shaped	2.8–3.9 × 9–13	obtuse	reticulate	nano-to microreticulate, perforate	striae	0.35–0.82	0.61–1.69	1.7–2.0; S≥N	0.44–0.50; semitectate	0.52–0.61; columellate	0.70–0.76; thick, continuous	0.11–0.12; thin, discontinuous, thickened towards aperture	1.69–1.82	none	Beug 2004; Li et al. 2010; Sam et al. 2024; this study
Tilia tuan Szyszył.	monad	medium	26–31	40–47	N.O.	N.O.	oblate	convex-triangular/circular	brevi(3)colporate	lens/crescent shaped	ca. 5.7	N.O.	reticulate	nano-to microreticulate, perforate	none (psilate)	N.O.	N.O.	ca. 2.5; S=N	N.O.	N.O.	N.O.	N.O.	N.O.	none	Zhang and Chen 1984
Note: N.O.= not observed; N.A.= not applicable; P= herbarium Paris; MO= herbariom Missouri botanical garden; WU= herbarium of University of Vienna; all measurements given in [µm].

## Sheet: Table S2 Fossil Tilioideae
Table S2. Tilioideae fossils								Table S2. Pollen morphology and ultrastructure of fossil specimens within Tilioideae
										Costa (wall thickening around endoaperture)			Ornamentation (LM, SEM)						Exine ultrastructure TEM
Taxon [collection number]	Pollen dispersal unit	Size class	Polar axis LM	Equatorial diameter LM	Polar axis SEM	Equatorial diameter SEM	P/E ratio	Outline in polar view	Aperture condition	Shape LM	Measurmets LM (thickness [t,t´] × width [w])	Angle [α] (fig.1)	LM	SEM	Supratectal elements SEM	Lumen diameter SEM	Muri width SEM	Exine thickness LM	Tectum	Infratectum	Foot layer	Endexine	Exine	Peculiarities (LM, SEM, TEM)	Reference
Tilioideae Messel A [SMB ME 30688]	monad	medium	~15	38–40	N.O.	34–36	oblate	circular	brevi(3)colporate	crescent- to lense-shaped	3.0–7.5 × 9.3–10	acute to right	reticulate	nano-to microreticulate, perforate	perpendicular striae	0.3–0.9	0.3–0.4	1.5–1.6; S>N	0.32–0.37; semitectate	0.31–0.34; columellate	0.3–0.36; continuous	<0.1; thickened towards aperture	0.71–0.99	indistinct internal tectum corresponding to free-standing columellae	This study; Figure 8A–F
Tilioideae Messel B [SMB ME 7415]	monad	medium	N.O.	44–46	N.O.	37–39	oblate	circular	brevi(3)colporate	crescent- to lense-shaped	3.5–6.3 × 11.4–14.3	obtuse	reticulate	nano-to microreticulate (reticulate)	faint perpendicular striae	0.3–1	0.25–0.33	~1.5; S>N	0.27–0.39; semitectate	0.39–0.46; columellate	0.23–0.33; continuous	<0.1; thickened towards aperture	0.96–1.11	indistinct internal tectum corresponding to free-standing columellae	This study; Figure 8G–L
Tilioideae Messel C [SMB ME 7412]	monad	small	~15	22–23	N.O.	19–21	oblate	circular	brevi(3)colporate	crescent shaped	2.0–4.7 × 5.3–5.7	acute to right	scabrate to reticulate	nano-to microreticulate, perforate, (reticulate)	faint perpendicular striae	0.08–1	0.18–0.29	0.9–1.0; S=N	0.22–0.24; semitectate	ca. 0.23; columellate	0.25–0.27; continuous	0.1–0.17; thickened towards aperture	0.7–0.78	none	This study; Figure 9A–F
Tilioideae Messel D [SMB ME 31205]	monad	small	~14	21–23	N.O.	19–20	oblate	circular	brevi(3)colporate	crescent shaped	2.1–4.6 × 4.7–5.0	acute	scabrate	nanoreticulate, perforate	faint suprasculpture	<0.2	0.16–0.26	0.9–1.0; S=N	0.18–0.25; semitectate	0.21–0.25; columellate	0.11–0.14; continuous	<0.1; thickened towards aperture	0.43–0.59	none	This study; Figure 9G–L
Craigia bronnii (Unger) Z. Kvaček, Bůžek et Manchester	monad	medium	N.O.	31–34	N.O.	29-33	oblate	circular to convex-triangular	brevi(3)colporate	crescent- to lense-shaped	2.0–4.9 × 6.8–7.5	acute to right	reticulate	nano-to microreticulate	parallel striae	0.3–0.9	0.23–0.51	1.5-1.9; S>N	0.42–0.48; semitectate	0.23–0.32; columellate	0.34–0.38; continuous	<0.1; thickened towards aperture	1.14–1.25	internal tectum	Zetter et al. 2002; Kvaček et al. 2002; This study; Figure 10A–F
Note: N.O.= not observed; N.A.= not applicable; all measurements given in [µm].

## Sheet: References
References for Tables S1 and S2
Auer W., Geier C., Bouchal J., Grímsson F. 2024. Tilia americana. In: PalDat - A palynological database. https://www.paldat.org/pub/Tilia_americana/306663; accessed 2024-05-06
Beug, H.J., 2004. Leitfaden der Pollenbestimmung für Mitteleuropa und angrenzende Gebiete. Dr. Friedrich Pfeil, Munich.
Geier C., Bouchal J., Grímsson F. 2024a. Tilia chinensis. In: PalDat - A palynological database. https://www.paldat.org/pub/Tilia_chinensis/306674; accessed 2024-05-06
Geier C., Bouchal J., Grímsson F. 2024b. Tilia endochrysea. In: PalDat - A palynological database. https://www.paldat.org/pub/Tilia_endochrysea/306676; accessed 2024-05-06
Geier C., Bouchal J., Grímsson F. 2024d. Tilia japonica. In: PalDat - A palynological database. https://www.paldat.org/pub/Tilia_japonica/306664; accessed 2024-05-06
Geier C., Bouchal J., Grímsson F. 2024e. Tilia miqueliana. In: PalDat - A palynological database. https://www.paldat.org/pub/Tilia_miqueliana/306675; accessed 2024-05-06
Geier C., Bouchal J., Grímsson F. 2024f. Tilia mongolica. In: PalDat - A palynological database. https://www.paldat.org/pub/Tilia_mongolica/306670; accessed 2024-05-06
Geier C., Bouchal J., Grímsson F., Lüdi-Socin A., Stebler T. 2024. Tilia henryana. In: PalDat - A palynological database. https://www.paldat.org/pub/Tilia_henryana/306773; accessed 2024-12-12
Halbritter H., Heigl H., Auer W., Gastaldi C., Geier C., Bouchal J., Grímsson F. 2024a. Tilia cordata. In: PalDat - A palynological database. https://www.paldat.org/pub/Tilia_cordata/306671; accessed 2024-05-06
Halbritter H., Hesse M., Heigl H., Auer W., Geier C., Bouchal J., Grímsson F. 2024b. Tilia platyphyllos. In: PalDat - A palynological database. https://www.paldat.org/pub/Tilia_platyphyllos/306672; accessed 2024-05-06
IBSCIB-CAS (Institute of Botany and South China Institue of Botany - China Academy of Science). 1982. Angiosperm pollen flora of tropical and subreopical China. Beijing: Science Press.
Ishiki, M., & Wendt, T. (2014). A new species of Mortoniodendron (Malvaceae sens. lat.) from Chiapas, Mexico. Lundellia, 17(1), 18-23.
Kvaček, Z., Manchester, S. R., Zetter, R., & Pingen, M. (2002). Fruits and seeds of Craigia bronnii (Malvaceae–Tilioideae) and associated flower buds from the late Miocene Inden Formation, Lower Rhine Basin, Germany. Review of Palaeobotany and Palynology, 119(3-4), 311-324.
Li, T.Q.; Cao, H.J.; Kang, M.S.; Zhang, Z.X.; Zhao, N.; Zhang, H. Pollen Flora of China Woody Plants by SEM; Science Press: Beijing, China, 2010; 1233p.
Miyoshi, N., Fujiki, T., & Kimura, H. 2011. Pollen flora of Japan. Sapporo: Hokkaido University Press.
Perveen, A., Grafström, E., & El-Ghazaly, G. (2004). World Pollen and Spore Flora 23. Malvaceae Adams. Pp Subfamilies: Grewioideae, Tilioideae, Brownlowioideae. Grana, 43(3), 129-155.
Sam S., Heigl H., Auer W., Geier C., Bouchal J., Grímsson F. 2024. Tilia tomentosa. In: PalDat - A palynological database. https://www.paldat.org/pub/Tilia_tomentosa/306673; accessed 2024-05-06
Stebler Th. (2022) Tilia henryana. In: Pollen-Wiki (23. Mai 2024), https://pollen.tstebler.ch/MediaWiki/index.php?title=Tilia_henryana .
Zetter, R., Weber, M., Hesse, M., & Pingen, M. (2002). Pollen, pollenkitt, and orbicules in Craigia bronnii flower buds (Tilioideae, Malvaceae) from the Miocene of Hambach, Germany. International Journal of Plant Sciences, 163(6), 1067-1071.
Zhang, Y.-L., & Chen, Y.-S. (1984). Studies on pollen morphology in Tiliaceae of China. Acta Phytotaxonomica Sinica, 22(5), 367–377.
